# Supplementary material for: Retromer promotes the lysosomal turnover of mtDNA
Source: Sci Adv. 2025 Apr 4;11(14):eadr6415. doi: 10.1126/sciadv.adr6415 (PMC11970507; doi:10.1126/sciadv.adr6415)
Supplement: Supplementary file 2 — Data S1 to S3 [file sciadv.adr6415_data_s1_to_s3.zip]

Archive with 3 entries (3 files):
- adr6415_data_s1.xlsx
- adr6415_data_s2.xlsx
- adr6415_data_s3.xlsx
