# Supplementary material for: Retromer promotes the lysosomal turnover of mtDNA
Source: Sci Adv. 2025 Apr 4;11(14):eadr6415. doi: 10.1126/sciadv.adr6415 (PMC11970507; doi:10.1126/sciadv.adr6415)
Supplement: Supplementary file 2 — Data S1 to S3 [file sciadv.adr6415_data_s1_to_s3.zip › adr6415_data_s1.xlsx]

## Sheet: Hoja1
id	Protein.IDs	Majority.protein.IDs	Protein.names	Gene.names	C_01	C_02	C_03	S_04	S_05	S_06	GOBP name	GOMF name	GOCC name	KEGG pathway name	Pfam name	Reactome name	iBAQ.C_01	iBAQ.C_02	iBAQ.C_03	iBAQ.S_04	iBAQ.S_05	iBAQ.S_06	Mean.C	Mean.S	Valid.values.C	Valid.values.S	Student's T-test +	Student's T-test -	-Log Student's T-test p-value S_C	Student's T-test q-value S_C	Student's T-test Difference S_C	Student's T-test Test statistic S_C
1367	RAB5C-SplitN;P51148	RAB5C-SplitN;P51148	Ras-related protein Rab-5C	RAB5C	24.02	24.8166	24.8085	30.827	30.6971	30.7204	intracellular protein transport;neutrophil degranulation;plasma membrane to endosome transport;Rab protein signal transduction;regulation of endocytosis	GDP binding;GTP binding;GTPase activity	azurophil granule membrane;early endosome;early endosome membrane;endocytic vesicle;endosome;extracellular exosome;lipid droplet;lysosomal membrane;melanosome;plasma membrane	Amoebiasis;Endocytosis;Phagosome;Ras signaling pathway;Tuberculosis;Vasopressin-regulated water reabsorption	Ras	Clathrin-mediated endocytosis;Golgi Associated Vesicle Biogenesis;Neutrophil degranulation;RAB GEFs exchange GTP for GDP on RABs;RAB geranylgeranylation;TBC/RABGAPs	6.84954	7.09806	6.99028	8.9517	8.85651	8.9673	24.5483	30.7482	3	3	+		4.6893	0	6.19981	13.2698
600	P57721	P57721	Poly(rC)-binding protein 3	PCBP3	22.5585	21.9699	22.8634	27.7307	27.855	27.2679	mRNA metabolic process	C-rich single-stranded DNA binding;DNA-binding transcription repressor activity, RNA polymerase II-specific;double-stranded DNA binding;RNA binding	cytosol;extracellular exosome;nucleus		KH_1		6.60145	6.74248	6.32369	7.41855	7.47173	7.36678	NaN	27.6179	0	3	+		4.07553	0	5.15392	9.96352
779	Q13257	Q13257	Mitotic spindle assembly checkpoint protein MAD2A	MAD2L1	22.5585	21.9699	22.8634	27.1118	27.1672	27.2432	anaphase-promoting complex-dependent catabolic process;cell division;mitotic cell cycle checkpoint;mitotic sister chromatid segregation;mitotic spindle assembly checkpoint;negative regulation of apoptotic process;negative regulation of mitotic cell cycle;negative regulation of protein catabolic process;negative regulation of ubiquitin protein ligase activity;positive regulation of mitotic cell cy…	identical protein binding;protein C-terminus binding;protein homodimerization activity	chromosome;condensed chromosome kinetochore;cytosol;kinetochore;mitotic spindle;nuclear pore nuclear basket;nucleoplasm;nucleus;perinuclear region of cytoplasm;spindle pole	Cell cycle;Human T-cell leukemia virus 1 infection;Oocyte meiosis;Progesterone-mediated oocyte maturation	HORMA	Amplification of signal from unattached kinetochores via a MAD2 inhibitory signal;APC/C:Cdc20 mediated degradation of mitotic proteins;APC-Cdc20 mediated degradation of Nek2A;Cdc20:Phospho-APC/C mediated degradation of Cyclin A;Inactivation of APC/C via direct inhibition of the APC/C complex;Inhibition of the proteolytic activity of APC/C required for the onset of anaphase by mitotic spindle chec…	6.34924	6.73016	6.29983	7.41005	7.39587	7.60235	NaN	27.1741	0	3	+		4.23019	0	4.7101	10.1296
762	Q09666	Q09666	Neuroblast differentiation-associated protein AHNAK	AHNAK	22.5585	21.9699	22.8634	27.0524	27.1185	26.9845	protein complex oligomerization;regulation of RNA splicing;regulation of voltage-gated calcium channel activity	cadherin binding;RNA binding;S100 protein binding;structural molecule activity conferring elasticity	actin cytoskeleton;cell-cell contact zone;costamere;cytoplasm;cytosol;extracellular exosome;focal adhesion;lysosomal membrane;membrane;nucleus;plasma membrane;sarcolemma;T-tubule;vesicle				5.8353	5.84522	5.69871	6.03985	6.06908	6.1634	NaN	27.0518	0	3	+		4.18441	0	4.58784	9.86472
539	P49755	P49755	Transmembrane emp24 domain-containing protein 10	TMED10	22.5585	21.9699	22.8634	26.7753	26.6709	27.1236	cargo loading into vesicle;COPI coating of Golgi vesicle;COPI-coated vesicle budding;COPII vesicle coating;endoplasmic reticulum to Golgi vesicle-mediated transport;Golgi organization;intracellular protein transport;kidney development;protein complex oligomerization;regulated exocytosis;regulation of amyloid-beta formation;response to alkaloid;retrograde vesicle-mediated transport, Golgi to endop…	protein-containing complex binding;syntaxin binding	cis-Golgi network;COPI-coated vesicle;COPII-coated ER to Golgi transport vesicle;endoplasmic reticulum;endoplasmic reticulum membrane;endoplasmic reticulum-Golgi intermediate compartment;endoplasmic reticulum-Golgi intermediate compartment membrane;ER to Golgi transport vesicle membrane;gamma-secretase complex;Golgi apparatus;Golgi membrane;integral component of membrane;melanosome;plasma membran…		EMP24_GP25L	Cargo concentration in the ER;COPI-dependent Golgi-to-ER retrograde traffic;COPII-mediated vesicle transport;COPI-mediated anterograde transport	6.65732	6.81781	6.55998	7.64724	7.2917	7.54199	NaN	26.8566	0	3	+		3.92179	0	4.39263	8.85974
353	P20340;Q53S08;Q9NRW1;Q14964	P20340;Q53S08;Q9NRW1;Q14964	Ras-related protein Rab-6A;Ras-related protein Rab-6B;Ras-related protein Rab-39A	RAB6A;RAB6C;RAB6B;RAB39A	22.5585	21.9699	22.8634	26.9223	26.8201	26.8023	antigen processing and presentation;autophagy;early endosome to Golgi transport;intracellular protein transport;intra-Golgi vesicle-mediated transport;minus-end-directed organelle transport along microtubule;neutrophil degranulation;peptidyl-cysteine methylation;phagosome acidification;phagosome-lysosome fusion;protein localization to Golgi apparatus;Rab protein signal transduction;retrograde tra…	GTP binding;GTPase activity;myosin V binding;protein domain specific binding	cytoplasmic vesicle;cytosol;endoplasmic reticulum membrane;endoplasmic reticulum-Golgi intermediate compartment;endosome to plasma membrane transport vesicle;extracellular exosome;Golgi apparatus;Golgi membrane;lysosome;membrane;phagocytic vesicle;phagocytic vesicle membrane;plasma membrane;presynapse;secretory granule membrane;trans-Golgi network;trans-Golgi network membrane		Ras	COPI-independent Golgi-to-ER retrograde traffic;Intra-Golgi traffic;Neutrophil degranulation;Pre-NOTCH Processing in Golgi;RAB GEFs exchange GTP for GDP on RABs;RAB geranylgeranylation;Retrograde transport at the Trans-Golgi-Network;TBC/RABGAPs	7.09188	7.16602	6.80247	7.25821	7.16074	7.22505	NaN	26.8482	0	3	+		4.10769	0	4.38427	9.43084
1226	Q9NUU7;Q9UMR2;Q9UHL0	Q9NUU7;Q9UMR2	ATP-dependent RNA helicase DDX19A;ATP-dependent RNA helicase DDX19B	DDX19A;DDX19B	22.5585	21.9699	22.8634	26.6454	26.4841	26.6039	mRNA export from nucleus;mRNA transport;multicellular organism development;protein transport;regulation of translation;spermatid development	ATP binding;ATP-dependent RNA helicase activity;helicase activity;RNA binding	chromatoid body;cytoplasm;extracellular exosome;membrane;nuclear envelope;nuclear membrane;nuclear pore;nucleus		DEAD;Helicase_C		6.12473	5.92556	6.05626	6.51874	6.44124	7.03555	NaN	26.5778	0	3	+		3.98713	0	4.11385	8.81566
127	O60264;P28370	O60264;P28370	SWI/SNF-related matrix-associated actin-dependent regulator of chromatin subfamily A member 5;Probable global transcription activator SNF2L1	SMARCA5;SMARCA1	22.5585	21.9699	22.8634	26.9441	26.3196	26.4338	ATP-dependent chromatin remodeling;brain development;cellular response to leukemia inhibitory factor;CENP-A containing nucleosome assembly;chromatin remodeling;chromatin silencing at rDNA;DNA-templated transcription, initiation;neuron differentiation;nucleosome assembly;nucleosome positioning;positive regulation of gene expression, epigenetic;positive regulation of transcription by RNA polymerase…	annealing helicase activity;ATP binding;ATPase activity;DNA binding;DNA-binding transcription factor activity, RNA polymerase II-specific;helicase activity;nucleosome binding;transcription factor binding	CERF complex;chromatin silencing complex;condensed chromosome;fibrillar center;intracellular membrane-bounded organelle;nucleoplasm;nucleus;NURF complex;RSF complex		DBINO;HAND;Helicase_C;SLIDE;SNF2_N	B-WICH complex positively regulates rRNA expression;Deposition of new CENPA-containing nucleosomes at the centromere;NoRC negatively regulates rRNA expression;Recruitment and ATM-mediated phosphorylation of repair and signaling proteins at DNA double strand breaks	5.99115	6.32875	6.23241	6.65493	6.59647	6.66432	NaN	26.5659	0	3	+		3.64419	0	4.10191	7.81306
512	P46782	P46782	40S ribosomal protein S5;40S ribosomal protein S5, N-terminally processed	RPS5	22.5585	21.9699	22.8634	26.501	26.4318	26.3533	nuclear-transcribed mRNA catabolic process, nonsense-mediated decay;regulation of translational fidelity;ribosomal small subunit assembly;SRP-dependent cotranslational protein targeting to membrane;translation;translational initiation	mRNA binding;RNA binding;rRNA binding;structural constituent of ribosome	cytosol;cytosolic small ribosomal subunit;extracellular exosome;focal adhesion;membrane;nucleoplasm;ribonucleoprotein complex	Ribosome	Ribosomal_S7	Eukaryotic Translation Termination;Formation of a pool of free 40S subunits;Formation of the ternary complex, and subsequently, the 43S complex;GTP hydrolysis and joining of the 60S ribosomal subunit;L13a-mediated translational silencing of Ceruloplasmin expression;Major pathway of rRNA processing in the nucleolus and cytosol;Nonsense Mediated Decay (NMD) enhanced by the Exon Junction Complex (EJ…	6.78221	6.96662	6.67943	6.51968	6.61292	6.5672	NaN	26.4287	0	3	+		3.93015	0	3.96476	8.51386
172	O75964;Q7Z4Y8	O75964;Q7Z4Y8	ATP synthase subunit g, mitochondrial;ATP synthase subunit g 2, mitochondrial	ATP5L;ATP5L2	22.5585	21.9699	22.8634	26.1118	26.1293	26.6292	ATP biosynthetic process;ATP hydrolysis coupled cation transmembrane transport;ATP synthesis coupled proton transport;cristae formation;mitochondrial ATP synthesis coupled proton transport	proton transmembrane transporter activity;transmembrane transporter activity	mitochondrial inner membrane;mitochondrial proton-transporting ATP synthase complex;mitochondrial proton-transporting ATP synthase complex, coupling factor F(o);mitochondrion	Metabolic pathways;Oxidative phosphorylation;Thermogenesis	ATP-synt_G	Cristae formation;Formation of ATP by chemiosmotic coupling	7.00591	7.27335	6.75887	7.4687	7.45521	7.69204	NaN	26.2901	0	3	+		3.59355	0	3.82616	7.4683
789	Q13546	Q13546	Receptor-interacting serine/threonine-protein kinase 1	RIPK1	22.5585	21.9699	22.8634	25.9624	25.9026	26.5466	activation of cysteine-type endopeptidase activity involved in apoptotic process;activation of JUN kinase activity;amyloid fibril formation;apoptotic process;apoptotic signaling pathway;cellular protein catabolic process;cellular response to growth factor stimulus;cellular response to tumor necrosis factor;death-inducing signaling complex assembly;extrinsic apoptotic signaling pathway;I-kappaB ki…	ATP binding;death domain binding;death receptor binding;identical protein binding;JUN kinase kinase kinase activity;protein kinase activity;protein serine/threonine kinase activity;protein-containing complex binding;ubiquitin protein ligase binding	cytosol;death-inducing signaling complex;endosome membrane;membrane raft;mitochondrion;receptor complex;ripoptosome	Apoptosis;Cytosolic DNA-sensing pathway;Epstein-Barr virus infection;Hepatitis C;Human cytomegalovirus infection;Human immunodeficiency virus 1 infection;Necroptosis;NF-kappa B signaling pathway;NOD-like receptor signaling pathway;RIG-I-like receptor signaling pathway;TNF signaling pathway;Toll-like receptor signaling pathway	Death;Pkinase_Tyr;RHIM	CASP8 activity is inhibited;Caspase activation via Death Receptors in the presence of ligand;Dimerization of procaspase-8;IKK complex recruitment mediated by RIP1;NF-kB activation through FADD/RIP-1 pathway mediated by caspase-8 and -10;Ovarian tumor domain proteases;Regulation by c-FLIP;Regulation of necroptotic cell death;Regulation of TNFR1 signaling;RIPK1-mediated regulated necrosis;RIP-media…	5.75475	5.76471	5.66021	5.74106	5.69435	6.05427	NaN	26.1372	0	3	+		3.41508	0	3.67326	6.89008
577	P53621	P53621	Coatomer subunit alpha;Xenin;Proxenin	COPA	22.5585	21.9699	22.8634	25.5349	25.5843	26.669	endoplasmic reticulum to Golgi vesicle-mediated transport;intracellular protein transport;intra-Golgi vesicle-mediated transport;pancreatic juice secretion;retrograde vesicle-mediated transport, Golgi to endoplasmic reticulum	hormone activity;structural molecule activity	COPI vesicle coat;cytoplasm;cytosol;endoplasmic reticulum membrane;extracellular exosome;extracellular space;Golgi membrane;membrane;transport vesicle		ANAPC4_WD40;Coatomer_WDAD;COPI_C;WD40	COPI-dependent Golgi-to-ER retrograde traffic;COPI-mediated anterograde transport	5.53789	5.69439	5.57024	5.34313	5.33494	5.76124	NaN	25.9294	0	3	+		2.80233	0	3.46542	5.30227
350	P19623	P19623	Spermidine synthase	SRM	22.5585	21.9699	22.8634	25.9248	26.1534	25.6716	cellular response to leukemia inhibitory factor;polyamine biosynthetic process;polyamine metabolic process;spermidine biosynthetic process	identical protein binding;protein homodimerization activity;spermidine synthase activity	cytosol	Arginine and proline metabolism;beta-Alanine metabolism;Cysteine and methionine metabolism;Glutathione metabolism;Metabolic pathways	Spermine_synt_N	Metabolism of polyamines	6.68591	6.85328	6.36627	6.78826	6.89516	6.92025	NaN	25.9166	0	3	+		3.50528	0	3.45263	6.94873
1179	Q9H857	Q9H857	5-nucleotidase domain-containing protein 2	NT5DC2	22.5585	21.9699	22.8634	25.7166	25.9346	25.9389		5'-nucleotidase activity;metal ion binding			5_nucleotid		NaN	6.28883	5.80894	6.58444	6.67891	6.91686	NaN	25.8634	0	3	+		3.62558	0	3.39941	7.19745
1108	Q99575	Q99575	Ribonucleases P/MRP protein subunit POP1	POP1	22.5585	21.9699	22.8634	26.4623	25.5797	25.4074	tRNA 5'-leader removal;tRNA catabolic process;tRNA processing	ribonuclease MRP activity;ribonuclease P activity;RNA binding	extracellular space;multimeric ribonuclease P complex;nucleolar ribonuclease P complex;nucleolus;nucleoplasm;ribonuclease MRP complex	Ribosome biogenesis in eukaryotes;RNA transport	POP1;POPLD	tRNA processing in the nucleus	5.57454	5.52393	5.53857	6.16104	5.9426	5.97856	NaN	25.8165	0	3	+		2.87865	0	3.35251	5.41658
129	O60318	O60318	Germinal-center associated nuclear protein	MCM3AP	22.5585	21.9699	22.8634	25.9171	25.7774	25.648	immune system process;mRNA transport;protein transport	nucleic acid binding;transferase activity, transferring acyl groups	cytosol;nuclear membrane;nuclear pore;nucleoplasm;nucleus		CID_GANP;MCM3AP_GANP;NupH_GANP;SAC3_GANP		5.97815	5.71771	5.78815	6.2159	6.13354	6.1934	NaN	25.7808	0	3	+		3.57634	0	3.3169	7.00496
1086	Q96I59	Q96I59	Probable asparagine--tRNA ligase, mitochondrial	NARS2	22.5585	21.9699	22.8634	25.9799	25.6391	25.6918	asparaginyl-tRNA aminoacylation	asparagine-tRNA ligase activity;ATP binding;nucleic acid binding	cytosol;mitochondrial matrix;mitochondrion;nucleoplasm	Aminoacyl-tRNA biosynthesis	tRNA_anti-codon;tRNA-synt_2	Mitochondrial tRNA aminoacylation	5.83476	6.2664	NaN	6.97328	6.8982	6.94152	NaN	25.7703	0	3	+		3.51413	0	3.30636	6.84809
73	O00743	O00743	Serine/threonine-protein phosphatase 6 catalytic subunit;Serine/threonine-protein phosphatase 6 catalytic subunit, N-terminally processed	PPP6C	22.5585	21.9699	22.8634	25.2189	25.8603	26.2037	COPII vesicle coating;G1/S transition of mitotic cell cycle;innate immune response;protein dephosphorylation	metal ion binding;protein serine/threonine phosphatase activity	cytosol;Golgi membrane;mitochondrion		Metallophos	COPII-mediated vesicle transport	6.41179	6.61459	6.18724	6.83297	6.19623	6.45579	NaN	25.7609	0	3	+		2.96977	0	3.29698	5.58865
587	P55039	P55039	Developmentally-regulated GTP-binding protein 2	DRG2	22.5585	21.9699	22.8634	25.4429	25.4554	25.7281	cytoplasmic translation;signal transduction	GTP binding	cytoplasm;cytosol;intracellular membrane-bounded organelle;membrane;nucleoplasm		MMR_HSR1;MMR_HSR1_Xtn;TGS		6.11727	6.36547	6.20238	5.73431	5.61729	5.93668	NaN	25.5421	0	3	+		3.42054	0	3.07819	6.43626
1034	Q92530	Q92530	Proteasome inhibitor PI31 subunit	PSMF1	22.5585	21.9699	22.8634	25.3317	25.372	25.8949	negative regulation of proteasomal protein catabolic process;post-translational protein modification;protein deubiquitination;ubiquitin-dependent protein catabolic process	endopeptidase inhibitor activity;proteasome binding;protein heterodimerization activity;protein homodimerization activity	cytosol;endoplasmic reticulum;membrane;nucleoplasm;perinuclear region of cytoplasm;proteasome core complex	Proteasome	PI31_Prot_C;PI31_Prot_N	ABC-family proteins mediated transport;Activation of NF-kappaB in B cells;Antigen processing: Ubiquitination & Proteasome degradation;APC/C:Cdc20 mediated degradation of Securin;APC/C:Cdh1 mediated degradation of Cdc20 and other APC/C:Cdh1 targeted proteins in late mitosis/early G1;Asymmetric localization of PCP proteins;AUF1 (hnRNP D0) binds and destabilizes mRNA;Autodegradation of Cdh1 by Cdh1:…	6.75608	6.874	6.44571	7.08973	6.70246	6.95924	NaN	25.5329	0	3	+		3.186	0	3.06892	5.91471
1150	Q9BYD1	Q9BYD1	39S ribosomal protein L13, mitochondrial	MRPL13	22.5585	21.9699	22.8634	25.9215	25.2628	25.4018	mitochondrial translational elongation;mitochondrial translational termination;negative regulation of translation;translation	mRNA binding;RNA binding;structural constituent of ribosome	mitochondrial inner membrane;mitochondrial large ribosomal subunit;mitochondrial ribosome;mitochondrion;ribosome	Ribosome	Ribosomal_L13	Mitochondrial translation elongation;Mitochondrial translation initiation;Mitochondrial translation termination	6.35378	6.7497	6.50254	6.62617	6.4287	6.64692	NaN	25.5287	0	3	+		3.12576	0	3.06475	5.78156
655	P62318	P62318	Small nuclear ribonucleoprotein Sm D3	SNRPD3	22.5585	21.9699	22.8634	25.2755	25.7904	25.3304	histone mRNA metabolic process;import into nucleus;mRNA splicing, via spliceosome;protein methylation;RNA splicing;spliceosomal snRNP assembly;termination of RNA polymerase II transcription	enzyme binding;histone pre-mRNA DCP binding;RNA binding;telomerase RNA binding;U1 snRNP binding;U7 snRNA binding	catalytic step 2 spliceosome;commitment complex;cytosol;methylosome;nuclear body;nucleoplasm;nucleus;pICln-Sm protein complex;small nuclear ribonucleoprotein complex;SMN-Sm protein complex;spliceosomal complex;telomerase holoenzyme complex;U1 snRNP;U12-type spliceosomal complex;U2 snRNP;U2-type catalytic step 2 spliceosome;U2-type precatalytic spliceosome;U4 snRNP;U4/U6 x U5 tri-snRNP complex;U5 …	Spliceosome;Systemic lupus erythematosus	LSM	Cleavage of Growing Transcript in the Termination Region;mRNA Splicing - Major Pathway;mRNA Splicing - Minor Pathway;SLBP Dependent Processing of Replication-Dependent Histone Pre-mRNAs;SLBP independent Processing of Histone Pre-mRNAs;snRNP Assembly	6.93656	7.14214	6.62142	7.22994	7.38092	7.37134	NaN	25.4654	0	3	+		3.20193	0	3.00147	5.89786
170	O75915	O75915	PRA1 family protein 3	ARL6IP5	22.5585	21.9699	22.8634	25.6702	25.2277	25.4951	intrinsic apoptotic signaling pathway in response to oxidative stress;L-glutamate transmembrane transport;negative regulation of L-glutamate import across plasma membrane;negative regulation of mitochondrial membrane potential;positive regulation of apoptotic process;positive regulation of cysteine-type endopeptidase activity involved in apoptotic process;positive regulation of stress-activated M…		cytoskeleton;endoplasmic reticulum membrane;integral component of membrane;membrane;plasma membrane		PRA1	Glutamate Neurotransmitter Release Cycle	6.86418	6.93907	7.03366	7.00432	6.85829	7.05888	NaN	25.4643	0	3	+		3.29539	0	3.00038	6.09712
227	P05091;P00352	P05091	Aldehyde dehydrogenase, mitochondrial	ALDH2	22.5585	21.9699	22.8634	25.5594	25.1659	25.4662	alcohol metabolic process;carbohydrate metabolic process;cellular aldehyde metabolic process;ethanol catabolic process;ethanol oxidation;fructose catabolic process to hydroxyacetone phosphate and glyceraldehyde-3-phosphate;negative regulation of cold-induced thermogenesis;oxidation-reduction process;retinoid metabolic process;retinol metabolic process	aldehyde dehydrogenase (NAD) activity;aldehyde dehydrogenase [NAD(P)+] activity;androgen binding;benzaldehyde dehydrogenase (NAD+) activity;electron transfer activity;glyceraldehyde-3-phosphate dehydrogenase (NAD+) (non-phosphorylating) activity;GTPase activator activity;NAD binding;retinal dehydrogenase activity	cytoplasm;cytosol;extracellular exosome;mitochondrial matrix	Arginine and proline metabolism;Ascorbate and aldarate metabolism;beta-Alanine metabolism;Fatty acid degradation;Glycerolipid metabolism;Glycolysis / Gluconeogenesis;Histidine metabolism;Lysine degradation;Metabolic pathways;Pyruvate metabolism;Retinol metabolism;Tryptophan metabolism;Valine, leucine and isoleucine degradation	Aldedh	Ethanol oxidation;Fructose catabolism;Metabolism of serotonin;RA biosynthesis pathway	6.62746	6.49786	6.32879	6.8591	6.72659	6.6761	NaN	25.3972	0	3	+		3.28186	0	2.93321	6.01237
1094	Q96Q11	Q96Q11	CCA tRNA nucleotidyltransferase 1, mitochondrial	TRNT1	22.5585	21.9699	22.8634	25.0889	25.3217	25.7305	mitochondrial tRNA 3'-end processing;tRNA 3'-end processing;tRNA 3'-terminal CCA addition	5'-3' RNA polymerase activity;ATP binding;ATP:3'-cytidine-cytidine-tRNA adenylyltransferase activity;CTP:3'-cytidine-tRNA cytidylyltransferase activity;CTP:tRNA cytidylyltransferase activity;tRNA binding	intracellular;mitochondrial matrix;mitochondrion;nucleoplasm	RNA transport	PolyA_pol;PolyA_pol_RNAbd	tRNA processing in the mitochondrion;tRNA processing in the nucleus	5.39025	5.95685	NaN	5.96696	6.05396	6.43323	NaN	25.3804	0	3	+		3.08234	0	2.9164	5.58291
198	O96008	O96008	Mitochondrial import receptor subunit TOM40 homolog	TOMM40	22.5585	21.9699	22.8634	25.0537	24.9833	26.0802	ion transport;protein import into mitochondrial matrix;protein targeting to mitochondrion	porin activity;protein transmembrane transporter activity	cytosol;integral component of membrane;integral component of mitochondrial outer membrane;mitochondrial inner membrane;mitochondrial outer membrane;mitochondrial outer membrane translocase complex;mitochondrion;pore complex	Amyotrophic lateral sclerosis (ALS)	Porin_3	Mitochondrial protein import;Pink/Parkin Mediated Mitophagy	6.76926	6.88325	6.74485	6.92158	6.39846	7.38737	NaN	25.3724	0	3	+		2.56283	0	2.90845	4.53793
282	P10155	P10155	60 kDa SS-A/Ro ribonucleoprotein	TROVE2	22.5585	21.9699	22.8634	25.128	24.9516	25.971	cilium assembly;immune system development;response to UV;smoothened signaling pathway;transcription by RNA polymerase III	metal ion binding;RNA binding;U2 snRNA binding	cytosol;nucleoplasm;ribonucleoprotein complex	Systemic lupus erythematosus	TROVE		6.09499	6.28789	5.89869	6.15485	6.20526	6.30088	NaN	25.3502	0	3	+		2.67023	0	2.88628	4.73529
535	P49674;P48730	P49674;P48730	Casein kinase I isoform epsilon;Casein kinase I isoform delta	CSNK1E;CSNK1D	22.5585	21.9699	22.8634	25.4717	25.0223	25.4553	canonical Wnt signaling pathway;cellular response to nerve growth factor stimulus;ciliary basal body-plasma membrane docking;circadian regulation of gene expression;COPII vesicle coating;DNA repair;endocytosis;G2/M transition of mitotic cell cycle;Golgi organization;microtubule nucleation;negative regulation of protein binding;non-motile cilium assembly;peptidyl-serine phosphorylation;peptidyl-th…	ATP binding;cadherin binding;peptide binding;protein kinase activity;protein serine/threonine kinase activity;RNA binding;tau-protein kinase activity	centrosome;cytoplasm;cytosol;endoplasmic reticulum-Golgi intermediate compartment membrane;Golgi apparatus;Golgi membrane;neuron projection;nucleoplasm;nucleus;perinuclear region of cytoplasm;plasma membrane;spindle;spindle microtubule	Circadian rhythm;FoxO signaling pathway;Gap junction;Hedgehog signaling pathway;Hippo signaling pathway;Hippo signaling pathway - multiple species;Wnt signaling pathway	Pkinase	Anchoring of the basal body to the plasma membrane;AURKA Activation by TPX2;Circadian Clock;COPII-mediated vesicle transport;Loss of Nlp from mitotic centrosomes;Loss of proteins required for interphase microtubule organization from the centrosome;Major pathway of rRNA processing in the nucleolus and cytosol;Recruitment of mitotic centrosome proteins and complexes;Recruitment of NuMA to mitotic c…	5.72348	6.2701	NaN	6.3963	6.41734	6.50696	NaN	25.3164	0	3	+		3.16176	0	2.85246	5.69705
1217	Q9NRW3	Q9NRW3	DNA dC->dU-editing enzyme APOBEC-3C	APOBEC3C	22.5585	21.9699	22.8634	25.3378	25.054	25.5384	cytidine deamination;cytidine to uridine editing;defense response to virus;DNA cytosine deamination;DNA demethylation;innate immune response;negative regulation of single stranded viral RNA replication via double stranded DNA intermediate;negative regulation of transposition;negative regulation of viral genome replication;viral process	cytidine deaminase activity;RNA binding;zinc ion binding	cytoplasm;nucleus;P-body	Human immunodeficiency virus 1 infection		Formation of the Editosome;mRNA Editing: C to U Conversion	6.44727	6.53389	6.31683	6.85321	6.71873	7.05415	NaN	25.3101	0	3	+		3.17582	0	2.84614	5.72069
338	P17980	P17980	26S protease regulatory subunit 6A	PSMC3	22.5585	21.9699	22.8634	25.6449	25.2351	25.0421	blastocyst development;modulation by host of viral transcription;neutrophil degranulation;positive regulation of RNA polymerase II transcriptional preinitiation complex assembly;positive regulation of transcription by RNA polymerase II;post-translational protein modification;protein catabolic process;protein deubiquitination;viral process	ATP binding;ATPase activity;identical protein binding;proteasome-activating ATPase activity	cytosol;extracellular region;ficolin-1-rich granule lumen;membrane;nucleoplasm;nucleus;P-body;proteasome accessory complex;proteasome complex;proteasome regulatory particle, base subcomplex;secretory granule lumen	Epstein-Barr virus infection;Proteasome	AAA;Prot_ATP_ID_OB	ABC-family proteins mediated transport;Activation of NF-kappaB in B cells;Antigen processing: Ubiquitination & Proteasome degradation;APC/C:Cdc20 mediated degradation of Securin;APC/C:Cdh1 mediated degradation of Cdc20 and other APC/C:Cdh1 targeted proteins in late mitosis/early G1;Asymmetric localization of PCP proteins;AUF1 (hnRNP D0) binds and destabilizes mRNA;Autodegradation of Cdh1 by Cdh1:…	6.28954	6.80657	5.84016	6.90111	6.83003	6.6422	NaN	25.3073	0	3	+		3.06923	0	2.8434	5.50205
1029	Q8WXF1;REV__Q8IVF4	Q8WXF1	Paraspeckle component 1	PSPC1	22.5585	21.9699	22.8634	25.3117	24.839	25.7701	activation of innate immune response;innate immune response;negative regulation of transcription, DNA-templated;regulation of circadian rhythm;rhythmic process	DNA-binding transcription factor activity, RNA polymerase II-specific;E-box binding;RNA binding;transcription regulatory region sequence-specific DNA binding	cytoplasm;fibrillar center;nuclear matrix;nuclear speck;nucleoplasm;nucleus;paraspeckles		NOPS;RRM_1		5.61595	5.87218	5.45105	6.73444	6.63535	6.91448	NaN	25.3069	0	3	+		2.78736	0	2.84299	4.93995
1316	Q9Y262	Q9Y262	Eukaryotic translation initiation factor 3 subunit L	EIF3L	22.5585	21.9699	22.8634	25.3248	25.6138	24.9598	formation of cytoplasmic translation initiation complex;translational initiation;viral translational termination-reinitiation	RNA binding;translation initiation factor activity	cytosol;eukaryotic 43S preinitiation complex;eukaryotic 48S preinitiation complex;eukaryotic translation initiation factor 3 complex;fibrillar center;membrane;nucleoplasm		Paf67	Formation of a pool of free 40S subunits;Formation of the ternary complex, and subsequently, the 43S complex;GTP hydrolysis and joining of the 60S ribosomal subunit;L13a-mediated translational silencing of Ceruloplasmin expression;Ribosomal scanning and start codon recognition;Translation initiation complex formation	5.99394	6.10968	NaN	6.78396	6.81615	6.01022	NaN	25.2995	0	3	+		3.03027	0	2.83553	5.4177
877	Q2KHR3	Q2KHR3	Glutamine and serine-rich protein 1	QSER1	22.5585	21.9699	22.8634	25.0762	25.0578	25.5795					DUF4211		5.56845	5.60154	5.20761	6.06655	5.0886	5.40164	NaN	25.2378	0	3	+		3.04791	0	2.77389	5.40696
1130	Q9BTE3	Q9BTE3	Mini-chromosome maintenance complex-binding protein	MCMBP	22.5585	21.9699	22.8634	25.1391	25.253	25.3153	cell division;DNA-dependent DNA replication;sister chromatid cohesion	chromatin binding	cytosol;MCM complex;nuclear chromatin;nucleoplasm;nucleus;plasma membrane		MCM_bind		5.7986	6.40367	5.266	6.40882	6.42111	6.75511	NaN	25.2358	0	3	+		3.31162	0	2.77183	5.93208
890	Q53H96	Q53H96	Pyrroline-5-carboxylate reductase 3	PYCRL	22.5585	21.9699	22.8634	25.4366	25.3298	24.8759	cellular amino acid biosynthetic process;L-proline biosynthetic process	pyrroline-5-carboxylate reductase activity	cytosol	Arginine and proline metabolism;Biosynthesis of amino acids;Metabolic pathways	F420_oxidored;P5CR_dimer	Amino acid synthesis and interconversion (transamination)	6.45962	6.7437	6.10133	6.82699	6.80773	6.78495	NaN	25.2141	0	3	+		3.03078	0	2.75017	5.35521
1363	Q9Y678	Q9Y678	Coatomer subunit gamma-1	COPG1	22.5585	21.9699	22.8634	24.9072	25.1908	25.4109	endoplasmic reticulum to Golgi vesicle-mediated transport;establishment of Golgi localization;intracellular protein transport;intra-Golgi vesicle-mediated transport;organelle transport along microtubule;protein secretion;retrograde vesicle-mediated transport, Golgi to endoplasmic reticulum	structural molecule activity	COPI vesicle coat;cytosol;endoplasmic reticulum;endoplasmic reticulum membrane;endoplasmic reticulum-Golgi intermediate compartment;Golgi apparatus;Golgi membrane;membrane;transport vesicle		Adaptin_N;Coatomer_g_Cpla;COP-gamma_platf	COPI-dependent Golgi-to-ER retrograde traffic;COPI-mediated anterograde transport	6.24182	6.45066	6.14439	6.03862	6.08009	6.12097	NaN	25.1696	0	3	+		3.077	0	2.70566	5.41085
149	O75179	O75179	Ankyrin repeat domain-containing protein 17	ANKRD17	22.5585	21.9699	22.8634	25.2372	25.1555	25.0777	blood vessel maturation;defense response to bacterium;innate immune response;negative regulation of smooth muscle cell differentiation;positive regulation of cell cycle;positive regulation of G1/S transition of mitotic cell cycle;positive regulation of I-kappaB kinase/NF-kappaB signaling;positive regulation of MDA-5 signaling pathway;positive regulation of RIG-I signaling pathway;regulation of DN…	chromatin binding;RNA binding	chromatin;cytoplasm;membrane;nuclear membrane;nucleus		Ank;Ank_2;KH_1		NaN	NaN	NaN	5.23454	5.20317	5.28051	NaN	25.1568	0	3	+		3.26936	0	2.69288	5.77564
1153	Q9BZE1	Q9BZE1	39S ribosomal protein L37, mitochondrial	MRPL37	22.5585	21.9699	22.8634	25.51	24.8191	24.9587	mitochondrial translational elongation;mitochondrial translational termination;translation	RNA binding;structural constituent of ribosome	mitochondrial inner membrane;mitochondrial large ribosomal subunit;mitochondrial ribosome;mitochondrion		PDCD9	Mitochondrial translation elongation;Mitochondrial translation initiation;Mitochondrial translation termination	5.98132	6.12869	5.63159	6.41855	6.25222	6.30326	NaN	25.096	0	3	+		2.84084	0	2.63201	4.90567
574	P53396	P53396	ATP-citrate synthase	ACLY	22.5585	21.9699	22.8634	24.9363	25.2458	24.9805	acetyl-CoA biosynthetic process;cholesterol biosynthetic process;citrate metabolic process;coenzyme A metabolic process;fatty acid biosynthetic process;fatty-acyl-CoA biosynthetic process;lipid biosynthetic process;neutrophil degranulation;oxaloacetate metabolic process;positive regulation of cellular metabolic process	ATP binding;ATP citrate synthase activity;cofactor binding;metal ion binding	azurophil granule lumen;citrate lyase complex;cytosol;extracellular exosome;extracellular region;ficolin-1-rich granule lumen;membrane;nucleoplasm;plasma membrane	Citrate cycle (TCA cycle);Metabolic pathways	Citrate_bind;Citrate_synt;CoA_binding;Ligase_CoA	ChREBP activates metabolic gene expression;Fatty acyl-CoA biosynthesis;Neutrophil degranulation	6.2642	6.2348	6.0125	6.12336	6.3799	6.24047	NaN	25.0542	0	3	+		3.12281	0	2.59028	5.40227
983	Q8IYB5	Q8IYB5	Stromal membrane-associated protein 1	SMAP1	22.5585	21.9699	22.8634	24.4618	25.6756	24.9774	positive regulation of erythrocyte differentiation;regulation of clathrin-dependent endocytosis	clathrin binding;GTPase activator activity;metal ion binding	cytoplasm;plasma membrane	Endocytosis	ArfGap		NaN	6.58875	NaN	6.11146	6.71935	6.87373	NaN	25.0383	0	3	+		2.37543	0	2.57431	4.03033
1295	Q9UL25	Q9UL25	Ras-related protein Rab-21	RAB21	22.5585	21.9699	22.8634	25.3934	24.7149	24.9776	anterograde axonal transport;intracellular protein transport;positive regulation of dendrite morphogenesis;positive regulation of early endosome to late endosome transport;positive regulation of receptor-mediated endocytosis;Rab protein signal transduction;regulation of axon extension;regulation of exocytosis	GDP binding;GTP binding;GTPase activity	axon cytoplasm;cleavage furrow;cytoplasmic side of early endosome membrane;cytoplasmic side of plasma membrane;cytoplasmic vesicle membrane;cytosol;early endosome;early endosome membrane;endoplasmic reticulum membrane;endosome;extracellular exosome;focal adhesion;Golgi cisterna membrane;synapse;trans-Golgi network;vesicle membrane		Ras	RAB GEFs exchange GTP for GDP on RABs;RAB geranylgeranylation	6.62619	6.52773	6.76185	6.85093	6.59661	7.00677	NaN	25.0286	0	3	+		2.83891	0	2.56467	4.85459
946	Q7L2E3	Q7L2E3	Putative ATP-dependent RNA helicase DHX30	DHX30	22.5585	21.9699	22.8634	24.8697	25.0202	25.0949	central nervous system development;mitochondrial large ribosomal subunit assembly	ATP binding;ATP-dependent 3'-5' RNA helicase activity;ATP-dependent DNA helicase activity;ATP-dependent RNA helicase activity;chromatin binding;double-stranded RNA binding;G-quadruplex RNA binding;RNA binding	cytoplasm;cytosol;mitochondrial nucleoid;mitochondrion;nucleus;ribonucleoprotein granule		DEAD;HA2;Helicase_C;OB_NTP_bind		5.52512	6.55269	5.87798	5.79019	5.98741	6.19973	NaN	24.9949	0	3	+		3.13889	0	2.53097	5.37968
529	P49321	P49321	Nuclear autoantigenic sperm protein	NASP	22.5585	21.9699	22.8634	24.9508	25.2282	24.754	blastocyst development;cell proliferation;CENP-A containing nucleosome assembly;DNA replication;DNA replication-dependent nucleosome assembly;DNA replication-independent nucleosome assembly;G1/S transition of mitotic cell cycle;histone exchange;male gonad development;nucleosome assembly;protein transport;response to testosterone	histone binding;protein-containing complex binding	cytoplasm;nuclear chromatin;nucleoplasm;nucleus;protein-containing complex		SHNi-TPR;TPR_8		NaN	NaN	NaN	6.32224	5.90657	5.94173	NaN	24.9777	0	3	+		2.97639	0	2.51373	5.06676
1278	Q9UDR5	Q9UDR5	Alpha-aminoadipic semialdehyde synthase, mitochondrial;Lysine ketoglutarate reductase;Saccharopine dehydrogenase	AASS	22.5585	21.9699	22.8634	24.6328	24.8568	25.4418	L-lysine catabolic process to acetyl-CoA via saccharopine;lysine biosynthetic process via aminoadipic acid;lysine catabolic process;protein tetramerization	saccharopine dehydrogenase (NAD+, L-glutamate-forming) activity;saccharopine dehydrogenase (NADP+, L-lysine-forming) activity;saccharopine dehydrogenase activity	cytoplasm;intracellular membrane-bounded organelle;mitochondrial matrix;mitochondrion	Lysine degradation;Metabolic pathways	AlaDh_PNT_N;Sacchrp_dh_C;Sacchrp_dh_NADP	Lysine catabolism	5.73681	5.98184	5.59412	4.75423	6.29883	5.19965	NaN	24.9771	0	3	+		2.67168	0	2.51318	4.51791
1166	Q9H2P0	Q9H2P0	Activity-dependent neuroprotector homeobox protein	ADNP	22.5585	21.9699	22.8634	24.656	25.0144	25.2593	activation of protein kinase activity;cellular response to extracellular stimulus;cGMP-mediated signaling;estrous cycle;negative regulation of gene expression;negative regulation of neuron apoptotic process;negative regulation of protein binding;negative regulation of synaptic transmission;nitric oxide homeostasis;positive regulation of axon extension;positive regulation of peptidyl-tyrosine phos…	beta-tubulin binding;chromatin binding;copper ion binding;DNA binding;DNA-binding transcription factor activity, RNA polymerase II-specific;peptide binding	axon;cytoplasm;dendrite;extracellular space;neuronal cell body;nucleus		Homeodomain		5.68439	5.80759	5.40997	5.83542	5.89304	6.22154	NaN	24.9766	0	3	+		2.87136	0	2.51261	4.87536
188	O95478	O95478	Ribosome biogenesis protein NSA2 homolog	NSA2	22.5585	21.9699	22.8634	25.2218	24.8883	24.7985	rRNA processing	RNA binding	nucleolus;preribosome, large subunit precursor		Ribosomal_S8e		6.29999	6.45475	NaN	6.49378	6.48297	6.38855	NaN	24.9695	0	3	+		2.99349	0	2.50558	5.09119
586	P55036;A2A3N6	P55036	26S proteasome non-ATPase regulatory subunit 4	PSMD4	22.5585	21.9699	25.7258	25.3692	25.6123	26.7278	post-translational protein modification;proteasome assembly;proteasome-mediated ubiquitin-dependent protein catabolic process;protein deubiquitination	identical protein binding;phosphatidylinositol phosphate kinase activity;polyubiquitin modification-dependent protein binding;RNA binding	cytoplasm;cytosol;nucleoplasm;nucleus;proteasome accessory complex;proteasome complex;proteasome regulatory particle, base subcomplex	Epstein-Barr virus infection;Proteasome	PIP5K;UIM;VWA_2	ABC-family proteins mediated transport;Activation of NF-kappaB in B cells;Antigen processing: Ubiquitination & Proteasome degradation;APC/C:Cdc20 mediated degradation of Securin;APC/C:Cdh1 mediated degradation of Cdc20 and other APC/C:Cdh1 targeted proteins in late mitosis/early G1;Asymmetric localization of PCP proteins;AUF1 (hnRNP D0) binds and destabilizes mRNA;Autodegradation of Cdh1 by Cdh1:…	5.88199	6.17496	5.69046	6.66162	6.66726	7.11965	25.7258	25.9031	1	3	+		0.937891	0.0372857	2.48504	1.72687
1087	Q96IJ6	Q96IJ6	Mannose-1-phosphate guanyltransferase alpha	GMPPA	22.5585	21.9699	22.8634	24.9044	24.9418	24.8577	biosynthetic process	nucleotidyltransferase activity	cytoplasm;extracellular exosome	Amino sugar and nucleotide sugar metabolism;Fructose and mannose metabolism;Metabolic pathways	Hexapep;NTP_transferase	Synthesis of GDP-mannose	6.38575	6.58131	6.12749	6.63644	6.69264	6.83882	NaN	24.9013	0	3	+		3.12037	0	2.43734	5.26013
1100	Q96SK2	Q96SK2	Transmembrane protein 209	TMEM209	22.5585	21.9699	22.8634	24.7494	24.9476	24.9886			integral component of membrane		CytochromB561_N		6.18682	NaN	NaN	6.02073	6.62489	6.16545	NaN	24.8952	0	3	+		3.05962	0	2.43125	5.1462
732	Q01581	Q01581	Hydroxymethylglutaryl-CoA synthase, cytoplasmic	HMGCS1	22.5585	21.9699	22.8634	24.9442	24.955	24.7564	acetyl-CoA metabolic process;brain development;cellular response to cholesterol;cellular response to follicle-stimulating hormone stimulus;cellular response to low-density lipoprotein particle stimulus;cholesterol biosynthetic process;farnesyl diphosphate biosynthetic process, mevalonate pathway;lipid metabolic process;liver development;male gonad development;regulation of cholesterol biosyntheti…	drug binding;hydroxymethylglutaryl-CoA synthase activity;isomerase activity;organic acid binding;protein homodimerization activity	cytoplasm;cytosol	Butanoate metabolism;Metabolic pathways;PPAR signaling pathway;Synthesis and degradation of ketone bodies;Terpenoid backbone biosynthesis;Valine, leucine and isoleucine degradation	HMG_CoA_synt_C;HMG_CoA_synt_N	Activation of gene expression by SREBF (SREBP);Cholesterol biosynthesis;PPARA activates gene expression	NaN	NaN	NaN	6.59237	6.54744	6.59286	NaN	24.8852	0	3	+		3.06748	0	2.42124	5.15115
1331	Q9Y2T2;P53677	Q9Y2T2	AP-3 complex subunit mu-1	AP3M1	22.5585	21.9699	22.8634	24.8051	24.7598	25.0095	anterograde axonal transport;anterograde synaptic vesicle transport;intracellular protein transport;protein targeting to lysosome;viral process	Rab GTPase binding	AP-type membrane coat adaptor complex;axon cytoplasm;clathrin adaptor complex;cytoplasmic vesicle membrane;Golgi apparatus;lysosomal membrane;lysosome	Lysosome	Adap_comp_sub;Clat_adaptor_s	Association of TriC/CCT with target proteins during biosynthesis	6.16438	6.43099	5.88926	6.21632	6.16524	6.25833	NaN	24.8581	0	3	+		3.02901	0	2.39419	5.05898
462	P36873;P62140;P62136	P36873;P62140;P62136	Serine/threonine-protein phosphatase PP1-gamma catalytic subunit;Serine/threonine-protein phosphatase PP1-beta catalytic subunit;Serine/threonine-protein phosphatase PP1-alpha catalytic subunit	PPP1CC;PPP1CB;PPP1CA	22.5585	21.9699	22.8634	24.3852	24.7656	25.3558	beta-catenin destruction complex disassembly;branching morphogenesis of an epithelial tube;cell cycle;cell division;circadian regulation of gene expression;dephosphorylation;entrainment of circadian clock by photoperiod;glycogen metabolic process;lung development;negative regulation of protein binding;neuron differentiation;peptidyl-serine dephosphorylation;peptidyl-threonine dephosphorylation;po…	cadherin binding involved in cell-cell adhesion;lamin binding;metal ion binding;myosin phosphatase activity;myosin-light-chain-phosphatase activity;phosphatase activity;phosphoprotein phosphatase activity;protein C-terminus binding;protein domain specific binding;protein kinase binding;protein N-terminus binding;protein phosphatase 1 binding;protein serine/threonine phosphatase activity;protein-c…	cell-cell adherens junction;cleavage furrow;condensed chromosome kinetochore;cytoplasm;cytosol;dendritic spine;extracellular exosome;focal adhesion;glutamatergic synapse;glycogen granule;midbody;mitochondrial outer membrane;mitochondrion;nuclear speck;nucleolus;nucleoplasm;nucleus;perikaryon;plasma membrane;presynapse;protein phosphatase type 1 complex;protein-containing complex;PTW/PP1 phosphata…	Adrenergic signaling in cardiomyocytes;Alcoholism;Amphetamine addiction;cAMP signaling pathway;Cellular senescence;cGMP-PKG signaling pathway;Dopaminergic synapse;Focal adhesion;Herpes simplex virus 1 infection;Hippo signaling pathway;Inflammatory mediator regulation of TRP channels;Insulin resistance;Insulin signaling pathway;Long-term potentiation;mRNA surveillance pathway;Oocyte meiosis;Oxytoc…	Metallophos;STPPase_N	Amplification of signal from unattached kinetochores via a MAD2 inhibitory signal;Circadian Clock;DARPP-32 events;Downregulation of TGF-beta receptor signaling;Mitotic Prometaphase;Regulation of PLK1 Activity at G2/M Transition;Resolution of Sister Chromatid Cohesion;RHO GTPases activate CIT;RHO GTPases Activate Formins;RHO GTPases activate PAKs;RHO GTPases activate PKNs;RHO GTPases Activate ROCK…	5.7952	6.14161	5.57095	6.50803	6.60551	6.92337	NaN	24.8355	0	3	+		2.45133	0	2.37157	4.05143
1317	Q9Y265	Q9Y265	RuvB-like 1	RUVBL1	22.5585	21.9699	22.8634	25.9377	24.4493	24.1139	beta-catenin-TCF complex assembly;box C/D snoRNP assembly;cell cycle;cell division;CENP-A containing nucleosome assembly;chromatin remodeling;DNA recombination;DNA repair;histone acetylation;histone H2A acetylation;histone H4 acetylation;positive regulation of canonical Wnt signaling pathway;positive regulation of telomerase RNA localization to Cajal body;protein deubiquitination;regulation of gr…	ADP binding;ATP binding;ATPase activity;ATPase binding;ATP-dependent 5'-3' DNA helicase activity;ATP-dependent DNA helicase activity;cadherin binding;DNA helicase activity;TBP-class protein binding;TFIID-class transcription factor complex binding;transcription coactivator activity	cytosol;extracellular exosome;Ino80 complex;membrane;microtubule organizing center;MLL1 complex;NuA4 histone acetyltransferase complex;nuclear matrix;nucleoplasm;nucleus;R2TP complex;ribonucleoprotein complex;Swr1 complex	Wnt signaling pathway	TIP49	Deposition of new CENPA-containing nucleosomes at the centromere;DNA Damage Recognition in GG-NER;Formation of the beta-catenin:TCF transactivating complex;HATs acetylate histones;Telomere Extension By Telomerase;Ub-specific processing proteases;UCH proteinases	6.06352	5.96515	NaN	7.0844	6.49934	6.35851	NaN	24.8336	0	3	+		1.72996	0.00178462	2.36969	2.89423
687	P63172	P63172	Dynein light chain Tctex-type 1	DYNLT1	22.5585	26.7966	22.8634	26.732	26.2436	26.2635	axon development;cell division;dendrite development;establishment of mitotic spindle orientation;intracellular transport of viral protein in host cell;microtubule-dependent intracellular transport of viral material towards nucleus;negative regulation of cell death;negative regulation of mitochondrial membrane permeability;negative regulation of neurogenesis;neuron projection morphogenesis;neutrop…	identical protein binding;motor activity;protein C-terminus binding	axonal growth cone;cytoplasmic dynein complex;cytoplasmic microtubule;extracellular region;ficolin-1-rich granule lumen;Golgi apparatus;host cell;lamellipodium;mitochondrion;neuronal cell body;secretory granule lumen;secretory vesicle;spindle		Tctex-1	Neutrophil degranulation	7.57708	6.84155	6.79969	7.63856	7.49912	7.68456	26.7966	26.413	1	3			0.78582	0.0749032	2.34017	1.48674
544	P49821	P49821	NADH dehydrogenase [ubiquinone] flavoprotein 1, mitochondrial	NDUFV1	22.5585	21.9699	22.8634	24.5332	24.3333	25.3702	cellular respiration;mitochondrial ATP synthesis coupled electron transport;mitochondrial electron transport, NADH to ubiquinone;mitochondrial respiratory chain complex I assembly	4 iron, 4 sulfur cluster binding;FMN binding;metal ion binding;NAD binding;NADH dehydrogenase (ubiquinone) activity	cytosol;mitochondrial inner membrane;mitochondrial respiratory chain complex I;mitochondrion	Alzheimer disease;Huntington disease;Metabolic pathways;Non-alcoholic fatty liver disease (NAFLD);Oxidative phosphorylation;Parkinson disease;Retrograde endocannabinoid signaling;Thermogenesis	Complex1_51K;NADH_4Fe-4S;SLBB	Complex I biogenesis;Respiratory electron transport	5.05782	5.43737	5.0445	5.59894	5.59679	5.98048	NaN	24.7456	0	3	+		2.28475	0	2.28162	3.72901
735	Q02413	Q02413	Desmoglein-1	DSG1	22.5585	21.9699	22.8634	25.6353	24.3081	24.2274	calcium-dependent cell-cell adhesion via plasma membrane cell adhesion molecules;cell-cell adhesion;cell-cell junction assembly;cornification;homophilic cell adhesion via plasma membrane adhesion molecules;keratinization;maternal process involved in female pregnancy;neutrophil degranulation;protein stabilization;response to progesterone	calcium ion binding;gamma-catenin binding;toxic substance binding	apical plasma membrane;cornified envelope;cytoplasmic side of plasma membrane;cytosol;desmosome;ficolin-1-rich granule membrane;integral component of membrane;lateral plasma membrane;plasma membrane	Staphylococcus aureus infection	Cadherin;Cadherin_C	Apoptotic cleavage of cell adhesion proteins;Formation of the cornified envelope;Keratinization;Neutrophil degranulation	6.0758	NaN	6.19354	6.46388	6.09667	6.15969	NaN	24.7236	0	3	+		1.89544	0.00187097	2.25964	3.11061
1035	Q92540	Q92540	Protein SMG7	SMG7	22.5585	21.9699	22.8634	24.8856	24.5584	24.7189	mRNA export from nucleus;nuclear-transcribed mRNA catabolic process, nonsense-mediated decay;regulation of dephosphorylation;regulation of RNA stability;telomere maintenance via telomerase	protein phosphatase 2A binding;ribonuclease activity;ribonucleoprotein complex binding;telomerase RNA binding;telomeric DNA binding	cytoplasm;cytosol;intermediate filament cytoskeleton;nucleus;telomerase holoenzyme complex	mRNA surveillance pathway	EST1;EST1_DNA_bind	Nonsense Mediated Decay (NMD) enhanced by the Exon Junction Complex (EJC)	5.74311	5.85501	4.88298	6.34343	5.96682	6.30505	NaN	24.721	0	3	+		2.89819	0	2.25705	4.71466
145	O75027	O75027	ATP-binding cassette sub-family B member 7, mitochondrial	ABCB7	22.5585	21.9699	22.8634	24.4099	24.0092	25.6816	cellular iron ion homeostasis;transmembrane transport	ATP binding;ATPase activity, coupled to transmembrane movement of substances;heme transporter activity	integral component of membrane;mitochondrial inner membrane	ABC transporters	ABC_membrane;ABC_tran	Cytosolic iron-sulfur cluster assembly;Mitochondrial ABC transporters	5.74383	5.95655	5.66985	6.31769	6.1724	6.69774	NaN	24.7002	0	3	+		1.76885	0.00179845	2.23626	2.9108
1210	Q9NR09	Q9NR09	Baculoviral IAP repeat-containing protein 6	BIRC6	22.5585	21.9699	22.8634	24.2375	24.2521	25.4801	apoptotic process;cell cycle;cell division;labyrinthine layer development;negative regulation of apoptotic process;negative regulation of extrinsic apoptotic signaling pathway;positive regulation of cell proliferation;protein phosphorylation;protein ubiquitination;regulation of cell proliferation;regulation of cytokinesis;spongiotrophoblast layer development;ubiquitin-dependent protein catabolic …	cysteine-type endopeptidase inhibitor activity;ubiquitin conjugating enzyme activity;ubiquitin-protein transferase activity	endosome;Flemming body;membrane;microtubule organizing center;midbody;nucleus;spindle pole;trans-Golgi network	Apoptosis - multiple species;Ubiquitin mediated proteolysis	BIR;BIRC6;UQ_con		NaN	5.12882	4.71167	5.65567	5.63063	4.50059	NaN	24.6566	0	3	+		1.96276	0.00194958	2.19261	3.18603
1070	Q96CW1	Q96CW1	AP-2 complex subunit mu	AP2M1	22.5585	21.9699	22.8634	24.6131	24.6587	24.689	antigen processing and presentation of exogenous peptide antigen via MHC class II;clathrin-dependent endocytosis;ephrin receptor signaling pathway;intracellular protein transport;low-density lipoprotein particle clearance;low-density lipoprotein particle receptor catabolic process;membrane organization;negative regulation of protein localization to plasma membrane;receptor internalization;regulat…	ion channel binding;lipid binding;low-density lipoprotein particle receptor binding;signal sequence binding;transporter activity	AP-2 adaptor complex;clathrin-coated endocytic vesicle;clathrin-coated endocytic vesicle membrane;cytosol;endocytic vesicle membrane;endolysosome membrane;extracellular exosome;lysosomal membrane;plasma membrane	Endocrine and other factor-regulated calcium reabsorption;Endocytosis;Huntington disease;Synaptic vesicle cycle	Adap_comp_sub;Clat_adaptor_s	Cargo recognition for clathrin-mediated endocytosis;Clathrin-mediated endocytosis;EPH-ephrin mediated repulsion of cells;Formation of annular gap junctions;Gap junction degradation;LDL clearance;MHC class II antigen presentation;Nef Mediated CD4 Down-regulation;Nef Mediated CD8 Down-regulation;Nef mediated downregulation of CD28 cell surface expression;Recycling pathway of L1;Retrograde neurotrop…	6.39033	6.51713	6.26171	6.66597	6.54353	6.72718	NaN	24.6536	0	3	+		2.94316	0	2.18964	4.7276
1182	Q9H974	Q9H974	Queuine tRNA-ribosyltransferase subunit QTRTD1	QTRTD1	22.5585	21.9699	22.8634	24.5936	24.6559	24.6855	tRNA-guanine transglycosylation	metal ion binding;protein heterodimerization activity;protein homodimerization activity;queuine tRNA-ribosyltransferase activity	cytoplasm;mitochondrial outer membrane;mitochondrion;protein-containing complex		TGT	tRNA modification in the nucleus and cytosol	6.00732	6.3009	5.82568	6.22399	6.22214	6.26811	NaN	24.645	0	3	+		2.9337	0	2.18107	4.70432
492	P42765	P42765	3-ketoacyl-CoA thiolase, mitochondrial	ACAA2	22.5585	21.9699	22.8634	23.8401	24.7679	25.1294	cellular response to hypoxia;cholesterol biosynthetic process;fatty acid beta-oxidation;negative regulation of mitochondrial membrane permeability involved in apoptotic process;negative regulation of mitochondrial outer membrane permeabilization involved in apoptotic signaling pathway	acetyl-CoA C-acetyltransferase activity;acetyl-CoA C-acyltransferase activity;RNA binding	mitochondrial matrix;mitochondrion	Fatty acid degradation;Fatty acid elongation;Fatty acid metabolism;Metabolic pathways;Valine, leucine and isoleucine degradation	Thiolase_C;Thiolase_N	Mitochondrial Fatty Acid Beta-Oxidation	6.84699	6.86024	5.91234	6.33939	6.42859	6.59982	NaN	24.5791	0	3	+		1.98191	0.00193333	2.1152	3.18086
733	Q01804	Q01804	OTU domain-containing protein 4	OTUD4	22.5585	21.9699	22.8634	24.6059	24.1942	24.9301	innate immune response;negative regulation of interleukin-1-mediated signaling pathway;negative regulation of toll-like receptor signaling pathway;positive regulation of DNA demethylation;protein K48-linked deubiquitination;protein K63-linked deubiquitination;regulation of protein K48-linked deubiquitination	Lys63-specific deubiquitinase activity;protein-containing complex scaffold activity;RNA binding;thiol-dependent ubiquitin-specific protease activity	cytoplasm;nucleus		OTU		5.23563	5.22907	5.90896	5.75171	5.47059	5.41517	NaN	24.5767	0	3	+		2.4772	0	2.11277	3.9285
939	Q6ZVX7	Q6ZVX7	F-box only protein 50	NCCRP1	22.5585	21.9699	22.8634	24.9832	24.1684	24.4085	positive regulation of cell proliferation		cytoplasm;extracellular exosome		FBA		NaN	NaN	NaN	6.1518	5.88308	6.09244	NaN	24.52	0	3	+		2.34743	0	2.05606	3.69356
116	O43615	O43615	Mitochondrial import inner membrane translocase subunit TIM44	TIMM44	22.5585	21.9699	22.8634	24.1274	24.5998	24.8007	protein import into mitochondrial matrix;protein targeting to mitochondrion	ATP binding;chaperone binding	mitochondrial inner membrane;mitochondrial matrix;mitochondrion		Tim44	Mitochondrial protein import	5.59309	6.1211	5.97353	6.27024	6.29347	6.66639	NaN	24.5093	0	3	+		2.46496	0	2.04535	3.86253
955	Q7Z2E3	Q7Z2E3	Aprataxin	APTX	22.5585	21.9699	22.8634	24.1292	24.1752	24.9818	cellular response to DNA damage stimulus;DNA ligation;double-strand break repair;regulation of protein stability;response to hydrogen peroxide;single strand break repair	chromatin binding;damaged DNA binding;DNA 5'-adenosine monophosphate hydrolase activity;DNA-3'-diphospho-5'-guanosine diphosphatase;double-stranded DNA binding;double-stranded RNA binding;metal ion binding;mismatched DNA binding;phosphoglycolate phosphatase activity;phosphoprotein binding;polynucleotide 3'-phosphatase activity;protein N-terminus binding;single-strand break-containing DNA binding;…	chromatin;cytoplasm;nucleolus;nucleoplasm;nucleus		zf-C2HE		5.8131	6.09012	5.93828	6.30602	6.36203	6.67131	NaN	24.4287	0	3	+		2.17178	0	1.96476	3.37978
909	Q5T6F2	Q5T6F2	Ubiquitin-associated protein 2	UBAP2	25.755	21.9699	22.8634	25.4468	25.5368	25.4212		cadherin binding;RNA binding	cytoplasm;nucleus		DUF3697		6.58046	6.42573	6.05408	6.67559	6.68958	6.78043	25.755	25.4683	1	3			0.782458	0.0874074	1.93885	1.44386
380	P24311	P24311	Cytochrome c oxidase subunit 7B, mitochondrial	COX7B	26.2327	21.9699	26.5385	26.4413	26.4821	27.478	central nervous system development	cytochrome-c oxidase activity	integral component of membrane;mitochondrial inner membrane;mitochondrial respirasome;respiratory chain complex IV	Alzheimer disease;Cardiac muscle contraction;Huntington disease;Metabolic pathways;Non-alcoholic fatty liver disease (NAFLD);Oxidative phosphorylation;Parkinson disease;Thermogenesis	COX7B	Respiratory electron transport;TP53 Regulates Metabolic Genes	6.62669	7.90537	6.56701	7.01431	7.00796	7.43557	26.3856	26.8005	2	3			0.552197	0.181457	1.88677	1.10144
759	Q08554	Q08554	Desmocollin-1	DSC1	22.5585	25.2227	22.8634	25.922	25.2349	25.0325	cornification;homophilic cell adhesion via plasma membrane adhesion molecules;keratinization;neutrophil degranulation	calcium ion binding	cornified envelope;desmosome;extracellular exosome;ficolin-1-rich granule membrane;gap junction;integral component of membrane;membrane;plasma membrane		Cadherin;Cadherin_C;Cadherin_pro	Formation of the cornified envelope;Keratinization;Neutrophil degranulation	5.50438	6.23007	5.37319	6.52418	6.30168	6.1705	25.2227	25.3965	1	3	+		0.980073	0.0402326	1.84826	1.70527
1227	Q9NVH1	Q9NVH1	DnaJ homolog subfamily C member 11	DNAJC11	22.5585	21.9699	22.8634	24.0206	24.7821	24.0341	cristae formation		mitochondrial outer membrane;mitochondrion		DnaJ;DUF3395	Cristae formation	6.12044	5.91603	NaN	5.98859	5.50772	6.21979	NaN	24.2789	0	3	+		2.12368	0.0019661	1.81499	3.22134
1243	Q9NYH9	Q9NYH9	U3 small nucleolar RNA-associated protein 6 homolog	UTP6	22.5585	21.9699	22.8634	24.1334	23.9381	24.6821	maturation of SSU-rRNA from tricistronic rRNA transcript (SSU-rRNA, 5.8S rRNA, LSU-rRNA);rRNA processing	snoRNA binding	nucleolus;nucleoplasm;Pwp2p-containing subcomplex of 90S preribosome;small-subunit processome	Ribosome biogenesis in eukaryotes	U3_assoc_6	Major pathway of rRNA processing in the nucleolus and cytosol;rRNA modification in the nucleus and cytosol	NaN	NaN	NaN	6.14703	6.01309	6.35463	NaN	24.2512	0	3	+		2.18456	0.00106897	1.78727	3.28525
966	Q86V81	Q86V81	THO complex subunit 4	ALYREF	22.5585	21.9699	22.8634	23.1827	23.5485	25.8106	mRNA 3'-end processing;mRNA export from nucleus;mRNA splicing, via spliceosome;osteoblast differentiation;positive regulation of DNA-templated transcription, elongation;regulation of DNA recombination;replication fork processing;RNA export from nucleus;viral mRNA export from host cell nucleus;viral process	RNA binding	catalytic step 2 spliceosome;cytosol;extracellular exosome;membrane;nuclear speck;nucleoplasm;transcription export complex	Herpes simplex virus 1 infection;mRNA surveillance pathway;RNA transport;Spliceosome	FoP_duplication;RRM_1	Cleavage of Growing Transcript in the Termination Region;mRNA 3'-end processing;mRNA Splicing - Major Pathway;Transport of Mature mRNA derived from an Intron-Containing Transcript;Transport of Mature mRNA Derived from an Intronless Transcript;Transport of the SLBP Dependant Mature mRNA;Transport of the SLBP independent Mature mRNA	6.3492	NaN	5.65422	5.9481	6.17817	6.78626	NaN	24.1806	0	3			0.930144	0.0543333	1.71667	1.61546
905	Q5SY16	Q5SY16	Polynucleotide 5-hydroxyl-kinase NOL9	NOL9	22.5585	24.801	22.8634	24.8675	24.8621	25.5176	cleavage in ITS2 between 5.8S rRNA and LSU-rRNA of tricistronic rRNA transcript (SSU-rRNA, 5.8S rRNA, LSU-rRNA);maturation of 5.8S rRNA;rRNA processing	ATP binding;polynucleotide 5'-hydroxyl-kinase activity;RNA binding	intermediate filament cytoskeleton;membrane;nucleolus;nucleoplasm		CLP1_P	Major pathway of rRNA processing in the nucleolus and cytosol	5.42277	5.97239	5.63099	6.39162	6.53644	6.78542	24.801	25.0824	1	3	+		1.07076	0.0331043	1.67477	1.79089
980	Q8IWZ3	Q8IWZ3	Ankyrin repeat and KH domain-containing protein 1	ANKHD1	22.5585	25.5721	24.0439	26.4537	25.4563	25.1983	innate immune response	RNA binding	cytoplasm		Ank_2;KH_1		5.88831	5.96198	5.50511	6.767	6.60497	6.59004	24.808	25.7028	2	3			0.799642	0.0896042	1.64461	1.42953
837	Q15125	Q15125	3-beta-hydroxysteroid-Delta(8),Delta(7)-isomerase	EBP	25.0587	26.9829	25.9527	27.4439	26.8149	28.4246	cholesterol biosynthetic process;cholesterol biosynthetic process via desmosterol;cholesterol biosynthetic process via lathosterol;cholesterol metabolic process;hemopoiesis;skeletal system development;sterol biosynthetic process	C-8 sterol isomerase activity;cholestenol delta-isomerase activity;drug transmembrane transporter activity;steroid delta-isomerase activity;transmembrane signaling receptor activity	cytoplasmic vesicle;endoplasmic reticulum;endoplasmic reticulum membrane;integral component of plasma membrane;nuclear envelope	Metabolic pathways;Steroid biosynthesis	EBP	Cholesterol biosynthesis via desmosterol;Cholesterol biosynthesis via lathosterol	5.87978	6.78036	5.93992	6.88221	6.77474	7.34213	25.9981	27.5611	3	3	+		1.00894	0.0441387	1.56299	1.68623
1077	Q96F86	Q96F86	Enhancer of mRNA-decapping protein 3	EDC3	22.5585	21.9699	22.8634	23.5886	23.6058	24.8335	cytoplasmic mRNA processing body assembly;deadenylation-independent decapping of nuclear-transcribed mRNA;exonucleolytic nuclear-transcribed mRNA catabolic process involved in deadenylation-dependent decay	identical protein binding;mRNA binding;phosphodiesterase decapping endonuclease activity	cytoplasmic ribonucleoprotein granule;cytosol;membrane;P-body	RNA degradation	FDF;LSM14;YjeF_N	mRNA decay by 5' to 3' exoribonuclease	5.81873	5.82848	5.64247	6.03914	6.05629	6.39644	NaN	24.0093	0	3	+		1.46769	0.00411511	1.54536	2.2446
664	P62820;P61026;P51153;Q92930;P61006;P59190	P62820	Ras-related protein Rab-1A	RAB1A	26.6649	21.9699	26.7674	26.7664	26.6663	26.5394	adherens junction organization;antigen processing and presentation;autophagosome assembly;autophagy;axonogenesis;bicellular tight junction assembly;cargo loading into COPII-coated vesicle;cell migration;cellular response to insulin stimulus;cilium assembly;COPII vesicle coating;cortical actin cytoskeleton organization;defense response to bacterium;endocytic recycling;endocytosis;endoplasmic retic…	cadherin binding;cadherin binding involved in cell-cell adhesion;GDP binding;GTP binding;GTPase activity;myosin V binding;protein kinase binding;Rab GTPase binding;signaling receptor binding;TPR domain binding	bicellular tight junction;cell junction;cell tip;cell-cell adherens junction;centriole;centrosome;ciliary basal body;ciliary base;cilium;cytoplasm;cytoplasmic vesicle;cytoplasmic vesicle membrane;cytosol;dendritic spine;early endosome;endocytic vesicle;endoplasmic reticulum membrane;endoplasmic reticulum tubular network;endosome;endosome membrane;exocytic vesicle;extracellular exosome;focal adhes…	AMPK signaling pathway;Endocytosis;Legionellosis;Pancreatic secretion;Tight junction	Ras	Anchoring of the basal body to the plasma membrane;COPI-dependent Golgi-to-ER retrograde traffic;COPII-mediated vesicle transport;COPI-mediated anterograde transport;Golgi Cisternae Pericentriolar Stack Reorganization;Neutrophil degranulation;RAB GEFs exchange GTP for GDP on RABs;RAB geranylgeranylation;Regulation of PLK1 Activity at G2/M Transition;TBC/RABGAPs;Translocation of SLC2A4 (GLUT4) to …	7.03794	6.91332	6.85625	7.26961	7.21783	7.28571	26.7161	26.6573	2	3			0.408267	0.363689	1.52328	0.853989
101	O15294	O15294	UDP-N-acetylglucosamine--peptide N-acetylglucosaminyltransferase 110 kDa subunit	OGT	22.5585	21.9699	22.8634	23.8182	23.9882	23.98	apoptotic process;circadian regulation of gene expression;histone H3-K4 trimethylation;histone H4-K16 acetylation;histone H4-K5 acetylation;histone H4-K8 acetylation;negative regulation of proteasomal ubiquitin-dependent protein catabolic process;negative regulation of protein ubiquitination;phosphatidylinositol-mediated signaling;positive regulation of cold-induced thermogenesis;positive regulat…	acetylglucosaminyltransferase activity;phosphatidylinositol-3,4,5-trisphosphate binding;protein N-acetylglucosaminyltransferase activity;protein O-GlcNAc transferase activity	cell projection;cytosol;histone acetyltransferase complex;mitochondrial membrane;nucleoplasm;nucleus;plasma membrane;protein-containing complex	Insulin resistance;Other types of O-glycan biosynthesis	Glyco_transf_41;TPR_1;TPR_8	HATs acetylate histones;UCH proteinases	NaN	6.16732	5.58727	5.69427	5.7458	5.7829	NaN	23.9288	0	3	+		2.26361	0.00190164	1.46486	3.12997
813	Q14498;Q86U06	Q14498	RNA-binding protein 39	RBM39	24.0446	24.6318	23.8735	25.3607	25.2939	26.2507	3'-UTR-mediated mRNA destabilization;mRNA processing;RNA processing;RNA splicing	mRNA binding;RNA binding;U1 snRNP binding	cytoplasmic stress granule;membrane;microtubule cytoskeleton;microtubule organizing center;nuclear speck;nucleoplasm;nucleus;protein-containing complex;ribonucleoprotein complex		RBM39linker;RRM_1		6.1178	6.29026	5.77422	6.84078	6.82097	7.07397	24.1833	25.6351	3	3	+		1.7099	0.0025	1.45181	2.48392
903	Q5SQN1	Q5SQN1	Synaptosomal-associated protein 47	SNAP47	22.5585	21.9699	22.8634	23.3516	23.4139	24.9652	exocytic insertion of neurotransmitter receptor to postsynaptic membrane;exocytosis;long-term synaptic potentiation;synaptic vesicle fusion to presynaptic active zone membrane;synaptic vesicle priming;vesicle fusion	SNAP receptor activity;syntaxin binding	dendrite;glutamatergic synapse;neuronal cell body;perinuclear region of cytoplasm;plasma membrane;SNARE complex;synaptic vesicle membrane				5.64285	5.64266	NaN	5.85554	5.98674	6.3066	NaN	23.9103	0	3	+		1.15406	0.0259623	1.4463	1.83229
1010	Q8NFD5	Q8NFD5	AT-rich interactive domain-containing protein 1B	ARID1B	22.5585	21.9699	22.8634	23.8444	23.7043	24.0256	chromatin remodeling;chromatin-mediated maintenance of transcription;nervous system development	DNA binding;DNA-binding transcription factor activity, RNA polymerase II-specific;transcription coactivator activity	cytosol;nBAF complex;nucleoplasm;plasma membrane;SWI/SNF complex	Hepatocellular carcinoma;Thermogenesis	ARID;BAF250_C	RMTs methylate histone arginines;RUNX1 interacts with co-factors whose precise effect on RUNX1 targets is not known	4.29106	4.77463	NaN	5.21211	5.07544	5.43109	NaN	23.8581	0	3	+		2.12875	0.0018125	1.39417	2.91519
67	O00443	O00443	Phosphatidylinositol 4-phosphate 3-kinase C2 domain-containing subunit alpha	PIK3C2A	22.5585	21.9699	22.8634	23.374	23.2154	24.9291	cell migration;clathrin coat assembly;endocytosis;epidermal growth factor receptor signaling pathway;exocytosis;insulin receptor signaling pathway;membrane organization;phosphatidylinositol 3-kinase signaling;phosphatidylinositol biosynthetic process;phosphatidylinositol phosphorylation;phosphatidylinositol-3-phosphate biosynthetic process;phosphatidylinositol-mediated signaling;platelet-derived …	1-phosphatidylinositol-3-kinase activity;1-phosphatidylinositol-4-phosphate 3-kinase activity;ATP binding;phosphatidylinositol 3-kinase activity;phosphatidylinositol binding	clathrin-coated vesicle;cytoplasm;cytosol;extracellular exosome;Golgi apparatus;membrane;nucleus;phosphatidylinositol 3-kinase complex;plasma membrane;vesicle	Inositol phosphate metabolism;Metabolic pathways;Phosphatidylinositol signaling system	C2;PI3_PI4_kinase;PI3K_C2;PI3K_rbd;PI3Ka;PX	Clathrin-mediated endocytosis;Golgi Associated Vesicle Biogenesis;Synthesis of PIPs at the early endosome membrane;Synthesis of PIPs at the Golgi membrane;Synthesis of PIPs at the late endosome membrane;Synthesis of PIPs at the plasma membrane	5.21524	5.56383	5.19109	4.81676	4.54233	5.39707	NaN	23.8395	0	3	+		1.06616	0.0407059	1.37556	1.70586
1118	Q99959	Q99959	Plakophilin-2	PKP2	22.5585	21.9699	22.8634	23.6539	23.5701	24.0485	adherens junction maintenance;bundle of His cell-Purkinje myocyte adhesion involved in cell communication;cardiac muscle cell action potential involved in contraction;cell communication by electrical coupling involved in cardiac conduction;cell-cell adhesion;cell-cell junction assembly;cell-cell signaling involved in cardiac conduction;cornification;desmosome assembly;heart development;intermedia…	alpha-catenin binding;cadherin binding;cell adhesive protein binding involved in bundle of His cell-Purkinje myocyte communication;intermediate filament binding;ion channel binding;protein kinase C binding;protein-containing complex scaffold activity;sodium channel regulator activity	adherens junction;cell junction;cell-cell adherens junction;cell-cell junction;cornified envelope;cytoplasm;desmosome;integral component of membrane;intercalated disc;intermediate filament;nucleoplasm;nucleus;plasma membrane	Arrhythmogenic right ventricular cardiomyopathy (ARVC)	Arm	Formation of the cornified envelope;Keratinization	4.80003	5.15999	4.92278	5.64801	5.56875	5.8056	NaN	23.7575	0	3	+		1.89786	0.00255639	1.29357	2.58264
1038	Q92576	Q92576	PHD finger protein 3	PHF3	24.9659	26.1168	25.2843	26.5832	26.4918	27.0449	multicellular organism development;transcription, DNA-templated	metal ion binding			PHD;SPOC;TFIIS_M		5.635	6.1272	5.63344	6.17687	6.05181	6.30769	25.4556	26.7066	3	3	+		1.50858	0.00772222	1.25098	2.14419
1231	Q9NVP1	Q9NVP1	ATP-dependent RNA helicase DDX18	DDX18	25.671	21.9699	25.8387	25.9064	25.4971	25.7531	cellular response to estradiol stimulus	ATP binding;ATP-dependent RNA helicase activity;RNA binding	chromosome;membrane;nucleolus		DEAD;DUF4217;Helicase_C		5.7683	6.04167	5.65043	6.56717	6.42645	6.51378	25.7548	25.7189	2	3			0.41056	0.37983	1.22567	0.834807
546	P49841	P49841	Glycogen synthase kinase-3 beta	GSK3B	25.4493	25.7218	22.8634	25.769	25.7884	26.0864	beta-catenin destruction complex assembly;beta-catenin destruction complex disassembly;cellular response to amyloid-beta;cellular response to interleukin-3;circadian rhythm;dopamine receptor signaling pathway;epithelial to mesenchymal transition;ER overload response;establishment of cell polarity;excitatory postsynaptic potential;extrinsic apoptotic signaling pathway;extrinsic apoptotic signaling…	ATP binding;beta-catenin binding;dynactin binding;kinase activity;NF-kappaB binding;p53 binding;protease binding;protein kinase A catalytic subunit binding;protein kinase activity;protein kinase binding;protein serine/threonine kinase activity;RNA polymerase II transcription factor binding;tau protein binding;tau-protein kinase activity;ubiquitin protein ligase binding	axon;beta-catenin destruction complex;centrosome;cytoplasm;cytosol;dendrite;glutamatergic synapse;mitochondrion;nucleoplasm;nucleus;plasma membrane;postsynapse;Wnt signalosome	Alzheimer disease;Axon guidance;B cell receptor signaling pathway;Basal cell carcinoma;Breast cancer;Cell cycle;Chemokine signaling pathway;Colorectal cancer;Cushing syndrome;Dopaminergic synapse;EGFR tyrosine kinase inhibitor resistance;Endometrial cancer;ErbB signaling pathway;Focal adhesion;Gastric cancer;Hedgehog signaling pathway;Hepatitis C;Hepatocellular carcinoma;Hippo signaling pathway;H…	Pkinase	AKT phosphorylates targets in the cytosol;APC truncation mutants have impaired AXIN binding;AXIN missense mutants destabilize the destruction complex;Beta-catenin phosphorylation cascade;B-WICH complex positively regulates rRNA expression;Constitutive Signaling by AKT1 E17K in Cancer;CRMPs in Sema3A signaling;Degradation of beta-catenin by the destruction complex;Degradation of GLI2 by the protea…	6.52587	6.82744	6.44067	6.82761	6.82964	7.07181	25.5855	25.8813	2	3			0.585773	0.194515	1.2031	1.07751
931	Q6UVJ0	Q6UVJ0	Spindle assembly abnormal protein 6 homolog	SASS6	24.8919	25.867	24.8617	26.06	26.2465	26.8742	centriole replication;centrosome duplication		centriole;centrosome;cytosol;deuterosome;microtubule organizing center		SAS-6_N		6.32232	6.54632	6.01862	6.80959	6.80996	6.88162	25.2069	26.3935	3	3	+		1.34706	0.0178824	1.18666	1.93929
1090	Q96MU7	Q96MU7	YTH domain-containing protein 1	YTHDC1	23.5077	23.8122	24.7567	26.5234	24.427	24.6439	dosage compensation by inactivation of X chromosome;mRNA export from nucleus;mRNA splice site selection;posttranscriptional regulation of gene expression;regulation of mRNA splicing, via spliceosome	N6-methyladenosine-containing RNA binding;RNA binding	nuclear speck;nucleoplasm;nucleus;plasma membrane		YTH		5.63822	5.91006	5.83135	6.85137	6.30237	6.53889	24.0255	25.1981	3	3			0.699286	0.135948	1.17254	1.21575
601	P57772	P57772	Selenocysteine-specific elongation factor	EEFSEC	22.5585	21.9699	24.0913	23.8017	24.082	24.2193	selenocysteine incorporation;translational elongation	GTP binding;GTPase activity;ribonucleoprotein complex binding;selenocysteine insertion sequence binding;translation elongation factor activity;tRNA binding	cytoplasm;nucleus;ribonucleoprotein complex		GTP_EFTU	Selenocysteine synthesis	5.44048	5.7832	5.79846	6.02428	6.15872	5.85563	24.0913	24.0343	1	3			0.836288	0.0971823	1.16112	1.37555
1237	Q9NWW5	Q9NWW5	Ceroid-lipofuscinosis neuronal protein 6	CLN6	22.5585	24.4987	24.7335	24.8522	25.0183	25.31	cellular macromolecule catabolic process;cholesterol metabolic process;ganglioside metabolic process;glycosaminoglycan metabolic process;locomotion involved in locomotory behavior;lysosomal lumen acidification;lysosome organization;positive regulation of proteolysis;protein catabolic process;visual perception	protein homodimerization activity	endoplasmic reticulum;endoplasmic reticulum lumen;endoplasmic reticulum membrane;integral component of membrane;membrane		CLN6		6.52278	6.59572	6.36886	6.81396	6.90138	7.05158	24.6161	25.0602	2	3			0.737997	0.123732	1.12992	1.25259
709	P82675	P82675	28S ribosomal protein S5, mitochondrial	MRPS5	25.143	25.8988	22.8634	25.8407	25.7591	25.61	mitochondrial translational elongation;mitochondrial translational termination	RNA binding;structural constituent of ribosome	mitochondrial inner membrane;mitochondrial small ribosomal subunit;mitochondrion	Ribosome	Ribosomal_S5;Ribosomal_S5_C	Mitochondrial translation elongation;Mitochondrial translation initiation;Mitochondrial translation termination	6.18873	5.39445	6.83919	6.85916	6.80566	6.80801	25.5209	25.7366	2	3			0.530305	0.249924	1.10154	0.988113
184	O95347	O95347	Structural maintenance of chromosomes protein 2	SMC2	23.2092	24.329	22.4538	23.8171	24.643	24.7928	cell division;kinetochore organization;meiotic chromosome condensation;meiotic chromosome segregation;mitotic chromosome condensation	ATP binding;protein heterodimerization activity;single-stranded DNA binding	condensed chromosome;condensin complex;cytoplasm;cytosol;extracellular exosome;nuclear chromosome;nucleolus;nucleoplasm;nucleus		SMC_hinge;SMC_N	Condensation of Prometaphase Chromosomes;Condensation of Prophase Chromosomes	5.5048	5.49734	4.40492	5.10531	5.62348	5.93835	23.3307	24.4176	3	3			0.806285	0.107849	1.08696	1.31999
848	Q15424;Q9NWH9	Q15424	Scaffold attachment factor B1	SAFB	22.5585	21.9699	22.8634	23.9767	22.9282	23.7303	apoptotic process;chromatin organization;hormone metabolic process;intracellular estrogen receptor signaling pathway;positive regulation of transcription by RNA polymerase II;regulation of growth;regulation of mRNA processing;regulation of transcription by RNA polymerase II	chromatin binding;double-stranded DNA binding;RNA binding;RNA polymerase II proximal promoter sequence-specific DNA binding;sequence-specific DNA binding	nuclear body;nucleoplasm;nucleus		RRM_1;SAP	SUMOylation of transcription cofactors	4.84718	5.07434	5.20917	6.07609	5.73377	6.13732	NaN	23.5451	0	3	+		1.23522	0.0338072	1.08111	1.76925
1318	Q9Y266	Q9Y266	Nuclear migration protein nudC	NUDC	25.1912	25.7763	22.8634	25.5109	25.8761	25.6609	cell cycle;cell division;cell proliferation;developmental process;multicellular organism development;protein folding	cadherin binding;unfolded protein binding	cytoplasm;cytosol;microtubule;nucleoplasm		CS;NuDC;Nudc_N	Amplification of signal from unattached kinetochores via a MAD2 inhibitory signal;Mitotic Prometaphase;Mitotic Telophase/Cytokinesis;Resolution of Sister Chromatid Cohesion;RHO GTPases Activate Formins;Separation of Sister Chromatids	5.4191	5.73129	5.37998	5.71477	6.31691	6.30735	25.4837	25.6826	2	3			0.526622	0.256463	1.07233	0.978483
559	P51570	P51570	Galactokinase	GALK1	24.2165	24.9505	24.3565	25.1444	25.662	25.9283	galactitol metabolic process;galactose catabolic process;galactose catabolic process via UDP-galactose;galactose metabolic process;glycolytic process from galactose	ATP binding;galactokinase activity;galactose binding	cytoplasm;cytosol;extracellular exosome;membrane	Amino sugar and nucleotide sugar metabolism;Galactose metabolism;Metabolic pathways	GalKase_gal_bdg;GHMP_kinases_C;GHMP_kinases_N	Defective GALK1 can cause Galactosemia II (GALCT2);Galactose catabolism	5.26989	6.62638	5.54412	6.68986	6.81643	6.82512	24.5078	25.5782	3	3	+		1.53435	0.010411	1.07037	2.05117
1302	Q9UMZ2	Q9UMZ2	Synergin gamma	SYNRG	22.5585	21.9699	22.8634	23.2436	23.2412	24.0475	endocytosis;intracellular protein transport		AP-1 adaptor complex;cytoplasm;Golgi apparatus				4.97751	5.32137	4.21109	5.2403	5.23254	5.56071	NaN	23.5108	0	3	+		1.30704	0.0285	1.04685	1.81992
1183	Q9H993	Q9H993	Protein-glutamate O-methyltransferase	ARMT1	25.0667	25.9946	25.4836	26.5058	26.5081	26.6407	cellular response to DNA damage stimulus;methylation;regulation of response to DNA damage stimulus	enzyme binding;protein carboxyl O-methyltransferase activity;S-adenosylmethionine-dependent methyltransferase activity			DUF89		6.2266	6.72886	6.10469	6.61087	6.57859	6.75423	25.5149	26.5515	3	3	+		1.72292	0.00702098	1.03659	2.19611
303	P12277	P12277	Creatine kinase B-type	CKB	22.5585	21.9699	22.8634	22.5028	23.9868	23.966	cellular chloride ion homeostasis;cerebellum development;creatine metabolic process;substantia nigra development	ATP binding;creatine kinase activity;ubiquitin protein ligase binding	cytosol;dendrite;extracellular exosome;extracellular space;myelin sheath;neuronal cell body;nucleus	Arginine and proline metabolism;Metabolic pathways	ATP-gua_Ptrans;ATP-gua_PtransN	Creatine metabolism	6.99374	6.52764	5.68495	5.52603	6.07317	6.25356	NaN	23.4852	0	3			0.852078	0.101327	1.02125	1.34934
1119	Q9BPX3	Q9BPX3	Condensin complex subunit 3	NCAPG	23.249	23.954	22.8634	24.2696	24.3322	24.5247	cell division;mitotic chromosome condensation		condensed chromosome;condensed chromosome, centromeric region;condensin complex;cytoplasm;cytosol;membrane;nucleus		Cnd3	Condensation of Prometaphase Chromosomes	5.11671	5.45286	4.93275	4.98549	4.95152	5.12921	23.6015	24.3755	2	3	+		1.44364	0.0177662	1.02005	1.93048
929	Q6PKG0	Q6PKG0	La-related protein 1	LARP1	22.5585	21.9699	22.8634	23.1638	23.5069	23.708	cell proliferation;cellular response to rapamycin;mRNA stabilization;negative regulation of translation;positive regulation of macroautophagy;positive regulation of viral genome replication;response to amino acid starvation;TOR signaling;TORC1 signaling;translational initiation	cadherin binding;eukaryotic initiation factor 4E binding;mRNA 3'-UTR binding;mRNA 5'-UTR binding;RNA binding;RNA cap binding;translation activator activity;translation initiation factor binding	cytoplasm;cytoplasmic stress granule;membrane		La		NaN	5.40069	5.27483	5.61593	5.45527	5.37927	NaN	23.4596	0	3	+		1.5023	0.0139737	0.995619	1.9653
1111	Q99700	Q99700	Ataxin-2	ATXN2	24.3412	24.3799	25.1563	25.6356	25.2138	25.9966	cytoplasmic mRNA processing body assembly;negative regulation of receptor internalization;regulation of cytoplasmic mRNA processing body assembly;regulation of translation;RNA metabolic process;RNA transport;stress granule assembly	epidermal growth factor receptor binding;protein C-terminus binding;RNA binding	cytoplasm;cytoplasmic stress granule;cytosol;Golgi apparatus;membrane;perinuclear region of cytoplasm;polysome;ribonucleoprotein complex;trans-Golgi network		LsmAD;PAM2;SM-ATX		5.07784	5.4711	5.1651	5.83989	5.85124	6.79425	24.6258	25.6153	3	3	+		1.32789	0.0328447	0.989513	1.80316
323	P14923;P35222	P14923	Junction plakoglobin	JUP	24.2069	24.8956	25.3968	26.6169	25.6118	25.1717	adherens junction assembly;adherens junction organization;androgen receptor signaling pathway;anterior/posterior axis specification;beta-catenin destruction complex disassembly;beta-catenin-TCF complex assembly;bone resorption;branching involved in blood vessel morphogenesis;branching involved in ureteric bud morphogenesis;bundle of His cell-Purkinje myocyte adhesion involved in cell communicatio…	alpha-catenin binding;androgen receptor binding;cadherin binding;cell adhesion molecule binding;cell adhesive protein binding involved in bundle of His cell-Purkinje myocyte communication;chromatin binding;disordered domain specific binding;DNA-binding transcription factor activity;enzyme binding;estrogen receptor binding;ion channel binding;I-SMAD binding;kinase binding;nuclear hormone receptor …	actin cytoskeleton;adherens junction;apical part of cell;apicolateral plasma membrane;basolateral plasma membrane;beta-catenin destruction complex;beta-catenin-TCF complex;beta-catenin-TCF7L2 complex;bicellular tight junction;catenin complex;cell cortex;cell junction;cell periphery;cell-cell adherens junction;cell-cell junction;centrosome;cornified envelope;cytoplasm;cytoplasmic side of plasma me…	Acute myeloid leukemia;Adherens junction;Arrhythmogenic right ventricular cardiomyopathy (ARVC);Bacterial invasion of epithelial cells;Basal cell carcinoma;Breast cancer;Colorectal cancer;Cushing syndrome;Endometrial cancer;Fluid shear stress and atherosclerosis;Focal adhesion;Gastric cancer;Hepatitis C;Hepatocellular carcinoma;Hippo signaling pathway;Human cytomegalovirus infection;Human papillo…	Arm	Adherens junctions interactions;Apoptotic cleavage of cell adhesion proteins;Beta-catenin phosphorylation cascade;Binding of TCF/LEF:CTNNB1 to target gene promoters;Ca2+ pathway;CDO in myogenesis;Deactivation of the beta-catenin transactivating complex;Degradation of beta-catenin by the destruction complex;Disassembly of the destruction complex and recruitment of AXIN to the membrane;Formation of…	5.82121	6.20162	6.02461	6.9786	6.80164	6.88593	24.8331	25.8002	3	3			0.81476	0.115778	0.967066	1.2904
3	A5YKK6	A5YKK6	CCR4-NOT transcription complex subunit 1	CNOT1	23.5548	23.9432	23.8838	24.3313	24.6716	25.1735	DNA damage response, signal transduction by p53 class mediator resulting in cell cycle arrest;gene silencing by miRNA;multicellular organism development;negative regulation of intracellular estrogen receptor signaling pathway;negative regulation of retinoic acid receptor signaling pathway;negative regulation of transcription by RNA polymerase II;negative regulation of translation;nuclear-transcri…	armadillo repeat domain binding;estrogen receptor binding;protein domain specific binding;protein-containing complex scaffold activity;retinoic acid receptor binding;RNA binding	CCR4-NOT complex;cytosol;extracellular space;membrane;nucleus;P-body;peroxisomal membrane	RNA degradation	CNOT1_CAF1_bind;CNOT1_HEAT;CNOT1_TTP_bind;DUF3819;Not1	Deadenylation of mRNA;TP53 regulates transcription of additional cell cycle genes whose exact role in the p53 pathway remain uncertain	5.14993	5.41805	4.83443	5.48996	5.54397	5.70494	23.7939	24.7255	3	3	+		1.5701	0.014255	0.931531	1.97027
1310	Q9UQ35	Q9UQ35	Serine/arginine repetitive matrix protein 2	SRRM2	22.5585	21.9699	22.8634	23.1668	23.74	23.2718	mRNA splicing, via spliceosome	C2H2 zinc finger domain binding;protein N-terminus binding;RNA binding	Cajal body;catalytic step 2 spliceosome;nuclear speck;nucleoplasm;nucleus;U2-type catalytic step 2 spliceosome		cwf21	mRNA Splicing - Major Pathway	5.06985	5.1212	4.71127	4.63238	4.84838	4.84103	NaN	23.3929	0	3	+		1.3729	0.032642	0.928916	1.80051
398	P26640	P26640	Valine--tRNA ligase	VARS	22.5585	26.0738	26.2045	26.5584	25.7152	25.3296	tRNA aminoacylation for protein translation;valyl-tRNA aminoacylation	aminoacyl-tRNA editing activity;ATP binding;valine-tRNA ligase activity	cytosol	Aminoacyl-tRNA biosynthesis	Anticodon_1;GST_C;tRNA-synt_1	Cytosolic tRNA aminoacylation	4.60686	4.71226	6.29664	5.91132	5.64219	6.81832	26.1392	25.8677	2	3			0.300144	0.55371	0.922089	0.636777
987	Q8N163	Q8N163	Cell cycle and apoptosis regulator protein 2	CCAR2	25.3844	25.4445	22.8634	25.3737	25.4486	25.4976	cell cycle;cellular response to DNA damage stimulus;mitochondrial fragmentation involved in apoptotic process;mRNA processing;negative regulation of catalytic activity;negative regulation of cell growth;negative regulation of intrinsic apoptotic signaling pathway in response to DNA damage;negative regulation of proteasomal ubiquitin-dependent protein catabolic process;negative regulation of trans…	enzyme binding;enzyme inhibitor activity;nuclear receptor transcription coactivator activity;RNA binding;RNA polymerase II complex binding	cytoplasm;DBIRD complex;mitochondrial matrix;nuclear chromatin;nucleoplasm;nucleus		DBC1;S1-like	Regulation of HSF1-mediated heat shock response	6.38618	6.50359	5.4609	5.7906	6.43003	6.04324	25.4144	25.44	2	3			0.441694	0.378157	0.875895	0.833172
973	Q86YR5	Q86YR5	G-protein-signaling modulator 1	GPSM1	23.4268	24.1606	22.8634	24.0117	24.3882	24.6478	cell differentiation;negative regulation of GTPase activity;negative regulation of guanyl-nucleotide exchange factor activity;nervous system development;positive regulation of macroautophagy	GDP-dissociation inhibitor activity	cytosol;endoplasmic reticulum membrane;Golgi membrane;plasma membrane;protein-containing complex	Cocaine addiction	GoLoco	G alpha (i) signalling events	5.26895	5.77866	5.45182	5.78779	5.95196	6.14709	23.7937	24.3492	2	3			0.96894	0.0942132	0.865629	1.3996
1265	Q9P2R6	Q9P2R6	Arginine-glutamic acid dipeptide repeats protein	RERE	24.3608	25.535	25.4196	25.7281	25.9068	26.2646	branching morphogenesis of a nerve;cerebellar granule cell precursor proliferation;cerebellar Purkinje cell layer maturation;chromatin remodeling;dendrite morphogenesis;NLS-bearing protein import into nucleus;radial glia guided migration of Purkinje cell	chromatin binding;DNA binding;DNA-binding transcription factor activity, RNA polymerase II-specific;poly-glutamine tract binding;RNA polymerase II transcription factor binding;sequence-specific DNA binding;transcription coactivator activity;transcription corepressor activity;zinc ion binding	histone deacetylase complex;nucleus		Atrophin-1;BAH;ELM2;GATA		5.68516	5.94134	5.46397	5.75345	5.77419	6.3965	25.1051	25.9665	3	3			0.996125	0.0892371	0.861397	1.42246
778	Q13227	Q13227	G protein pathway suppressor 2	GPS2	25.1727	25.295	25.2591	26.1311	25.895	26.276	B cell differentiation;inactivation of MAPK activity;JNK cascade;negative regulation of B cell receptor signaling pathway;negative regulation of fat cell differentiation;negative regulation of inflammatory response;negative regulation of JNK cascade;negative regulation of protein K63-linked ubiquitination;negative regulation of toll-like receptor signaling pathway;negative regulation of transcrip…	cyclin binding;GTPase inhibitor activity;transcription coactivator activity;transcription corepressor activity	cytosol;mitochondrion;nucleoplasm;nucleus;transcriptional repressor complex	Human T-cell leukemia virus 1 infection	G_path_suppress	HDACs deacetylate histones;Loss of MECP2 binding ability to the NCoR/SMRT complex;PPARA activates gene expression;Regulation of MECP2 expression and activity	6.49272	6.59267	6.12398	6.83713	6.7929	6.9134	25.2423	26.1007	3	3	+		2.73868	0.00177099	0.858402	2.70964
133	O60547	O60547	GDP-mannose 4,6 dehydratase	GMDS	25.8438	25.7103	22.8634	25.6447	25.6797	25.6575	'de novo' GDP-L-fucose biosynthetic process;GDP-mannose metabolic process;Notch signaling pathway	GDP-mannose 4,6-dehydratase activity;identical protein binding;NADP+ binding	cytoplasm;cytosol;extracellular exosome	Amino sugar and nucleotide sugar metabolism;Fructose and mannose metabolism;Metabolic pathways	GDP_Man_Dehyd	GDP-fucose biosynthesis	6.2292	6.26881	6.16295	6.47722	6.44523	6.54378	25.777	25.6606	2	3			0.367704	0.457302	0.854791	0.729337
967	Q86VP6	Q86VP6	Cullin-associated NEDD8-dissociated protein 1	CAND1	25.8517	26.4284	26.1956	26.7715	27.0426	27.1487	cell differentiation;cellular iron ion homeostasis;negative regulation of catalytic activity;neutrophil degranulation;positive regulation of RNA polymerase II transcriptional preinitiation complex assembly;post-translational protein modification;protein ubiquitination;SCF complex assembly	TBP-class protein binding	cullin-RING ubiquitin ligase complex;cytoplasm;cytosol;extracellular exosome;extracellular region;ficolin-1-rich granule lumen;Golgi apparatus;membrane;nucleoplasm;nucleus;secretory granule lumen;ubiquitin ligase complex		TIP120	Iron uptake and transport;Neddylation;Neutrophil degranulation	4.83457	5.45805	4.80379	6.62306	6.65292	6.92987	26.1586	26.9876	3	3	+		1.83223	0.00907586	0.82904	2.06411
1126	Q9BRS2	Q9BRS2	Serine/threonine-protein kinase RIO1	RIOK1	23.1053	23.2744	23.4696	23.76	23.444	25.0897	maturation of SSU-rRNA;positive regulation of rRNA processing;ribosomal small subunit biogenesis	ATP binding;hydrolase activity;metal ion binding;protein serine/threonine kinase activity	cytosol;methyltransferase complex;nucleoplasm;preribosome, small subunit precursor	Ribosome biogenesis in eukaryotes		Major pathway of rRNA processing in the nucleolus and cytosol	5.26247	5.49513	5.27307	5.70787	5.67189	6.23651	23.2831	24.0979	3	3			0.723911	0.162596	0.814817	1.13946
79	O14654	O14654	Insulin receptor substrate 4	IRS4	24.9827	25.6152	25.7904	26.1809	26.1813	26.4543	insulin receptor signaling pathway;signal transduction	insulin receptor binding;phosphatidylinositol 3-kinase binding;SH3/SH2 adaptor activity	cytosol;plasma membrane	Adipocytokine signaling pathway;AMPK signaling pathway;Autophagy - animal;cGMP-PKG signaling pathway;FoxO signaling pathway;Insulin signaling pathway;Longevity regulating pathway;Longevity regulating pathway - multiple species;Regulation of lipolysis in adipocytes;Type II diabetes mellitus	IRS	IRS-related events triggered by IGF1R	6.05362	6.22531	4.70036	6.15848	5.90002	6.10561	25.4628	26.2722	3	3	+		1.43819	0.0336048	0.809408	1.75322
916	Q5W0B1	Q5W0B1	RING finger protein 219	RNF219	24.3832	24.0186	24.4855	24.8153	25.2052	25.1491		metal ion binding					5.79299	6.0445	5.45131	6.08554	6.18532	6.28131	24.2958	25.0565	3	3	+		1.81848	0.0140662	0.760756	1.96683
173	O76031	O76031	ATP-dependent Clp protease ATP-binding subunit clpX-like, mitochondrial	CLPX	22.5585	22.5212	24.3241	23.6159	23.6697	24.3756	ATP metabolic process;protein catabolic process;protein folding;proteolysis involved in cellular protein catabolic process	ATP binding;ATPase activity;ATP-dependent peptidase activity;metal ion binding;peptidase activator activity;unfolded protein binding	cytosol;endopeptidase Clp complex;mitochondrial endopeptidase Clp complex;mitochondrial inner membrane;mitochondrial matrix;mitochondrial nucleoid;mitochondrion;nucleoplasm		AAA_2;ClpB_D2-small		5.59217	5.81912	5.63438	5.94898	5.96629	6.14644	23.4227	23.8871	2	3			0.512833	0.327808	0.752452	0.892356
1334	Q9Y2Z0	Q9Y2Z0	Suppressor of G2 allele of SKP1 homolog	SUGT1	24.712	21.9699	22.8634	23.8458	23.9079	24.0424	mitotic cell cycle;positive regulation by host of symbiont catalytic activity;protein stabilization;regulation of protein stability		cytosol;kinetochore;nucleus;protein-containing complex;ubiquitin ligase complex	NOD-like receptor signaling pathway	CS;SGS	The NLRP3 inflammasome	6.28373	6.09029	NaN	6.2783	6.29148	6.48833	24.712	23.9321	1	3			0.390987	0.449121	0.750299	0.743241
1235	Q9NWB6	Q9NWB6	Arginine and glutamate-rich protein 1	ARGLU1	26.3502	26.0651	25.9462	27.4184	26.4834	26.6862		cadherin binding	mitochondrion;nucleoplasm		ARGLU		7.34266	7.39745	7.01047	7.71263	7.44292	7.55194	26.1205	26.8627	3	3			1.13234	0.082766	0.742172	1.46028
430	P31942	P31942	Heterogeneous nuclear ribonucleoprotein H3	HNRNPH3	24.005	23.8529	24.2229	25.1303	24.5932	24.5614	epithelial cell differentiation;mRNA splicing, via spliceosome;RNA processing;RNA splicing	RNA binding	nucleoplasm;nucleus;spliceosomal complex		RRM_1		5.74165	5.95248	5.62999	6.70172	6.41797	6.63562	24.0269	24.7617	3	3	+		1.58054	0.0340121	0.73472	1.77675
994	Q8N684	Q8N684	Cleavage and polyadenylation specificity factor subunit 7	CPSF7	24.4088	24.7324	22.8634	24.6409	24.638	24.894	messenger ribonucleoprotein complex assembly;mRNA 3'-end processing;mRNA alternative polyadenylation;mRNA splicing, via spliceosome;pre-mRNA cleavage required for polyadenylation;protein heterotetramerization;protein tetramerization;termination of RNA polymerase II transcription	RNA binding	cytoplasm;membrane;mRNA cleavage and polyadenylation specificity factor complex;mRNA cleavage factor complex;nucleoplasm;nucleus	mRNA surveillance pathway	RRM_1	Cleavage of Growing Transcript in the Termination Region;mRNA 3'-end processing;mRNA Splicing - Major Pathway;Processing of Intronless Pre-mRNAs	6.21187	6.42899	6.14051	6.48504	6.46243	6.60324	24.5706	24.7243	2	3			0.548559	0.305	0.722731	0.923161
548	P50213	P50213	Isocitrate dehydrogenase [NAD] subunit alpha, mitochondrial	IDH3A	24.4871	25.0996	24.5933	25.1241	25.4007	25.7886	carbohydrate metabolic process;tricarboxylic acid cycle	isocitrate dehydrogenase (NAD+) activity;magnesium ion binding;NAD binding	mitochondrial matrix;mitochondrion;myelin sheath;nucleus	2-Oxocarboxylic acid metabolism;Biosynthesis of amino acids;Carbon metabolism;Citrate cycle (TCA cycle);Metabolic pathways	Iso_dh	Citric acid cycle (TCA cycle)	6.47693	6.67719	5.71961	6.57666	6.62049	6.89831	24.7267	25.4378	3	3			1.23738	0.0709348	0.711123	1.51337
875	Q16891	Q16891	MICOS complex subunit MIC60	IMMT	22.5585	21.9699	22.8634	22.9993	23.0184	23.4967	cristae formation;mitochondrial calcium ion homeostasis	RNA binding	membrane;MICOS complex;mitochondrial inner membrane;mitochondrion;myelin sheath		Mitofilin	Cristae formation	5.98118	6.10408	5.86459	4.88211	5.88356	6.19626	NaN	23.1715	0	3			1.07771	0.0948485	0.707516	1.39109
863	Q16186	Q16186	Proteasomal ubiquitin receptor ADRM1	ADRM1	23.6298	24.3487	24.049	24.3156	24.7229	25.0239	proteasome assembly;protein deubiquitination;transcription elongation from RNA polymerase II promoter;ubiquitin-dependent protein catabolic process	endopeptidase activator activity;protease binding;proteasome binding;ubiquitin binding	cytosol;nucleoplasm;plasma membrane;proteasome complex;proteasome regulatory particle, lid subcomplex	Epstein-Barr virus infection;Proteasome	Proteasom_Rpn13;RPN13_C	Ub-specific processing proteases;UCH proteinases	6.31765	6.61782	6.10656	6.67625	6.69147	6.89281	24.0092	24.6875	3	3			1.09012	0.0970495	0.678301	1.37713
633	P61927	P61927	60S ribosomal protein L37	RPL37	24.0175	23.8412	22.8634	23.9371	23.9251	24.8196	nuclear-transcribed mRNA catabolic process, nonsense-mediated decay;SRP-dependent cotranslational protein targeting to membrane;translation;translational initiation	metal ion binding;RNA binding;rRNA binding;structural constituent of ribosome	cytosol;cytosolic large ribosomal subunit;synapse	Ribosome	Ribosomal_L37e	Eukaryotic Translation Termination;Formation of a pool of free 40S subunits;GTP hydrolysis and joining of the 60S ribosomal subunit;L13a-mediated translational silencing of Ceruloplasmin expression;Major pathway of rRNA processing in the nucleolus and cytosol;Nonsense Mediated Decay (NMD) enhanced by the Exon Junction Complex (EJC);Nonsense Mediated Decay (NMD) independent of the Exon Junction Co…	6.21397	6.32127	6.70127	6.48117	6.56862	6.83375	23.9293	24.2273	2	3			0.632523	0.254832	0.653238	0.981793
965	Q86UP3;Q15911;Q9C0A1	Q86UP3	Zinc finger homeobox protein 4	ZFHX4	25.3497	25.7778	24.9785	25.9012	25.9191	26.1859	adult behavior;brain development;circadian regulation of gene expression;muscle organ development;negative regulation of myoblast differentiation;negative regulation of transcription by RNA polymerase II;negative regulation of transcription, DNA-templated;positive regulation of cell adhesion;positive regulation of myoblast differentiation;positive regulation of transcription by RNA polymerase II;…	DNA-binding transcription factor activity;DNA-binding transcription factor activity, RNA polymerase II-specific;DNA-binding transcription repressor activity, RNA polymerase II-specific;enzyme binding;RNA polymerase II proximal promoter sequence-specific DNA binding;transcription regulatory region DNA binding;zinc ion binding	cytoplasm;nuclear body;nucleoplasm;nucleus;transcription factor complex	Signaling pathways regulating pluripotency of stem cells	Homeodomain;zf-C2H2	RUNX3 regulates CDKN1A transcription	5.821	6.20753	5.5051	6.29252	6.27441	6.31838	25.3687	26.0021	3	3			1.19764	0.0929436	0.633404	1.412
803	Q14151	Q14151	Scaffold attachment factor B2	SAFB2	25.0675	24.9585	25.591	26.4494	25.2082	25.8584	regulation of androgen receptor signaling pathway;regulation of mRNA processing;regulation of transcription by RNA polymerase II;Sertoli cell differentiation	identical protein binding;RNA binding;sequence-specific DNA binding	cytoplasm;extracellular exosome;intracellular membrane-bounded organelle;nuclear body;nucleoplasm;nucleus		RRM_1;SAP		6.15803	6.44838	6.29968	5.68175	5.28264	5.52849	25.2056	25.8387	3	3			0.70808	0.214125	0.633029	1.04091
208	P00846	P00846	ATP synthase subunit a	MT-ATP6	27.1288	27.43	27.0644	27.2099	27.9321	28.3508	aging;ATP biosynthetic process;ATP hydrolysis coupled cation transmembrane transport;ATP synthesis coupled proton transport;cristae formation;mitochondrial ATP synthesis coupled proton transport;response to hyperoxia	proton transmembrane transporter activity;transmembrane transporter activity	integral component of membrane;mitochondrial inner membrane;mitochondrial proton-transporting ATP synthase complex;proton-transporting ATP synthase complex;proton-transporting ATP synthase complex, coupling factor F(o)	Alzheimer disease;Huntington disease;Metabolic pathways;Oxidative phosphorylation;Parkinson disease;Thermogenesis	ATP-synt_A	Cristae formation;Formation of ATP by chemiosmotic coupling	8.08906	8.20112	7.95381	8.22945	8.36959	8.44765	27.2077	27.8309	3	3			0.820698	0.166704	0.623219	1.12957
74	O00767	O00767	Acyl-CoA desaturase	SCD	26.1363	26.5374	26.9095	27.1172	27.1167	27.1671	fatty-acyl-CoA biosynthetic process;monounsaturated fatty acid biosynthetic process;positive regulation of cold-induced thermogenesis;regulation of cholesterol biosynthetic process;response to fatty acid;unsaturated fatty acid biosynthetic process	iron ion binding;oxidoreductase activity;palmitoyl-CoA 9-desaturase activity;stearoyl-CoA 9-desaturase activity	endoplasmic reticulum;endoplasmic reticulum membrane;integral component of endoplasmic reticulum membrane;integral component of membrane;membrane;nucleolus	AMPK signaling pathway;Biosynthesis of unsaturated fatty acids;Fatty acid metabolism;Metabolic pathways;PPAR signaling pathway		Activation of gene expression by SREBF (SREBP);Fatty acyl-CoA biosynthesis	6.6428	7.1896	6.8886	7.22776	7.26841	7.31819	26.5277	27.1337	3	3			1.26978	0.0891399	0.605947	1.42951
1338	Q9Y399	Q9Y399	28S ribosomal protein S2, mitochondrial	MRPS2	27.0338	27.0041	27.2519	27.6102	27.6484	27.8278	mitochondrial ribosome assembly;mitochondrial translation;mitochondrial translational elongation;mitochondrial translational termination	structural constituent of ribosome	mitochondrial inner membrane;mitochondrial small ribosomal subunit;mitochondrion	Ribosome	Ribosomal_S2	Mitochondrial translation elongation;Mitochondrial translation initiation;Mitochondrial translation termination	7.20952	7.32822	7.10161	7.54722	7.41903	7.65655	27.0966	27.6954	3	3	+		2.36153	0.0143514	0.598852	1.97667
332	P17612;P22612	P17612	cAMP-dependent protein kinase catalytic subunit alpha	PRKACA	25.2294	25.4122	25.0307	25.5149	25.8435	26.1071	activation of protein kinase A activity;blood coagulation;calcium-mediated signaling using intracellular calcium source;cell communication by electrical coupling involved in cardiac conduction;cellular response to epinephrine stimulus;cellular response to glucagon stimulus;cellular response to glucose stimulus;cellular response to heat;cellular response to parathyroid hormone stimulus;ciliary bas…	ATP binding;cAMP-dependent protein kinase activity;magnesium ion binding;manganese ion binding;protein domain specific binding;protein kinase A regulatory subunit binding;protein kinase activity;protein kinase binding;protein serine/threonine kinase activity;protein serine/threonine/tyrosine kinase activity;ubiquitin protein ligase binding	acrosomal vesicle;calcium channel complex;cAMP-dependent protein kinase complex;centrosome;ciliary base;cytoplasm;cytosol;dendritic spine;extracellular exosome;intercellular bridge;membrane;mitochondrion;neuromuscular junction;nuclear speck;nucleoplasm;nucleotide-activated protein kinase complex;nucleus;perinuclear region of cytoplasm;plasma membrane raft;sperm flagellum;sperm midpiece	Adrenergic signaling in cardiomyocytes;Alcoholism;Aldosterone synthesis and secretion;Amoebiasis;Amphetamine addiction;Apelin signaling pathway;Autophagy - animal;Bile secretion;Calcium signaling pathway;cAMP signaling pathway;Chemokine signaling pathway;Cholinergic synapse;Circadian entrainment;Cocaine addiction;Cortisol synthesis and secretion;Cushing syndrome;Dilated cardiomyopathy (DCM);Dopam…	Pkinase	Anchoring of the basal body to the plasma membrane;AURKA Activation by TPX2;CD209 (DC-SIGN) signaling;CREB phosphorylation through the activation of Adenylate Cyclase;DARPP-32 events;Degradation of GLI1 by the proteasome;Degradation of GLI2 by the proteasome;Factors involved in megakaryocyte development and platelet production;GLI3 is processed to GLI3R by the proteasome;Glucagon-like Peptide-1 (…	6.6099	6.72106	6.2909	7.07693	7.14395	7.39171	25.2241	25.8218	3	3			1.37051	0.0762353	0.597688	1.4807
157	O75489	O75489	NADH dehydrogenase [ubiquinone] iron-sulfur protein 3, mitochondrial	NDUFS3	23.2416	23.6446	22.8634	23.5453	23.9543	24.0287	mitochondrial electron transport, NADH to ubiquinone;mitochondrial respiratory chain complex I assembly;negative regulation of cell growth;negative regulation of intrinsic apoptotic signaling pathway;reactive oxygen species metabolic process;substantia nigra development	electron transfer activity;NADH dehydrogenase (ubiquinone) activity;NADH dehydrogenase activity	mitochondrial matrix;mitochondrial membrane;mitochondrial respiratory chain complex I;mitochondrion;myelin sheath;nuclear body	Alzheimer disease;Huntington disease;Metabolic pathways;Non-alcoholic fatty liver disease (NAFLD);Oxidative phosphorylation;Parkinson disease;Retrograde endocannabinoid signaling;Thermogenesis	Complex1_30kDa	Complex I biogenesis;Respiratory electron transport	5.5368	5.98433	NaN	6.11284	6.12343	6.37484	23.4431	23.8428	2	3			1.02719	0.122619	0.592899	1.25878
1304	Q9UNL2	Q9UNL2	Translocon-associated protein subunit gamma	SSR3	23.5337	24.3631	22.8634	24.1464	23.9522	24.4368	SRP-dependent cotranslational protein targeting to membrane		endoplasmic reticulum membrane;integral component of membrane	Protein processing in endoplasmic reticulum	TRAP-gamma	SRP-dependent cotranslational protein targeting to membrane	5.96235	6.41989	6.01695	6.47983	6.403	6.70974	23.9484	24.1784	2	3			0.578005	0.323094	0.591674	0.901914
810	Q14247	Q14247	Src substrate cortactin	CTTN	26.0097	25.9127	25.8602	26.0626	26.5465	26.9005	actin cytoskeleton reorganization;actin filament polymerization;cell motility;dendritic spine maintenance;focal adhesion assembly;intracellular protein transport;lamellipodium organization;membrane organization;negative regulation of extrinsic apoptotic signaling pathway;neuron projection morphogenesis;positive regulation of actin filament polymerization;positive regulation of smooth muscle contr…	cadherin binding;profilin binding	cell cortex;clathrin-coated pit;cortical cytoskeleton;cytoplasm;cytoskeleton;cytosol;dendritic spine;focal adhesion;Golgi apparatus;intracellular membrane-bounded organelle;lamellipodium;mitotic spindle midzone;plasma membrane;podosome;ruffle;voltage-gated potassium channel complex	Bacterial invasion of epithelial cells;Pathogenic Escherichia coli infection;Proteoglycans in cancer;Shigellosis;Tight junction	HS1_rep;SH3_9	Clathrin-mediated endocytosis;RHO GTPases activate PAKs	6.42225	6.6383	5.37672	6.3626	6.58282	6.86785	25.9275	26.5032	3	3			1.09699	0.115244	0.575654	1.28857
471	P39210	P39210	Protein Mpv17	MPV17	22.5585	21.9699	22.8634	22.854	23.0209	23.215	cellular response to reactive oxygen species;glomerular basement membrane development;homeostatic process;inner ear development;mitochondrial genome maintenance;protein targeting to peroxisome;regulation of reactive oxygen species metabolic process		cytoplasm;cytosol;integral component of membrane;mitochondrial inner membrane;mitochondrion;peroxisomal membrane;peroxisome	Peroxisome	Mpv17_PMP22	Peroxisomal protein import	NaN	NaN	6.18698	5.91345	5.96136	6.32858	NaN	23.03	0	3			0.937891	0.153556	0.566008	1.17378
1340	Q9Y3A5	Q9Y3A5	Ribosome maturation protein SBDS	SBDS	22.5585	24.5509	25.4046	24.5855	24.7638	24.8327	bone marrow development;bone mineralization;cell proliferation;inner cell mass cell proliferation;leukocyte chemotaxis;mature ribosome assembly;mitotic spindle organization;rRNA processing	microtubule binding;ribosome binding;RNA binding;rRNA binding	cytoplasm;cytosol;nucleolus;nucleoplasm;nucleus;spindle pole	Ribosome biogenesis in eukaryotes	SBDS;SBDS_C		6.27068	6.64132	6.19257	6.61956	6.67793	6.81826	24.9777	24.7273	2	3			0.26191	0.641974	0.556011	0.531336
214	P04049	P04049	RAF proto-oncogene serine/threonine-protein kinase	RAF1	22.5585	21.9699	22.8634	22.6967	23.0933	23.2158	activation of adenylate cyclase activity;activation of MAPKK activity;apoptotic process;cell differentiation;cell proliferation;death-inducing signaling complex assembly;face development;heart development;insulin secretion involved in cellular response to glucose stimulus;intermediate filament cytoskeleton organization;ion transmembrane transport;MAPK cascade;negative regulation of apoptotic proc…	adenylate cyclase activator activity;adenylate cyclase binding;ATP binding;enzyme binding;identical protein binding;kinase activity;MAP kinase kinase kinase activity;metal ion binding;mitogen-activated protein kinase kinase binding;protein heterodimerization activity;protein kinase activity;protein serine/threonine kinase activity	cytoplasm;cytosol;Golgi apparatus;mitochondrial outer membrane;mitochondrion;nuclear speck;plasma membrane;pseudopodium	Acute myeloid leukemia;Alcoholism;Apelin signaling pathway;Apoptosis;Autophagy - animal;Axon guidance;B cell receptor signaling pathway;Bladder cancer;Breast cancer;cAMP signaling pathway;Cellular senescence;Central carbon metabolism in cancer;cGMP-PKG signaling pathway;Chemokine signaling pathway;Choline metabolism in cancer;Chronic myeloid leukemia;Colorectal cancer;C-type lectin receptor signa…	C1_1;Pkinase_Tyr;RBD	CD209 (DC-SIGN) signaling;CREB phosphorylation through the activation of Ras;GP1b-IX-V activation signalling;MAP2K and MAPK activation;Negative feedback regulation of MAPK pathway;Negative regulation of MAPK pathway;Paradoxical activation of RAF signaling by kinase inactive BRAF;RAF activation;Rap1 signalling;Signaling by BRAF and RAF fusions;Signaling by high-kinase activity BRAF mutants;Signali…	5.02816	NaN	NaN	5.67755	5.77253	5.92624	NaN	23.002	0	3			0.815351	0.19988	0.538013	1.06439
883	Q3MHD2	Q3MHD2	Protein LSM12 homolog	LSM12	25.3685	25.5339	25.7255	25.7363	25.8091	26.6433	RNA metabolic process				AD		6.89413	7.10592	5.58709	7.30218	7.28794	7.66658	25.5426	26.0629	3	3			0.776731	0.221943	0.520282	1.02273
1206	Q9UKK6;Q9NPJ8	Q9UKK6;Q9NPJ8	NTF2-related export protein 1;NTF2-related export protein 2	NXT1;NXT2	24.4378	25.2701	24.4207	25.1607	25.0612	25.4616	mRNA export from nucleus;mRNA transport;nucleocytoplasmic transport;protein import into nucleus	protein transporter activity;Ran GTPase binding	cytoplasm;cytosol;nuclear pore;nuclear pore central transport channel;nuclear speck;nucleoplasm;perinuclear region of cytoplasm	Influenza A;mRNA surveillance pathway;Ribosome biogenesis in eukaryotes;RNA transport	NTF2	Transport of Mature mRNA derived from an Intron-Containing Transcript	6.91341	7.30931	6.71389	7.34531	7.30229	7.59145	24.7095	25.2279	3	3			0.783761	0.221004	0.518312	1.02626
1146	Q9BXP5	Q9BXP5	Serrate RNA effector molecule homolog	SRRT	24.3535	24.9708	23.9576	25.0641	24.8877	24.8607	cell proliferation;mRNA splicing, via spliceosome;neuronal stem cell population maintenance;positive regulation of neurogenesis;primary miRNA processing;regulation of transcription, DNA-templated;response to arsenic-containing substance;snRNA transcription by RNA polymerase II	DNA binding;RNA binding	cytoplasm;nucleoplasm;protein-containing complex		ARS2;DUF3546	mRNA Splicing - Major Pathway;RNA polymerase II transcribes snRNA genes	6.12274	6.41939	5.66729	6.41862	6.37778	6.58833	24.4273	24.9375	3	3			0.779864	0.223859	0.510215	1.01709
1013	Q8NI60	Q8NI60	Atypical kinase ADCK3, mitochondrial	ADCK3	24.4938	24.9299	25.1397	25.1694	25.2269	25.6815	phosphorylation;protein phosphorylation;ubiquinone biosynthetic process	ADP binding;ATP binding;kinase activity	extrinsic component of mitochondrial inner membrane;integral component of membrane;mitochondrion		ABC1		6.2529	6.46948	6.28682	6.68701	6.70952	6.96997	24.8545	25.3592	3	3			0.945241	0.169213	0.504789	1.12216
134	O60563	O60563	Cyclin-T1	CCNT1	26.5501	26.8682	26.6246	27.1476	27.1138	27.2778	cell cycle;cell division;negative regulation of mRNA polyadenylation;positive regulation by host of viral transcription;positive regulation of DNA-templated transcription, elongation;positive regulation of transcription by RNA polymerase II;positive regulation of viral transcription;protein phosphorylation;regulation of cyclin-dependent protein serine/threonine kinase activity;regulation of trans…	7SK snRNA binding;chromatin binding;cyclin-dependent protein serine/threonine kinase activator activity;cyclin-dependent protein serine/threonine kinase regulator activity;DNA binding;protein kinase binding;protein serine/threonine kinase activity;RNA polymerase binding;transcription factor binding;transcription regulatory region DNA binding	cyclin/CDK positive transcription elongation factor complex;nucleoplasm;nucleus	Transcriptional misregulation in cancer	Cyclin_N	Estrogen-dependent gene expression;Formation of HIV elongation complex in the absence of HIV Tat;Formation of HIV-1 elongation complex containing HIV-1 Tat;Formation of RNA Pol II elongation complex;HIV elongation arrest and recovery;Interactions of Tat with host cellular proteins;Pausing and recovery of HIV elongation;Pausing and recovery of Tat-mediated HIV elongation;RNA Polymerase II Pre-tran…	6.50353	6.97382	6.49603	7.06856	7.0412	7.01157	26.681	27.1797	3	3			2.00062	0.0549438	0.498742	1.61782
369	P22626	P22626	Heterogeneous nuclear ribonucleoproteins A2/B1	HNRNPA2B1	25.036	24.3646	26.3371	25.5349	25.5685	26.128	G-quadruplex DNA unwinding;interleukin-12-mediated signaling pathway;miRNA transport;mRNA export from nucleus;mRNA processing;mRNA splicing, via spliceosome;negative regulation of mRNA splicing, via spliceosome;negative regulation of transcription by RNA polymerase II;positive regulation of telomerase RNA reverse transcriptase activity;positive regulation of telomere maintenance via telomere leng…	G-rich strand telomeric DNA binding;identical protein binding;miRNA binding;mRNA 3'-UTR binding;mRNA binding;N6-methyladenosine-containing RNA binding;pre-mRNA intronic binding;RNA binding;single-stranded telomeric DNA binding	Cajal body;catalytic step 2 spliceosome;chromosome, telomeric region;cytoplasm;extracellular exosome;membrane;nuclear matrix;nucleoplasm;nucleus;ribonucleoprotein complex;spliceosomal complex		RRM_1	Gene and protein expression by JAK-STAT signaling after Interleukin-12 stimulation;mRNA Splicing - Major Pathway;Processing of Capped Intron-Containing Pre-mRNA	6.67515	6.59604	6.74364	6.56989	6.64962	6.70134	25.2459	25.7438	3	3			0.336971	0.5696	0.49789	0.614577
85	O14874	O14874	[3-methyl-2-oxobutanoate dehydrogenase [lipoamide]] kinase, mitochondrial	BCKDK	25.5599	25.9661	25.5674	25.9511	25.8368	26.7974	branched-chain amino acid catabolic process;cellular amino acid catabolic process;phosphorylation	[3-methyl-2-oxobutanoate dehydrogenase (acetyl-transferring)] kinase activity;ATP binding;kinase activity;protein serine/threonine kinase activity	mitochondrial alpha-ketoglutarate dehydrogenase complex;mitochondrial matrix;mitochondrion		BCDHK_Adom3;HATPase_c	Branched-chain amino acid catabolism	6.44361	6.65377	5.69963	6.89282	6.61261	7.28267	25.6978	26.1951	3	3			0.682455	0.294218	0.497307	0.935993
1156	Q9BZK7	Q9BZK7	F-box-like/WD repeat-containing protein TBL1XR1	TBL1XR1	24.9967	24.9331	24.5607	25.3808	25.2315	25.362	blastocyst hatching;fat pad development;histone deacetylation;lipid catabolic process;multicellular organism growth;negative regulation of transcription by RNA polymerase II;positive regulation of canonical Wnt signaling pathway;positive regulation of transcription by RNA polymerase II;positive regulation of transcription, DNA-templated;proteasome-mediated ubiquitin-dependent protein catabolic pr…	beta-catenin binding;histone binding;protein N-terminus binding;transcription corepressor activity;transcription regulatory region DNA binding	histone deacetylase complex;mitotic spindle;nucleoplasm;nucleus;transcriptional repressor complex	Wnt signaling pathway	LisH;WD40	Activation of gene expression by SREBF (SREBP);BMAL1:CLOCK,NPAS2 activates circadian gene expression;Circadian Clock;Constitutive Signaling by NOTCH1 HD+PEST Domain Mutants;Constitutive Signaling by NOTCH1 PEST Domain Mutants;HDACs deacetylate histones;Loss of MECP2 binding ability to the NCoR/SMRT complex;NOTCH1 Intracellular Domain Regulates Transcription;PPARA activates gene expression;Regulat…	6.04372	6.04025	5.61157	6.2929	6.21269	6.32228	24.8302	25.3248	3	3			1.5795	0.0871414	0.494621	1.43847
1300	Q9ULW0	Q9ULW0	Targeting protein for Xklp2	TPX2	23.9098	24.0696	22.8634	23.6784	24.2565	24.3774	activation of protein kinase activity;apoptotic process;cell division;cell proliferation;mitotic cell cycle;mitotic spindle assembly;regulation of G2/M transition of mitotic cell cycle;regulation of mitotic spindle organization;regulation of signal transduction by p53 class mediator	ATP binding;GTP binding;importin-alpha family protein binding;protein kinase binding	axon hillock;cytosol;intercellular bridge;microtubule;microtubule cytoskeleton;microtubule organizing center;mitotic spindle;nucleoplasm;nucleus;spindle;spindle pole		Aurora-A_bind;TPX2;TPX2_importin	AURKA Activation by TPX2;Regulation of TP53 Activity through Phosphorylation	5.05542	5.16696	5.21772	5.2982	5.28738	5.6209	23.9897	24.1041	2	3			0.490086	0.426254	0.489826	0.770889
1357	Q9Y5A9	Q9Y5A9	YTH domain-containing family protein 2	YTHDF2	25.923	26.354	26.4648	26.6276	26.7393	26.8443	embryonic morphogenesis;endothelial to hematopoietic transition;humoral immune response;mRNA destabilization;negative regulation of Notch signaling pathway;oocyte maturation;positive regulation of cap-independent translational initiation;regulation of hematopoietic stem cell differentiation;regulation of meiotic cell cycle process involved in oocyte maturation;regulation of mRNA stability	N6-methyladenosine-containing RNA binding;RNA binding	cytoplasmic ribonucleoprotein granule;cytosol;microtubule organizing center;nucleus;P-body		YTH		6.74414	5.34936	5.35239	6.90031	6.14454	6.98701	26.2473	26.7371	3	3			1.29891	0.112074	0.4898	1.30018
1309	Q9UPQ9	Q9UPQ9	Trinucleotide repeat-containing gene 6B protein	TNRC6B	25.5223	25.7116	25.2586	25.8484	25.9628	26.1435	gene silencing by miRNA;gene silencing by RNA;miRNA mediated inhibition of translation;negative regulation of gene expression;positive regulation of gene expression;positive regulation of nuclear-transcribed mRNA catabolic process, deadenylation-dependent decay;positive regulation of nuclear-transcribed mRNA poly(A) tail shortening;posttranscriptional gene silencing by RNA;regulation of megakaryo…	RNA binding	cytosol;micro-ribonucleoprotein complex;nucleoplasm;P-body		Ago_hook;TNRC6-PABC_bdg	Ca2+ pathway;Competing endogenous RNAs (ceRNAs) regulate PTEN translation;Estrogen-dependent gene expression;MAPK6/MAPK4 signaling;Oncogene Induced Senescence;Oxidative Stress Induced Senescence;Post-transcriptional silencing by small RNAs;Pre-NOTCH Transcription and Translation;Regulation of MECP2 expression and activity;Regulation of PTEN mRNA translation;Regulation of RUNX1 Expression and Acti…	5.81952	6.21543	5.2992	6.18073	5.66529	6.37565	25.4975	25.9849	3	3			1.44344	0.0979902	0.487378	1.36547
774	Q13155	Q13155	Aminoacyl tRNA synthase complex-interacting multifunctional protein 2	AIMP2	26.3155	26.2946	26.4931	26.7329	26.7304	27.0861	apoptotic process;negative regulation of cell proliferation;positive regulation of aminoacyl-tRNA ligase activity;positive regulation of neuron death;positive regulation of protein ubiquitination;protein-containing complex assembly;tRNA aminoacylation for protein translation;type II pneumocyte differentiation	protein-containing complex scaffold activity	aminoacyl-tRNA synthetase multienzyme complex;cytosol;membrane;nucleus		AIMP2_LysRS_bd;GST_C	Cytosolic tRNA aminoacylation;SeMet incorporation into proteins	6.85386	7.0291	6.74138	6.47615	6.40995	6.77124	26.3677	26.8498	3	3			1.64305	0.0869474	0.482036	1.44374
112	O43251;Q9NWB1;A6NFN3	O43251;Q9NWB1;A6NFN3	RNA binding protein fox-1 homolog 2;RNA binding protein fox-1 homolog 1;RNA binding protein fox-1 homolog 3	RBFOX2;RBFOX1;RBFOX3	26.8207	27.1231	26.4166	27.1726	27.1744	27.438	dendrite morphogenesis;fibroblast growth factor receptor signaling pathway;intracellular estrogen receptor signaling pathway;mRNA processing;negative regulation of transcription, DNA-templated;nervous system development;neuromuscular process controlling balance;radial glia guided migration of Purkinje cell;regulation of alternative mRNA splicing, via spliceosome;regulation of cell proliferation;r…	DNA binding;mRNA binding;protein C-terminus binding;RNA binding;transcription corepressor activity;transcription factor binding	cytoplasm;cytosol;nucleoplasm;nucleus;perikaryon;trans-Golgi network		Fox-1_C;RRM_1	FGFR2 alternative splicing;MECP2 regulates transcription factors	7.19526	7.44185	6.67104	7.47535	7.48671	7.69391	26.7868	27.2616	3	3			0.999562	0.170805	0.474868	1.12303
1154	Q9BZE4	Q9BZE4	Nucleolar GTP-binding protein 1	GTPBP4	24.4534	24.7161	25.19	25.1104	25.1028	25.5665	maturation of LSU-rRNA from tricistronic rRNA transcript (SSU-rRNA, 5.8S rRNA, LSU-rRNA);negative regulation of cell migration;negative regulation of cell proliferation;negative regulation of cell-cell adhesion;negative regulation of collagen binding;negative regulation of DNA replication;negative regulation of protein ubiquitination;osteoblast differentiation;protein stabilization;regulation of …	GTP binding;GTPase activity;RNA binding	cytoplasm;cytosol;Golgi apparatus;membrane;nuclear membrane;nucleolus;nucleus;perinuclear region of cytoplasm	Ribosome biogenesis in eukaryotes	NOG1;NOGCT		6.07251	6.26799	6.15673	6.26958	6.31182	6.36959	24.7865	25.2599	3	3			0.829766	0.223095	0.473406	1.01916
899	Q5JPH6	Q5JPH6	Probable glutamate--tRNA ligase, mitochondrial	EARS2	22.581	22.8644	23.0633	23.2069	23.3596	23.3609	glutamyl-tRNA aminoacylation;tRNA aminoacylation for mitochondrial protein translation	ATP binding;glutamate-tRNA ligase activity;glutamate-tRNA(Gln) ligase activity;tRNA binding;zinc ion binding	mitochondrial matrix;mitochondrion	Aminoacyl-tRNA biosynthesis;Metabolic pathways;Porphyrin and chlorophyll metabolism	tRNA-synt_1c	Mitochondrial tRNA aminoacylation	5.21413	5.54143	4.84551	5.70525	5.80015	5.89245	22.8362	23.3091	3	3			1.472	0.0990918	0.47291	1.35506
575	P53597	P53597	Succinyl-CoA ligase [ADP/GDP-forming] subunit alpha, mitochondrial	SUCLG1	27.9917	28.41	27.8703	28.3927	28.275	29.0129	nucleoside triphosphate biosynthetic process;succinate metabolic process;succinyl-CoA metabolic process;tricarboxylic acid cycle	cofactor binding;GDP binding;nucleoside diphosphate kinase activity;RNA binding;succinate-CoA ligase (ADP-forming) activity;succinate-CoA ligase (GDP-forming) activity	cytosol;mitochondrial matrix;mitochondrion;plasma membrane;succinate-CoA ligase complex (GDP-forming)	Carbon metabolism;Citrate cycle (TCA cycle);Metabolic pathways;Propanoate metabolism	CoA_binding;Ligase_CoA	Citric acid cycle (TCA cycle)	7.73064	7.99535	7.51643	7.97364	7.97674	8.30833	28.0907	28.5602	3	3			0.768625	0.258278	0.469514	0.975616
1030	Q8WXX7	Q8WXX7	Autism susceptibility gene 2 protein	AUTS2	26.4635	26.814	26.693	26.9966	26.9509	27.4229	actin cytoskeleton reorganization;axon extension;dendrite extension;embryonic viscerocranium morphogenesis;forebrain neuron development;innate vocalization behavior;neuron cellular homeostasis;neuron migration;positive regulation of histone H3-K4 methylation;positive regulation of histone H4-K16 acetylation;positive regulation of lamellipodium assembly;positive regulation of Rac protein signal tr…	chromatin binding	cytoplasm;cytoskeleton;growth cone;nucleus		Auts2	RUNX1 interacts with co-factors whose precise effect on RUNX1 targets is not known	6.62559	6.89977	6.33612	6.81484	6.81779	6.85641	26.6568	27.1235	3	3			1.20458	0.134661	0.466643	1.22138
272	P09651;Q32P51;A0A2R8Y4L2	P09651;Q32P51	Heterogeneous nuclear ribonucleoprotein A1;Heterogeneous nuclear ribonucleoprotein A1, N-terminally processed;Heterogeneous nuclear ribonucleoprotein A1-like 2	HNRNPA1;HNRNPA1L2	26.6064	25.8466	27.098	26.72	26.9991	27.213	cellular response to glucose starvation;cellular response to sodium arsenite;fibroblast growth factor receptor signaling pathway;import into nucleus;mRNA processing;mRNA splicing, via spliceosome;mRNA transport;negative regulation of telomere maintenance via telomerase;nuclear export;positive regulation of telomere maintenance via telomerase;regulation of alternative mRNA splicing, via spliceosom…	G-rich strand telomeric DNA binding;identical protein binding;miRNA binding;mRNA binding;pre-mRNA binding;protein domain specific binding;RNA binding;single-stranded DNA binding;single-stranded RNA binding;telomeric repeat-containing RNA binding	catalytic step 2 spliceosome;cytoplasm;extracellular exosome;membrane;nucleoplasm;nucleus;ribonucleoprotein complex;spliceosomal complex	Spliceosome	HnRNPA1;RRM_1	FGFR2 alternative splicing;mRNA Splicing - Major Pathway;Processing of Capped Intron-Containing Pre-mRNA	6.89652	6.47835	6.43773	6.72701	6.8004	6.72402	26.517	26.9773	3	3			0.516702	0.420646	0.460365	0.778971
993	Q8N5M9	Q8N5M9	Protein jagunal homolog 1	JAGN1	27.1537	27.4726	26.973	27.6345	27.5682	27.7663	cellular response to tunicamycin;defense response to fungus;endoplasmic reticulum organization;exocytosis;granulocyte colony-stimulating factor signaling pathway;negative regulation of insulin secretion involved in cellular response to glucose stimulus;neutrophil differentiation;neutrophil mediated immunity;neutrophil migration;protein transport;vesicle-mediated transport		endoplasmic reticulum;endoplasmic reticulum membrane;integral component of membrane		Jagunal		6.83621	7.21235	6.61173	7.27788	7.25916	7.44733	27.1998	27.6563	3	3			1.3571	0.118575	0.456552	1.27808
334	P17706	P17706	Tyrosine-protein phosphatase non-receptor type 2	PTPN2	23.1087	23.0652	23.7864	23.5541	23.4812	24.2898	B cell differentiation;cellular response to cytokine stimulus;erythrocyte differentiation;glucose homeostasis;insulin receptor signaling pathway;negative regulation of cell proliferation;negative regulation of chemotaxis;negative regulation of epidermal growth factor receptor signaling pathway;negative regulation of ERK1 and ERK2 cascade;negative regulation of inflammatory response;negative regul…	integrin binding;non-membrane spanning protein tyrosine phosphatase activity;protein kinase binding;protein tyrosine phosphatase activity;receptor tyrosine kinase binding;STAT family protein binding;syntaxin binding	cytosol;endoplasmic reticulum;endoplasmic reticulum-Golgi intermediate compartment;nucleoplasm;nucleus;plasma membrane	Jak-STAT signaling pathway	Y_phosphatase	Interleukin-37 signaling;Negative regulation of MET activity;Regulation of IFNG signaling	5.81367	5.95551	5.90779	6.17225	6.13033	6.48961	23.3201	23.775	3	3			0.582834	0.379557	0.454948	0.830027
537	P49750	P49750	YLP motif-containing protein 1	YLPM1	25.2412	25.5885	24.5992	25.6971	25.6254	25.4342		DNA-binding transcription repressor activity, RNA polymerase II-specific;RNA binding	cytosol;nuclear speck;nucleoplasm;nucleus				5.84017	6.06243	5.40226	6.3728	6.15776	6.36871	25.143	25.5856	3	3			0.668784	0.333443	0.4426	0.884854
113	O43318	O43318	Mitogen-activated protein kinase kinase kinase 7	MAP3K7	24.3723	25.4629	24.8224	25.3229	25.5779	25.0777	activation of MAPK activity;activation of MAPKK activity;activation of NF-kappaB-inducing kinase activity;anoikis;Fc-epsilon receptor signaling pathway;histone H3 acetylation;I-kappaB kinase/NF-kappaB signaling;I-kappaB phosphorylation;interleukin-1-mediated signaling pathway;JNK cascade;MyD88-dependent toll-like receptor signaling pathway;nucleotide-binding oligomerization domain containing sign…	ATP binding;identical protein binding;magnesium ion binding;MAP kinase kinase kinase activity;protein kinase activity;protein serine/threonine kinase activity;receptor tyrosine kinase binding;scaffold protein binding	Ada2/Gcn5/Ada3 transcription activator complex;cytosol;endosome membrane;nucleus;plasma membrane	Adherens junction;AMPK signaling pathway;Autophagy - animal;Epstein-Barr virus infection;Fluid shear stress and atherosclerosis;Hepatitis B;Herpes simplex virus 1 infection;Human immunodeficiency virus 1 infection;IL-17 signaling pathway;Leishmaniasis;MAPK signaling pathway;Measles;NF-kappa B signaling pathway;NOD-like receptor signaling pathway;Osteoclast differentiation;RIG-I-like receptor sign…	Pkinase_Tyr	activated TAK1 mediates p38 MAPK activation;Activation of NF-kappaB in B cells;Ca2+ pathway;CLEC7A (Dectin-1) signaling;Downstream TCR signaling;FCERI mediated NF-kB activation;Interleukin-1 signaling;IRAK2 mediated activation of TAK1 complex;IRAK2 mediated activation of TAK1 complex upon TLR7/8 or 9 stimulation;JNK (c-Jun kinases) phosphorylation and activation mediated by activated human TAK1;N…	6.00186	6.42477	5.78198	6.54669	6.50557	6.13367	24.8859	25.3262	3	3			0.561878	0.396092	0.440315	0.803775
1145	Q9BXJ9;Q6N069	Q9BXJ9	N-alpha-acetyltransferase 15, NatA auxiliary subunit	NAA15	25.7754	25.5986	25.2024	25.7089	25.9527	26.2293	angiogenesis;cell differentiation;negative regulation of apoptotic process;N-terminal peptidyl-methionine acetylation;N-terminal protein amino acid acetylation;positive regulation of transcription, DNA-templated;protein stabilization	ribosome binding;RNA binding	cytoplasm;cytosol;extracellular exosome;membrane;NatA complex;nucleus;transcription factor complex		NARP1;TPR_2;TPR_8		6.26743	6.52405	6.04096	6.68898	6.72547	6.93276	25.5255	25.9636	3	3			0.902656	0.221819	0.438155	1.02742
814	Q14527	Q14527	Helicase-like transcription factor	HLTF	24.7569	25.0998	24.698	25.0966	25.1297	25.633	chromatin organization;protein ubiquitination;regulation of transcription, DNA-templated	ATP binding;ATPase activity;DNA binding;DNA-binding transcription activator activity, RNA polymerase II-specific;helicase activity;RNA binding;RNA polymerase II proximal promoter sequence-specific DNA binding;ubiquitin protein ligase activity;ubiquitin protein ligase binding;zinc ion binding	cytoplasm;membrane;nucleolus;nucleoplasm;nucleus		Helicase_C;HIRAN;SNF2_N	E3 ubiquitin ligases ubiquitinate target proteins	4.87047	5.22593	4.74663	6.11624	6.14916	6.33472	24.8516	25.2864	3	3			0.95067	0.210647	0.434841	1.0502
1103	Q99460	Q99460	26S proteasome non-ATPase regulatory subunit 1	PSMD1	24.7644	24.6551	24.6373	24.9588	24.9425	25.4588	neutrophil degranulation;post-translational protein modification;proteasome-mediated ubiquitin-dependent protein catabolic process;protein deubiquitination;regulation of protein catabolic process	enzyme regulator activity;ubiquitin protein ligase binding	azurophil granule lumen;cytosol;extracellular region;membrane;nucleoplasm;nucleus;proteasome accessory complex;proteasome complex;proteasome regulatory particle;proteasome regulatory particle, base subcomplex;proteasome storage granule	Epstein-Barr virus infection;Proteasome	PC_rep	ABC-family proteins mediated transport;Activation of NF-kappaB in B cells;Antigen processing: Ubiquitination & Proteasome degradation;APC/C:Cdc20 mediated degradation of Securin;APC/C:Cdh1 mediated degradation of Cdc20 and other APC/C:Cdh1 targeted proteins in late mitosis/early G1;Asymmetric localization of PCP proteins;AUF1 (hnRNP D0) binds and destabilizes mRNA;Autodegradation of Cdh1 by Cdh1:…	5.50845	6.41527	6.27314	5.5948	6.33818	5.75733	24.6856	25.12	3	3			1.17352	0.153835	0.434413	1.16137
678	P62917	P62917	60S ribosomal protein L8	RPL8	29.8736	30.3252	30.5559	30.9051	30.473	30.6441	cytoplasmic translation;nuclear-transcribed mRNA catabolic process, nonsense-mediated decay;SRP-dependent cotranslational protein targeting to membrane;translation;translational initiation	RNA binding;rRNA binding;structural constituent of ribosome	cytosol;cytosolic large ribosomal subunit;focal adhesion;membrane;polysomal ribosome;postsynapse;postsynaptic density	Ribosome	Ribosomal_L2;Ribosomal_L2_C	Eukaryotic Translation Termination;Formation of a pool of free 40S subunits;GTP hydrolysis and joining of the 60S ribosomal subunit;L13a-mediated translational silencing of Ceruloplasmin expression;Major pathway of rRNA processing in the nucleolus and cytosol;Nonsense Mediated Decay (NMD) enhanced by the Exon Junction Complex (EJC);Nonsense Mediated Decay (NMD) independent of the Exon Junction Co…	8.60183	8.79248	8.32562	8.88489	8.76075	8.87626	30.2515	30.674	3	3			0.828023	0.263717	0.422489	0.967872
498	P43686	P43686	26S protease regulatory subunit 6B	PSMC4	27.4211	27.5295	27.9351	27.8919	27.9372	28.3116	blastocyst development;positive regulation of RNA polymerase II transcriptional preinitiation complex assembly;post-translational protein modification;protein catabolic process;protein deubiquitination;proteolysis	ATP binding;ATPase activity;proteasome-activating ATPase activity	cytosol;cytosolic proteasome complex;inclusion body;membrane;nucleoplasm;nucleus;proteasome accessory complex;proteasome complex;proteasome regulatory particle, base subcomplex;synapse	Epstein-Barr virus infection;Proteasome	AAA;Prot_ATP_ID_OB	ABC-family proteins mediated transport;Activation of NF-kappaB in B cells;Antigen processing: Ubiquitination & Proteasome degradation;APC/C:Cdc20 mediated degradation of Securin;APC/C:Cdh1 mediated degradation of Cdc20 and other APC/C:Cdh1 targeted proteins in late mitosis/early G1;Asymmetric localization of PCP proteins;AUF1 (hnRNP D0) binds and destabilizes mRNA;Autodegradation of Cdh1 by Cdh1:…	6.86841	6.82102	6.51537	6.81085	6.63457	7.68009	27.6286	28.0469	3	3			0.953637	0.220975	0.418317	1.03208
201	P00374;Q86XF0	P00374	Dihydrofolate reductase	DHFR	27.0748	27.4812	26.9075	27.4723	27.4668	27.7747	axon regeneration;dihydrofolate metabolic process;folic acid metabolic process;negative regulation of translation;one-carbon metabolic process;oxidation-reduction process;positive regulation of nitric-oxide synthase activity;regulation of removal of superoxide radicals;regulation of transcription involved in G1/S transition of mitotic cell cycle;response to methotrexate;tetrahydrobiopterin biosyn…	dihydrofolate reductase activity;drug binding;folate reductase activity;folic acid binding;methotrexate binding;mRNA binding;NADP binding;NADPH binding;sequence-specific mRNA binding;translation repressor activity, mRNA regulatory element binding	cytosol;mitochondrial inner membrane;mitochondrial matrix;mitochondrion	Antifolate resistance;Folate biosynthesis;Metabolic pathways;One carbon pool by folate	DHFR_1	Activation of E2F1 target genes at G1/S;Metabolism of folate and pterines;Tetrahydrobiopterin (BH4) synthesis, recycling, salvage and regulation	7.58961	7.85082	7.42804	8.00329	7.98959	8.09604	27.1545	27.5713	3	3			0.984814	0.212827	0.416808	1.0462
822	Q14739	Q14739	Lamin-B receptor	LBR	28.1594	28.1006	27.8451	28.4869	28.3391	28.5127	cholesterol biosynthetic process;sterol biosynthetic process	chromo shadow domain binding;delta14-sterol reductase activity;DNA binding;lamin binding;RNA binding	integral component of membrane;integral component of nuclear inner membrane;membrane;nuclear envelope;nuclear inner membrane;nuclear membrane		ERG4_ERG24;LBR_tudor	Cholesterol biosynthesis;Regulation of MECP2 expression and activity	7.53222	7.46223	6.93592	7.88939	7.82136	7.88853	28.035	28.4462	3	3			1.68784	0.107185	0.411184	1.32381
1312	Q9UQE7	Q9UQE7	Structural maintenance of chromosomes protein 3	SMC3	26.1477	26.1291	26.6006	26.6202	26.4779	26.9908	cell division;DNA repair;interaction with symbiont;meiotic cell cycle;mitotic cell cycle;negative regulation of DNA endoreduplication;positive regulation by host of viral release from host cell;regulation of DNA replication;regulation of mitotic spindle assembly;sister chromatid cohesion;stem cell population maintenance	ATP binding;beta-tubulin binding;chromatin binding;dynein complex binding;mediator complex binding;microtubule motor activity;protein heterodimerization activity	basement membrane;chromatin;chromosome;chromosome, centromeric region;cohesin complex;cytosol;intracellular;lateral element;meiotic cohesin complex;mitotic spindle pole;nuclear matrix;nuclear meiotic cohesin complex;nucleoplasm;nucleus	Cell cycle;Oocyte meiosis	SMC_hinge;SMC_N	Cohesin Loading onto Chromatin;Establishment of Sister Chromatid Cohesion;Estrogen-dependent gene expression;Meiotic synapsis;Resolution of Sister Chromatid Cohesion;Separation of Sister Chromatids;SUMOylation of DNA damage response and repair proteins	6.18808	6.39832	6.05011	6.6068	6.46848	6.75784	26.2925	26.6963	3	3			0.865196	0.264608	0.403787	0.968112
786	Q13492;O60641	Q13492	Phosphatidylinositol-binding clathrin assembly protein	PICALM	27.8207	27.4354	27.6172	28.1576	28.0064	27.9133	amyloid-beta clearance by transcytosis;axonogenesis;cargo loading into vesicle;cell proliferation;clathrin coat assembly;clathrin-dependent endocytosis;dendrite morphogenesis;endosomal transport;hemopoiesis;iron ion homeostasis;iron ion import across plasma membrane;learning or memory;membrane bending;membrane organization;modulation of age-related behavioral decline;negative regulation of gene e…	1-phosphatidylinositol binding;amyloid-beta binding;cadherin binding;clathrin binding;clathrin heavy chain binding;low-density lipoprotein particle receptor binding;phosphatidylinositol-4,5-bisphosphate binding;protein kinase binding;Rab GTPase binding;tau protein binding	cell surface;clathrin-coated endocytic vesicle;clathrin-coated pit;clathrin-coated vesicle;cytosol;early endosome;endosome to plasma membrane transport vesicle;Golgi apparatus;intracellular membrane-bounded organelle;intrinsic component of membrane;membrane;neurofibrillary tangle;neuronal cell body;nucleus;perinuclear region of cytoplasm;plasma membrane;postsynaptic membrane;presynaptic membrane;…		ANTH	Cargo recognition for clathrin-mediated endocytosis;Clathrin-mediated endocytosis;Golgi Associated Vesicle Biogenesis	7.34721	7.50931	7.15749	7.77458	7.70892	7.8873	27.6244	28.0258	3	3			1.41462	0.13931	0.401337	1.2084
1069	Q96CS3	Q96CS3	FAS-associated factor 2	FAF2	24.9784	24.8016	24.1057	24.833	25.1637	25.0809	lipid droplet organization;neutrophil degranulation;response to unfolded protein;retrograde protein transport, ER to cytosol;ubiquitin-dependent ERAD pathway	lipase binding;lipase inhibitor activity;ubiquitin binding;ubiquitin protein ligase binding	azurophil granule lumen;endoplasmic reticulum;extracellular region;lipid droplet;VCP-NPL4-UFD1 AAA ATPase complex		UBX	Neutrophil degranulation	6.35476	6.6144	5.99213	6.31823	6.53101	6.65081	24.6286	25.0259	3	3			0.629321	0.383249	0.397322	0.820394
109	O43172	O43172	U4/U6 small nuclear ribonucleoprotein Prp4	PRPF4	25.529	25.6665	25.6122	25.8515	25.9493	26.1938	mRNA splicing, via spliceosome;RNA processing;RNA splicing;RNA splicing, via transesterification reactions	U4 snRNA binding;U6 snRNA binding	Cajal body;nuclear speck;nucleoplasm;nucleus;spliceosomal complex;spliceosomal snRNP complex;U2-type precatalytic spliceosome;U4/U6 snRNP;U4/U6 x U5 tri-snRNP complex	Spliceosome	PRP4;WD40	mRNA Splicing - Major Pathway	6.17292	6.23641	5.50811	6.14653	6.02276	5.88229	25.6026	25.9982	3	3			1.64942	0.11855	0.395642	1.2788
1211	Q9NR30	Q9NR30	Nucleolar RNA helicase 2	DDX21	27.5453	27.2924	27.4551	28.0287	27.6655	27.7772	defense response to virus;innate immune response;osteoblast differentiation;positive regulation of gene expression, epigenetic;positive regulation of I-kappaB kinase/NF-kappaB signaling;positive regulation of myeloid dendritic cell cytokine production;response to exogenous dsRNA;rRNA processing;transcription by RNA polymerase II	7SK snRNA binding;ATP binding;ATP-dependent RNA helicase activity;double-stranded RNA binding;identical protein binding;miRNA binding;RNA binding;rRNA binding;snoRNA binding	cytosol;membrane;mitochondrion;nucleolus;nucleoplasm;nucleus		DEAD;GUCT;Helicase_C	B-WICH complex positively regulates rRNA expression;Major pathway of rRNA processing in the nucleolus and cytosol	7.27035	7.26825	6.99466	7.62251	7.47387	7.5856	27.4309	27.8238	3	3			1.40382	0.146274	0.392888	1.18902
470	P39023;Q92901	P39023	60S ribosomal protein L3	RPL3	29.4703	29.557	29.4835	29.8146	29.9532	29.8987	cellular response to interleukin-4;nuclear-transcribed mRNA catabolic process, nonsense-mediated decay;ribosomal large subunit assembly;SRP-dependent cotranslational protein targeting to membrane;translation;translational initiation	RNA binding;structural constituent of ribosome	cytoplasm;cytosol;cytosolic large ribosomal subunit;extracellular exosome;focal adhesion;membrane;nucleolus;nucleus;protein-containing complex;ribosome	Ribosome	Ribosomal_L3	Eukaryotic Translation Termination;Formation of a pool of free 40S subunits;GTP hydrolysis and joining of the 60S ribosomal subunit;L13a-mediated translational silencing of Ceruloplasmin expression;Major pathway of rRNA processing in the nucleolus and cytosol;Nonsense Mediated Decay (NMD) enhanced by the Exon Junction Complex (EJC);Nonsense Mediated Decay (NMD) independent of the Exon Junction Co…	8.39028	8.53832	8.16873	8.59225	8.6586	8.75606	29.5036	29.8888	3	3			2.8656	0.0621758	0.385207	1.55002
900	Q5JSZ5;P48634	Q5JSZ5	Protein PRRC2B	PRRC2B	25.7991	25.8531	25.9542	26.321	26.3142	26.1215		RNA binding	cytosol;extracellular exosome;membrane;nucleoplasm;plasma membrane		BAT2_N		5.91103	6.10085	5.81301	5.933	5.81023	6.23877	25.8688	26.2522	3	3			2.06789	0.0979412	0.383415	1.37117
1177	Q9H7S9	Q9H7S9	Zinc finger protein 703	ZNF703	26.9287	27.2518	26.6172	27.322	27.1899	27.4246	adherens junction assembly;cellular response to estradiol stimulus;mammary gland epithelial cell differentiation;negative regulation of homotypic cell-cell adhesion;negative regulation of transcription, DNA-templated;positive regulation of cell migration;positive regulation of cell proliferation;positive regulation of epithelial to mesenchymal transition;positive regulation of mammary gland epith…	metal ion binding;nucleic acid binding;repressing transcription factor binding	cytoplasm;nuclear matrix;nucleus;protein-containing complex		nlz1	Generic Transcription Pathway	7.02559	7.34392	6.74092	7.31042	7.29986	7.41752	26.9326	27.3122	3	3			0.906651	0.27092	0.379587	0.96005
401	P27635;Q96L21	P27635	60S ribosomal protein L10	RPL10	28.6363	28.4818	28.8668	28.8897	29.112	29.113	embryonic brain development;negative regulation of apoptotic process;negative regulation of transcription by RNA polymerase II;nuclear-transcribed mRNA catabolic process, nonsense-mediated decay;regulation of translation;ribosomal large subunit assembly;spermatogenesis;SRP-dependent cotranslational protein targeting to membrane;translation;translational initiation	RNA binding;structural constituent of ribosome;translation regulator activity	cytosol;cytosolic large ribosomal subunit;endoplasmic reticulum;membrane;nucleus;polysome;protein-containing complex	Ribosome	Ribosomal_L16	Eukaryotic Translation Termination;Formation of a pool of free 40S subunits;GTP hydrolysis and joining of the 60S ribosomal subunit;L13a-mediated translational silencing of Ceruloplasmin expression;Major pathway of rRNA processing in the nucleolus and cytosol;Nonsense Mediated Decay (NMD) enhanced by the Exon Junction Complex (EJC);Nonsense Mediated Decay (NMD) independent of the Exon Junction Co…	8.18952	8.33868	8.01043	8.48246	8.52974	8.65687	28.6616	29.0382	3	3			1.31366	0.168306	0.376624	1.1267
941	Q71RC2	Q71RC2	La-related protein 4	LARP4	25.324	25.6381	26.3267	26.0875	26.1527	26.1692	cytoskeleton organization;positive regulation of translation;regulation of cell morphogenesis;translation	poly(A) binding;RNA binding	cytoplasmic stress granule;cytosol;membrane		La		6.21548	6.58339	6.1685	6.75058	6.57687	6.9652	25.7629	26.1365	3	3			0.557262	0.442103	0.373537	0.751313
862	Q16181;Q6ZU15;O43236	Q16181	Septin-7	2007-09-01	25.1371	25.4277	24.9929	25.615	25.4698	25.5924	apoptotic process;brain development;cell differentiation;cilium assembly;cytoskeleton-dependent cytokinesis;negative regulation of cell migration;negative regulation of G1/S transition of mitotic cell cycle;positive regulation of apoptotic process;positive regulation of intrinsic apoptotic signaling pathway;positive regulation of non-motile cilium assembly;positive regulation of protein ubiquitin…	cadherin binding;GTP binding;GTPase activity;identical protein binding;magnesium ion binding;protein homodimerization activity;protein-containing complex scaffold activity;structural molecule activity	axoneme;cleavage furrow;condensed chromosome kinetochore;cytosol;extracellular exosome;microtubule cytoskeleton;midbody;mitochondrion;myelin sheath;non-motile cilium;nucleoplasm;nucleus;septin complex;septin ring;sperm annulus;spindle;stress fiber;synaptic vesicle	Apoptosis;Apoptosis - multiple species	Septin	MAPK6/MAPK4 signaling	6.29281	6.418	5.70449	6.50218	6.46231	6.59235	25.1859	25.5591	3	3			1.28997	0.174281	0.373159	1.11187
676	P62910	P62910	60S ribosomal protein L32	RPL32	28.156	28.4549	28.3376	28.547	28.7775	28.7328	cytoplasmic translation;nuclear-transcribed mRNA catabolic process, nonsense-mediated decay;SRP-dependent cotranslational protein targeting to membrane;translation;translational initiation	RNA binding;structural constituent of ribosome	cytosol;cytosolic large ribosomal subunit;membrane;polysomal ribosome	Ribosome	Ribosomal_L32e	Eukaryotic Translation Termination;Formation of a pool of free 40S subunits;GTP hydrolysis and joining of the 60S ribosomal subunit;L13a-mediated translational silencing of Ceruloplasmin expression;Major pathway of rRNA processing in the nucleolus and cytosol;Nonsense Mediated Decay (NMD) enhanced by the Exon Junction Complex (EJC);Nonsense Mediated Decay (NMD) independent of the Exon Junction Co…	7.84393	8.11025	7.51423	8.07221	8.09611	8.18752	28.3161	28.6858	3	3			1.5242	0.148831	0.369616	1.18476
71	O00567	O00567	Nucleolar protein 56	NOP56	24.9398	24.9839	25.001	25.857	25.136	25.0238	rRNA processing	cadherin binding;histone methyltransferase binding;RNA binding;snoRNA binding	box C/D snoRNP complex;cytoplasm;fibrillar center;membrane;nucleolus;nucleoplasm;pre-snoRNP complex;small nucleolar ribonucleoprotein complex;small-subunit processome	Ribosome biogenesis in eukaryotes	Nop;NOP5NT	Association of TriC/CCT with target proteins during biosynthesis;Major pathway of rRNA processing in the nucleolus and cytosol;rRNA modification in the nucleus and cytosol	6.06859	6.27173	5.89087	6.83484	6.48964	6.66102	24.9749	25.339	3	3			0.626126	0.410865	0.364081	0.78859
619	P61163;P42025	P61163	Alpha-centractin	ACTR1A	29.3821	29.4896	28.5935	29.5548	29.4562	29.5461	antigen processing and presentation of exogenous peptide antigen via MHC class II;ciliary basal body-plasma membrane docking;endoplasmic reticulum to Golgi vesicle-mediated transport;G2/M transition of mitotic cell cycle;neutrophil degranulation;regulation of G2/M transition of mitotic cell cycle;spermatogenesis;vesicle-mediated transport	ATP binding	cell cortex region;centriole;centrosome;COPI-coated vesicle;cytoplasm;cytosol;dynactin complex;extracellular exosome;extracellular region;ficolin-1-rich granule lumen;manchette;membrane;microtubule associated complex;microtubule cytoskeleton;myelin sheath;secretory granule lumen		Actin	Anchoring of the basal body to the plasma membrane;AURKA Activation by TPX2;COPI-independent Golgi-to-ER retrograde traffic;COPI-mediated anterograde transport;HSP90 chaperone cycle for steroid hormone receptors (SHR);Loss of Nlp from mitotic centrosomes;Loss of proteins required for interphase microtubule organization from the centrosome;MHC class II antigen presentation;Neutrophil degranulation…	7.61324	8.03531	6.35673	8.00813	7.85812	7.56901	29.1551	29.519	3	3			0.569315	0.442522	0.363986	0.751645
1365	Q9Y6M1	Q9Y6M1	Insulin-like growth factor 2 mRNA-binding protein 2	IGF2BP2	25.8996	26.288	25.9999	26.7058	26.2837	26.2877	anatomical structure morphogenesis;mRNA transport;negative regulation of translation;regulation of cytokine biosynthetic process;regulation of mRNA stability	mRNA 3'-UTR binding;mRNA 5'-UTR binding;RNA binding;translation regulator activity	cytoplasm;cytoskeleton;cytosol;nucleus		KH_1;RRM_1	Insulin-like Growth Factor-2 mRNA Binding Proteins (IGF2BPs/IMPs/VICKZs) bind RNA	6.55493	6.78566	6.24438	6.90586	6.83727	6.91275	26.0625	26.4257	3	3			0.932449	0.281927	0.363228	0.950606
410	P28288	P28288	ATP-binding cassette sub-family D member 3	ABCD3	25.7959	25.6942	25.885	26.2715	26.2219	25.9695	fatty acid beta-oxidation;fatty acid biosynthetic process;peroxisomal long-chain fatty acid import;peroxisome organization;response to drug;response to organic cyclic compound;transmembrane transport;very long-chain fatty acid catabolic process	ATP binding;ATPase activity;ATPase activity, coupled to transmembrane movement of substances;long-chain fatty acid transporter activity;protein homodimerization activity;protein self-association	cytosol;integral component of membrane;intracellular membrane-bounded organelle;membrane;mitochondrion;peroxisomal matrix;peroxisomal membrane;peroxisome	ABC transporters;Peroxisome	ABC_membrane_2;ABC_tran	ABC transporters in lipid homeostasis	5.73371	6.01089	5.36494	6.81224	6.81303	6.77415	25.7917	26.1543	3	3			1.54032	0.152908	0.362591	1.17518
1320	Q9Y285	Q9Y285	Phenylalanine--tRNA ligase alpha subunit	FARSA	27.9556	27.7954	27.8847	28.089	28.2036	28.4241	phenylalanyl-tRNA aminoacylation;protein heterotetramerization	ATP binding;phenylalanine-tRNA ligase activity;RNA binding;tRNA binding	cytoplasm;cytosol;membrane;phenylalanine-tRNA ligase complex	Aminoacyl-tRNA biosynthesis	tRNA-synt_2d	Cytosolic tRNA aminoacylation	7.60362	7.67346	7.27254	7.83744	7.95281	8.09029	27.8786	28.2389	3	3			1.52986	0.154667	0.360316	1.16721
327	P15924	P15924	Desmoplakin	DSP	26.3489	26.4883	26.7913	27.0906	26.8241	26.7878	adherens junction organization;bundle of His cell-Purkinje myocyte adhesion involved in cell communication;cell-cell adhesion;cornification;desmosome organization;epidermis development;intermediate filament cytoskeleton organization;intermediate filament organization;keratinization;keratinocyte differentiation;neutrophil degranulation;peptide cross-linking;protein localization to adherens junctio…	cell adhesion molecule binding;cell adhesive protein binding involved in bundle of His cell-Purkinje myocyte communication;protein binding, bridging;protein kinase C binding;RNA binding;scaffold protein binding;structural constituent of cytoskeleton;structural molecule activity	basolateral plasma membrane;cornified envelope;cytoplasm;desmosome;extracellular exosome;fascia adherens;ficolin-1-rich granule membrane;intercalated disc;intermediate filament;membrane;nucleus;plasma membrane	Arrhythmogenic right ventricular cardiomyopathy (ARVC)	Plectin	Apoptotic cleavage of cell adhesion proteins;Formation of the cornified envelope;Keratinization;Neutrophil degranulation	6.37608	6.5546	6.29414	7.08382	6.92092	6.98247	26.5428	26.9008	3	3			1.03948	0.249708	0.357995	0.989589
265	P08559;P29803	P08559	Pyruvate dehydrogenase E1 component subunit alpha, somatic form, mitochondrial	PDHA1	27.1887	27.1698	27.0895	27.594	27.4243	27.5012	acetyl-CoA biosynthetic process from pyruvate;glucose metabolic process;mitochondrial acetyl-CoA biosynthetic process from pyruvate;pyruvate metabolic process;tricarboxylic acid cycle	pyruvate dehydrogenase (acetyl-transferring) activity;pyruvate dehydrogenase (NAD+) activity;pyruvate dehydrogenase activity	mitochondrial matrix;mitochondrion;myelin sheath;nucleolus;nucleus;pyruvate dehydrogenase complex	Carbon metabolism;Central carbon metabolism in cancer;Citrate cycle (TCA cycle);Glucagon signaling pathway;Glycolysis / Gluconeogenesis;HIF-1 signaling pathway;Metabolic pathways;Pyruvate metabolism	E1_dh	Glyoxylate metabolism and glycine degradation;Pyruvate metabolism;Regulation of pyruvate dehydrogenase (PDH) complex;Signaling by Retinoic Acid	7.31509	7.55121	7.12972	7.76002	7.58147	7.85438	27.1493	27.5065	3	3			2.46042	0.0956816	0.35717	1.38594
686	P63167;Q96FJ2	P63167;Q96FJ2	Dynein light chain 1, cytoplasmic;Dynein light chain 2, cytoplasmic	DYNLL1;DYNLL2	27.5142	28.0869	27.73	27.8724	28.1366	28.3832	antigen processing and presentation of exogenous peptide antigen via MHC class II;apoptotic process;ciliary basal body-plasma membrane docking;endoplasmic reticulum to Golgi vesicle-mediated transport;G2/M transition of mitotic cell cycle;intraciliary retrograde transport;intraciliary transport involved in cilium assembly;macroautophagy;motile cilium assembly;negative regulation of phosphorylatio…	dynein intermediate chain binding;dynein light intermediate chain binding;enzyme binding;motor activity;nitric-oxide synthase regulator activity;protein C-terminus binding;protein domain specific binding;protein heterodimerization activity;protein homodimerization activity;scaffold protein binding	axon cytoplasm;centrosome;ciliary tip;cilium;cytoplasm;cytoplasmic dynein complex;cytosol;dynein complex;ficolin-1-rich granule membrane;glutamatergic synapse;kinetochore;membrane;microtubule;mitochondrion;mitotic spindle;myosin V complex;nucleus;plasma membrane;postsynapse;postsynaptic density;tertiary granule membrane	Vasopressin-regulated water reabsorption	Dynein_light	Activation of BIM and translocation to mitochondria;Activation of BMF and translocation to mitochondria;Amplification of signal from unattached kinetochores via a MAD2 inhibitory signal;Anchoring of the basal body to the plasma membrane;AURKA Activation by TPX2;COPI-independent Golgi-to-ER retrograde traffic;COPI-mediated anterograde transport;HSP90 chaperone cycle for steroid hormone receptors (…	7.57581	7.94416	7.48471	7.96384	7.54135	8.2352	27.777	28.1308	3	3			0.726913	0.378942	0.353734	0.836667
849	Q15436	Q15436	Protein transport protein Sec23A	SEC23A	26.3973	26.3768	25.9269	26.5687	26.3311	26.8465	antigen processing and presentation of exogenous peptide antigen via MHC class II;antigen processing and presentation of peptide antigen via MHC class I;cargo loading into COPII-coated vesicle;COPII vesicle coating;endoplasmic reticulum to Golgi vesicle-mediated transport;Golgi organization;intracellular protein transport;macroautophagy;protein localization to plasma membrane;regulation of cell s…	GTPase activator activity;zinc ion binding	COPII vesicle coat;cytosol;endoplasmic reticulum;endoplasmic reticulum exit site;endoplasmic reticulum membrane;ER to Golgi transport vesicle membrane;extrinsic component of membrane;Golgi membrane;perinuclear region of cytoplasm	Protein processing in endoplasmic reticulum	Gelsolin;Sec23_BS;Sec23_helical;Sec23_trunk;zf-Sec23_Sec24	Antigen Presentation: Folding, assembly and peptide loading of class I MHC;Cargo concentration in the ER;COPII-mediated vesicle transport;MHC class II antigen presentation;Regulation of cholesterol biosynthesis by SREBP (SREBF)	6.31326	6.40742	6.07078	6.32601	6.14569	6.24778	26.2337	26.5821	3	3			0.748127	0.372881	0.348427	0.841897
758	Q08211	Q08211	ATP-dependent RNA helicase A	DHX9	28.472	28.1262	28.3241	29.1501	28.4618	28.3369	alternative mRNA splicing, via spliceosome;cellular response to exogenous dsRNA;cellular response to tumor necrosis factor;CRD-mediated mRNA stabilization;DNA duplex unwinding;DNA replication;DNA-templated transcription, termination;DNA-templated viral transcription;G-quadruplex DNA unwinding;inflammatory response;innate immune response;mRNA splicing, via spliceosome;mRNA transport;osteoblast dif…	ATP binding;ATPase activity;ATP-dependent 3'-5' DNA helicase activity;ATP-dependent 3'-5' DNA/RNA helicase activity;ATP-dependent 3'-5' RNA helicase activity;ATP-dependent DNA helicase activity;ATP-dependent RNA helicase activity;chromatin DNA binding;DNA binding;DNA replication origin binding;double-stranded DNA binding;double-stranded RNA binding;importin-alpha family protein binding;metal ion …	actin cytoskeleton;centrosome;CRD-mediated mRNA stability complex;cytoplasm;cytoplasmic ribonucleoprotein granule;cytosol;membrane;micro-ribonucleoprotein complex;nuclear body;nuclear stress granule;nucleolus;nucleoplasm;nucleus;perichromatin fibrils;polysomal ribosome;polysome;protein-containing complex;ribonucleoprotein complex;RISC-loading complex		DEAD;dsrm;HA2;Helicase_C;OB_NTP_bind	DEx/H-box helicases activate type I IFN and inflammatory cytokines production;mRNA Splicing - Major Pathway;RIP-mediated NFkB activation via ZBP1	7.76782	7.84419	7.59428	8.24299	8.01945	8.06461	28.3075	28.6496	3	3			0.557831	0.460104	0.34213	0.724926
1026	Q8WW12	Q8WW12	PEST proteolytic signal-containing nuclear protein	PCNP	24.5174	25.1776	24.2316	24.8425	24.7162	25.3926	cell cycle;proteasome-mediated ubiquitin-dependent protein catabolic process;protein ubiquitination		nuclear body;nucleus		PCNP		5.9901	6.36404	5.67861	6.30816	6.25667	6.64595	24.6422	24.9838	3	3			0.41709	0.564912	0.34156	0.622523
553	P50914	P50914	60S ribosomal protein L14	RPL14	28.4595	28.7983	28.1085	29.0937	28.5519	28.7442	nuclear-transcribed mRNA catabolic process, nonsense-mediated decay;ribosomal large subunit biogenesis;rRNA processing;SRP-dependent cotranslational protein targeting to membrane;translation;translational initiation	cadherin binding;RNA binding;structural constituent of ribosome	cytosol;cytosolic large ribosomal subunit;extracellular exosome;membrane;postsynaptic density	Ribosome	Ribosomal_L14e	Eukaryotic Translation Termination;Formation of a pool of free 40S subunits;GTP hydrolysis and joining of the 60S ribosomal subunit;L13a-mediated translational silencing of Ceruloplasmin expression;Major pathway of rRNA processing in the nucleolus and cytosol;Nonsense Mediated Decay (NMD) enhanced by the Exon Junction Complex (EJC);Nonsense Mediated Decay (NMD) independent of the Exon Junction Co…	8.24603	8.36346	7.84147	8.39249	8.30537	8.47471	28.4554	28.7966	3	3			0.599988	0.441449	0.341169	0.750588
580	P54132	P54132	Bloom syndrome protein	BLM	22.8055	22.9712	23.4909	23.2032	23.4843	23.6013	alpha-beta T cell differentiation;cellular response to camptothecin;cellular response to DNA damage stimulus;cellular response to hydroxyurea;cellular response to ionizing radiation;DNA double-strand break processing;DNA duplex unwinding;DNA recombination;DNA repair;DNA replication;DNA synthesis involved in DNA repair;double-strand break repair via homologous recombination;double-strand break rep…	8-hydroxy-2'-deoxyguanosine DNA binding;annealing helicase activity;ATP binding;ATPase activity;ATP-dependent 3'-5' DNA helicase activity;ATP-dependent DNA helicase activity;ATP-dependent helicase activity;bubble DNA binding;DNA binding;DNA helicase activity;DNA-dependent ATPase activity;forked DNA-dependent helicase activity;four-way junction DNA binding;four-way junction helicase activity;G-qua…	chromosome;cytoplasm;cytosol;lateral element;nuclear chromosome;nuclear matrix;nucleolus;nucleoplasm;nucleus;PML body;pronucleus;replication fork	Fanconi anemia pathway;Homologous recombination	BDHCT;BDHCT_assoc;BLM_N;DEAD;Helicase_C;HRDC;RecQ_Zn_bind;RQC	G2/M DNA damage checkpoint;HDR through Homologous Recombination (HRR);HDR through Single Strand Annealing (SSA);Homologous DNA Pairing and Strand Exchange;Meiotic recombination;Presynaptic phase of homologous DNA pairing and strand exchange;Processing of DNA double-strand break ends;Regulation of TP53 Activity through Phosphorylation;Resolution of D-loop Structures through Holliday Junction Inter…	5.25302	5.464	5.30854	5.55806	5.67611	5.83732	23.0892	23.4296	3	3			0.646484	0.420378	0.340378	0.777349
341	P18077	P18077	60S ribosomal protein L35a	RPL35A	28.3662	28.322	28.2363	29.1098	28.6153	28.2013	cytoplasmic translation;nuclear-transcribed mRNA catabolic process, nonsense-mediated decay;ribosomal large subunit biogenesis;rRNA processing;SRP-dependent cotranslational protein targeting to membrane;translation;translational initiation	RNA binding;structural constituent of ribosome;tRNA binding	cytosol;cytosolic large ribosomal subunit;extracellular exosome;membrane	Ribosome	Ribosomal_L35Ae	Eukaryotic Translation Termination;Formation of a pool of free 40S subunits;GTP hydrolysis and joining of the 60S ribosomal subunit;L13a-mediated translational silencing of Ceruloplasmin expression;Major pathway of rRNA processing in the nucleolus and cytosol;Nonsense Mediated Decay (NMD) enhanced by the Exon Junction Complex (EJC);Nonsense Mediated Decay (NMD) independent of the Exon Junction Co…	8.27381	8.39611	8.14239	8.72526	8.51718	8.63174	28.3082	28.6421	3	3			0.558066	0.466124	0.333959	0.717637
150	O75190;Q8WWF6;Q7Z6W7;Q8NHS0	O75190	DnaJ homolog subfamily B member 6	DNAJB6	28.4079	28.9854	29.0788	29.1381	28.9278	29.4048	actin cytoskeleton organization;chaperone-mediated protein folding;chorio-allantoic fusion;chorion development;extracellular matrix organization;intermediate filament organization;negative regulation of cysteine-type endopeptidase activity involved in apoptotic process;negative regulation of inclusion body assembly;negative regulation of transcription, DNA-templated;protein folding;protein locali…	ATPase activator activity;chaperone binding;DNA binding;heat shock protein binding;identical protein binding;protein binding involved in protein folding;unfolded protein binding	cytosol;membrane;nucleoplasm;nucleus;perinuclear region of cytoplasm;Z disc		DnaJ	Regulation of HSF1-mediated heat shock response	7.86379	8.06513	7.77204	8.14423	8.04548	8.2754	28.8241	29.1569	3	3			0.592314	0.455677	0.332836	0.737795
576	P53618	P53618	Coatomer subunit beta	COPB1	25.7246	26.2917	25.9425	26.1069	26.4753	26.3539	endoplasmic reticulum to Golgi vesicle-mediated transport;intracellular protein transport;intra-Golgi vesicle-mediated transport;neutrophil degranulation;retrograde vesicle-mediated transport, Golgi to endoplasmic reticulum;viral process	structural molecule activity	COPI vesicle coat;cytosol;endoplasmic reticulum membrane;endoplasmic reticulum-Golgi intermediate compartment;ficolin-1-rich granule membrane;Golgi apparatus;Golgi membrane;Golgi-associated vesicle;intracellular membrane-bounded organelle;membrane;plasma membrane;secretory granule membrane;tertiary granule membrane;transport vesicle		Adaptin_N;Coatamer_beta_C;Coatomer_b_Cpla	COPI-dependent Golgi-to-ER retrograde traffic;COPI-mediated anterograde transport;Neutrophil degranulation	5.99833	6.30722	5.868	6.46223	6.48938	6.50152	25.9863	26.312	3	3			0.758044	0.384	0.325728	0.819292
661	P62750	P62750	60S ribosomal protein L23a	RPL23A	27.7183	27.5959	26.8439	27.8367	27.4593	27.8327	cell proliferation;nuclear-transcribed mRNA catabolic process, nonsense-mediated decay;ribosomal large subunit assembly;SRP-dependent cotranslational protein targeting to membrane;translation;translational initiation	cadherin binding;large ribosomal subunit rRNA binding;RNA binding;structural constituent of ribosome;TORC2 complex binding	cytoplasm;cytosol;cytosolic large ribosomal subunit;extracellular exosome;nucleolus;nucleus	Ribosome	Ribosomal_L23;Ribosomal_L23eN	Eukaryotic Translation Termination;Formation of a pool of free 40S subunits;GTP hydrolysis and joining of the 60S ribosomal subunit;L13a-mediated translational silencing of Ceruloplasmin expression;Major pathway of rRNA processing in the nucleolus and cytosol;Nonsense Mediated Decay (NMD) enhanced by the Exon Junction Complex (EJC);Nonsense Mediated Decay (NMD) independent of the Exon Junction Co…	7.85677	7.96895	7.38346	8.12225	7.98528	8.20949	27.386	27.7096	3	3			0.465417	0.538628	0.323556	0.646259
624	P61313	P61313	60S ribosomal protein L15	RPL15	29.8923	29.8196	30.3688	30.2286	30.2257	30.5931	cytoplasmic translation;nuclear-transcribed mRNA catabolic process, nonsense-mediated decay;SRP-dependent cotranslational protein targeting to membrane;translation;translational initiation	cadherin binding;RNA binding;structural constituent of ribosome	cytosol;cytosolic large ribosomal subunit;membrane;nucleus;ribosome	Ribosome	Ribosomal_L15e	Eukaryotic Translation Termination;Formation of a pool of free 40S subunits;GTP hydrolysis and joining of the 60S ribosomal subunit;L13a-mediated translational silencing of Ceruloplasmin expression;Major pathway of rRNA processing in the nucleolus and cytosol;Nonsense Mediated Decay (NMD) enhanced by the Exon Junction Complex (EJC);Nonsense Mediated Decay (NMD) independent of the Exon Junction Co…	8.5452	8.5627	8.52896	8.91093	8.72934	8.99936	30.0269	30.3491	3	3			0.695688	0.413575	0.322239	0.783933
777	Q13200	Q13200	26S proteasome non-ATPase regulatory subunit 2	PSMD2	26.6413	26.5158	26.7548	27.0204	26.7633	27.0868	neutrophil degranulation;post-translational protein modification;proteasome-mediated ubiquitin-dependent protein catabolic process;protein deubiquitination;regulation of protein catabolic process	enzyme regulator activity	cytosol;extracellular exosome;extracellular region;ficolin-1-rich granule lumen;membrane;nucleoplasm;nucleus;proteasome accessory complex;proteasome complex;proteasome regulatory particle;proteasome regulatory particle, base subcomplex;proteasome storage granule;secretory granule lumen	Epstein-Barr virus infection;Proteasome	PC_rep	ABC-family proteins mediated transport;Activation of NF-kappaB in B cells;Antigen processing: Ubiquitination & Proteasome degradation;APC/C:Cdc20 mediated degradation of Securin;APC/C:Cdh1 mediated degradation of Cdc20 and other APC/C:Cdh1 targeted proteins in late mitosis/early G1;Asymmetric localization of PCP proteins;AUF1 (hnRNP D0) binds and destabilizes mRNA;Autodegradation of Cdh1 by Cdh1:…	6.46403	6.7315	6.17178	6.8287	6.81395	7.03056	26.6373	26.9568	3	3			1.24617	0.240783	0.319548	0.997364
59	O00203;Q13367	O00203	AP-3 complex subunit beta-1	AP3B1	24.4601	24.5753	24.5605	24.8101	24.9007	24.8416	anterograde axonal transport;anterograde synaptic vesicle transport;antigen processing and presentation, exogenous lipid antigen via MHC class Ib;blood coagulation;intracellular protein transport;melanosome organization;positive regulation of NK T cell differentiation;post-Golgi vesicle-mediated transport;protein targeting to lysosome;synaptic vesicle budding from endosome	GTP-dependent protein binding;protein phosphatase binding;transporter activity	AP-3 adaptor complex;axon cytoplasm;clathrin adaptor complex;clathrin-coated vesicle membrane;COPI-coated vesicle;Golgi apparatus;lysosomal membrane;membrane;postsynapse	Lysosome	Adaptin_N;AP3B1_C;SEEEED	Golgi Associated Vesicle Biogenesis;Signaling by BRAF and RAF fusions	4.77947	5.12837	4.67383	6.06778	6.18792	6.05034	24.532	24.8508	3	3			2.68367	0.112598	0.318815	1.30201
1293	Q9UKX7	Q9UKX7	Nuclear pore complex protein Nup50	NUP50	24.414	25.0061	23.9212	24.3054	24.776	25.1859	mRNA export from nucleus;positive regulation of GTPase activity;protein import into nucleus;viral process	Ran GTPase binding	cytoplasm;intracellular membrane-bounded organelle;nuclear membrane;nuclear pore;nucleoplasm;nucleus	RNA transport	NUP50;Ran_BP1	ISG15 antiviral mechanism;NEP/NS2 Interacts with the Cellular Export Machinery;NS1 Mediated Effects on Host Pathways;Nuclear import of Rev protein;Nuclear Pore Complex (NPC) Disassembly;Regulation of Glucokinase by Glucokinase Regulatory Protein;Regulation of HSF1-mediated heat shock response;Rev-mediated nuclear export of HIV RNA;snRNP Assembly;SUMOylation of chromatin organization proteins;SUMO…	5.57367	6.08597	5.33234	6.09774	6.20523	6.46001	24.4471	24.7558	3	3			0.312258	0.662732	0.308678	0.511206
818	Q14683	Q14683	Structural maintenance of chromosomes protein 1A	SMC1A	25.7804	25.8995	26.2929	26.1951	26.0931	26.6003	cell division;DNA repair;meiotic cell cycle;mitotic sister chromatid cohesion;mitotic sister chromatid segregation;negative regulation of DNA endoreduplication;regulation of mitotic spindle assembly;response to DNA damage checkpoint signaling;response to radiation;sister chromatid cohesion;stem cell population maintenance	ATP binding;chromatin binding;mediator complex binding;protein heterodimerization activity;RNA binding	chromosome;chromosome, centromeric region;cohesin complex;condensed chromosome kinetochore;condensed nuclear chromosome;cytosol;kinetochore;meiotic cohesin complex;mitotic spindle pole;nuclear matrix;nucleoplasm;nucleus	Cell cycle;Oocyte meiosis	SMC_hinge;SMC_N	Cohesin Loading onto Chromatin;Establishment of Sister Chromatid Cohesion;Estrogen-dependent gene expression;Meiotic synapsis;Resolution of Sister Chromatid Cohesion;Separation of Sister Chromatids;SUMOylation of DNA damage response and repair proteins	6.51759	6.52664	6.24234	6.5888	6.5971	6.76061	25.9909	26.2962	3	3			0.627295	0.457267	0.30523	0.728424
1277	Q9UBX3	Q9UBX3	Mitochondrial dicarboxylate carrier	SLC25A10	25.745	25.7631	25.9798	26.0434	26.2387	26.1125	dicarboxylic acid transport;gluconeogenesis;ion transport;malate transmembrane transport;mitochondrial transport;oxaloacetate transport;phosphate ion transmembrane transport;succinate transmembrane transport;sulfate transport;sulfide oxidation, using sulfide:quinone oxidoreductase;thiosulfate transport	antiporter activity;dicarboxylic acid transmembrane transporter activity;malate transmembrane transporter activity;oxaloacetate transmembrane transporter activity;succinate transmembrane transporter activity;sulfate transmembrane transporter activity;thiosulfate transmembrane transporter activity	integral component of membrane;mitochondrial inner membrane;mitochondrion;nucleoplasm;nucleus	Proximal tubule bicarbonate reclamation	Mito_carr	Gluconeogenesis;Organic anion transporters;Sulfide oxidation to sulfate	7.12975	7.22827	6.9521	7.39837	7.47156	7.5475	25.8293	26.1315	3	3			1.47945	0.219815	0.302188	1.0255
260	P07954	P07954	Fumarate hydratase, mitochondrial	FH	27.2435	27.4405	26.8593	27.5583	27.1533	27.7363	fumarate metabolic process;homeostasis of number of cells within a tissue;malate metabolic process;positive regulation of cold-induced thermogenesis;tricarboxylic acid cycle	fumarate hydratase activity	cytoplasm;extracellular exosome;mitochondrial matrix;mitochondrion;tricarboxylic acid cycle enzyme complex	Carbon metabolism;Citrate cycle (TCA cycle);Cushing syndrome;Metabolic pathways;Pathways in cancer;Pyruvate metabolism;Renal cell carcinoma	FumaraseC_C;Lyase_1	Citric acid cycle (TCA cycle)	7.19529	7.42922	6.83483	7.49568	7.33989	7.57016	27.1811	27.4826	3	3			0.550092	0.507719	0.301552	0.681295
294	P11413	P11413	Glucose-6-phosphate 1-dehydrogenase	G6PD	25.7613	25.4242	25.6447	25.9208	26.0506	25.7578	cellular response to oxidative stress;cholesterol biosynthetic process;erythrocyte maturation;glucose 6-phosphate metabolic process;glucose metabolic process;glutathione metabolic process;lipid metabolic process;NADP metabolic process;NADPH regeneration;negative regulation of cell growth involved in cardiac muscle cell development;negative regulation of protein glutathionylation;negative regulati…	glucose binding;glucose-6-phosphate dehydrogenase activity;identical protein binding;NADP binding;protein homodimerization activity	cytoplasm;cytoplasmic side of plasma membrane;cytosol;extracellular exosome;membrane;nucleus	Carbon metabolism;Central carbon metabolism in cancer;Glutathione metabolism;Metabolic pathways;Pentose phosphate pathway	G6PD_C;G6PD_N	Pentose phosphate pathway;TP53 Regulates Metabolic Genes	6.35993	6.30901	5.98247	6.49531	6.42745	6.66982	25.6101	25.9097	3	3			1.08233	0.319244	0.299676	0.907653
756	Q07666;Q5VWX1;O75525;Q9H6N6	Q07666	KH domain-containing, RNA-binding, signal transduction-associated protein 1	KHDRBS1	26.0167	25.91	26.3202	25.4174	26.7107	27.0146	cell cycle arrest;cell proliferation;cell surface receptor signaling pathway;G2/M transition of mitotic cell cycle;mRNA processing;negative regulation of transcription, DNA-templated;positive regulation of RNA export from nucleus;positive regulation of translational initiation;protein complex oligomerization;regulation of alternative mRNA splicing, via spliceosome;regulation of mRNA splicing, via…	DNA binding;identical protein binding;motor activity;poly(A) binding;poly(U) RNA binding;protein domain specific binding;protein heterodimerization activity;protein-containing complex binding;RNA binding;SH2 domain binding;SH3 domain binding;SH3/SH2 adaptor activity	cytoplasm;cytosol;Grb2-Sos complex;membrane;myosin complex;nucleoplasm;nucleus		KH_1;Myosin_tail_1;Qua1;Sam68-YY	PTK6 Regulates Proteins Involved in RNA Processing	6.82042	7.1049	6.67815	6.6656	7.16236	7.53823	26.0823	26.3809	3	3			0.232103	0.746046	0.298606	0.423655
817	Q14677	Q14677	Clathrin interactor 1	CLINT1	26.541	26.1345	26.1686	26.7657	26.5542	26.4173	clathrin coat assembly;endocytosis	cadherin binding;clathrin binding;lipid binding	clathrin-coated vesicle;cytosol;Golgi apparatus;intracellular membrane-bounded organelle;membrane;nucleoplasm;perinuclear region of cytoplasm		ENTH	Golgi Associated Vesicle Biogenesis	6.94428	6.65489	6.71568	7.2708	7.17843	6.96327	26.2814	26.5791	3	3			0.837111	0.386612	0.297695	0.81562
163	O75663	O75663	TIP41-like protein	TIPRL	26.108	26.1204	25.0506	26.2224	25.8822	26.0616	DNA damage checkpoint;negative regulation of phosphoprotein phosphatase activity;signal transduction;TOR signaling		cytosol		TIP41		6.93823	7.2055	6.51921	7.3807	7.20984	7.31952	25.7597	26.0554	3	3			0.331047	0.648238	0.295688	0.520667
1168	Q9H334	Q9H334	Forkhead box protein P1	FOXP1	28.4105	28.521	28.5363	28.8176	28.6164	28.919	cellular response to DNA damage stimulus;chemokine (C-C motif) ligand 2 secretion;endothelial cell activation;interleukin-21 secretion;macrophage activation;monocyte activation;negative regulation of androgen receptor signaling pathway;negative regulation of B cell apoptotic process;negative regulation of gene expression;negative regulation of transcription, DNA-templated;osteoclast development;o…	androgen receptor binding;DNA-binding transcription factor activity, RNA polymerase II-specific;identical protein binding;metal ion binding;protein self-association;sequence-specific DNA binding	nucleoplasm;nucleus	MicroRNAs in cancer	Forkhead;FOXP-CC	Transcriptional regulation of pluripotent stem cells	6.64277	6.92414	6.41848	7.19279	7.09346	7.37422	28.4893	28.7843	3	3			1.41161	0.246188	0.295054	0.992244
175	O94906	O94906	Pre-mRNA-processing factor 6	PRPF6	25.8689	26.0557	26.1398	26.3823	26.3619	26.1998	mRNA splicing, via spliceosome;positive regulation of transcription by RNA polymerase II;RNA localization;RNA splicing;RNA splicing, via transesterification reactions;spliceosomal complex assembly;spliceosomal tri-snRNP complex assembly	androgen receptor binding;ribonucleoprotein complex binding;RNA binding;transcription coactivator activity	catalytic step 2 spliceosome;membrane;nuclear speck;nucleoplasm;nucleus;spliceosomal complex;U2-type precatalytic spliceosome;U4/U6 x U5 tri-snRNP complex;U5 snRNP	Spliceosome	PRP1_N;TPR_8	mRNA Splicing - Major Pathway;mRNA Splicing - Minor Pathway	5.60083	5.67076	5.88246	6.67422	6.62963	6.36962	26.0215	26.3147	3	3			1.38571	0.254329	0.293167	0.981452
1249	Q9NZB2;Q5T035	Q9NZB2	Constitutive coactivator of PPAR-gamma-like protein 1	FAM120A	26.5726	26.7623	26.2088	26.56	26.9056	26.9434		RNA binding	cytosol;membrane;nucleus;plasma membrane				6.19995	6.47107	5.90734	6.32928	6.4088	6.30784	26.5146	26.803	3	3			0.640835	0.467023	0.288394	0.715435
176	O94913	O94913	Pre-mRNA cleavage complex 2 protein Pcf11	PCF11	25.5543	25.8979	26.23	26.0614	26.0149	26.4676	mRNA 3'-end processing;mRNA cleavage;mRNA polyadenylation;mRNA splicing, via spliceosome;termination of RNA polymerase II transcription	mRNA binding;RNA polymerase II complex binding	cytoplasm;mitochondrion;mRNA cleavage factor complex;nucleoplasm	mRNA surveillance pathway	CTD_bind	Cleavage of Growing Transcript in the Termination Region;mRNA 3'-end processing;mRNA Splicing - Major Pathway;Processing of Intronless Pre-mRNAs;RNA polymerase II transcribes snRNA genes	5.41717	5.87773	5.69503	5.93716	5.89768	6.17583	25.8941	26.1813	3	3			0.520668	0.536363	0.28721	0.649318
754	Q07020	Q07020	60S ribosomal protein L18	RPL18	28.7939	28.2574	29.4228	29.105	29.1125	29.1152	cytoplasmic translation;nuclear-transcribed mRNA catabolic process, nonsense-mediated decay;SRP-dependent cotranslational protein targeting to membrane;translation;translational initiation	RNA binding;structural constituent of ribosome	cytosol;cytosolic large ribosomal subunit;endoplasmic reticulum;focal adhesion;membrane;nucleolus;nucleus;polysomal ribosome;rough endoplasmic reticulum	Ribosome	Ribosomal_L18	Eukaryotic Translation Termination;Formation of a pool of free 40S subunits;GTP hydrolysis and joining of the 60S ribosomal subunit;L13a-mediated translational silencing of Ceruloplasmin expression;Major pathway of rRNA processing in the nucleolus and cytosol;Nonsense Mediated Decay (NMD) enhanced by the Exon Junction Complex (EJC);Nonsense Mediated Decay (NMD) independent of the Exon Junction Co…	8.36654	8.51989	8.1336	8.6278	8.48285	8.4101	28.8247	29.1109	3	3			0.353323	0.641013	0.286226	0.533216
705	P78371	P78371	T-complex protein 1 subunit beta	CCT2	27.1653	27.0879	26.6141	27.2573	27.2446	27.2205	binding of sperm to zona pellucida;chaperone mediated protein folding independent of cofactor;chaperone-mediated protein complex assembly;neutrophil degranulation;positive regulation of establishment of protein localization to telomere;positive regulation of protein localization to Cajal body;positive regulation of telomerase activity;positive regulation of telomerase RNA localization to Cajal bo…	ATP binding;protein binding involved in protein folding;ubiquitin protein ligase binding;unfolded protein binding	azurophil granule lumen;cell body;chaperonin-containing T-complex;cytosol;extracellular exosome;extracellular region;microtubule;myelin sheath;zona pellucida receptor complex		Cpn60_TCP1	Association of TriC/CCT with target proteins during biosynthesis;BBSome-mediated cargo-targeting to cilium;Cooperation of PDCL (PhLP1) and TRiC/CCT in G-protein beta folding;Folding of actin by CCT/TriC;Formation of tubulin folding intermediates by CCT/TriC;Neutrophil degranulation;Prefoldin mediated transfer of substrate to CCT/TriC	6.96957	7.11524	6.71756	7.50402	7.53959	7.6013	26.9558	27.2408	3	3			0.759369	0.427584	0.285021	0.764932
649	P62277	P62277	40S ribosomal protein S13	RPS13	25.6919	25.2466	25.0951	25.5076	25.7275	25.6485	negative regulation of RNA splicing;nuclear-transcribed mRNA catabolic process, nonsense-mediated decay;SRP-dependent cotranslational protein targeting to membrane;translation;translational initiation	mRNA 5'-UTR binding;mRNA binding;RNA binding;small ribosomal subunit rRNA binding;structural constituent of ribosome	cytosol;cytosolic small ribosomal subunit;extracellular exosome;focal adhesion;membrane;nucleolus;nucleoplasm;nucleus;postsynaptic density;ribosome	Ribosome	Ribosomal_S13_N;Ribosomal_S15	Eukaryotic Translation Termination;Formation of a pool of free 40S subunits;Formation of the ternary complex, and subsequently, the 43S complex;GTP hydrolysis and joining of the 60S ribosomal subunit;L13a-mediated translational silencing of Ceruloplasmin expression;Major pathway of rRNA processing in the nucleolus and cytosol;Nonsense Mediated Decay (NMD) enhanced by the Exon Junction Complex (EJ…	7.00108	6.93919	6.58237	7.26212	7.31973	7.34729	25.3445	25.6279	3	3			0.676191	0.459551	0.28333	0.725915
781	Q13347	Q13347	Eukaryotic translation initiation factor 3 subunit I	EIF3I	25.898	26.0601	25.4811	25.9918	26.0667	26.2152	formation of cytoplasmic translation initiation complex;translational initiation	translation initiation factor activity	cytosol;eukaryotic 43S preinitiation complex;eukaryotic 48S preinitiation complex;eukaryotic translation initiation factor 3 complex;eukaryotic translation initiation factor 3 complex, eIF3m;extracellular exosome	RNA transport	WD40	Formation of a pool of free 40S subunits;Formation of the ternary complex, and subsequently, the 43S complex;GTP hydrolysis and joining of the 60S ribosomal subunit;L13a-mediated translational silencing of Ceruloplasmin expression;Ribosomal scanning and start codon recognition;Translation initiation complex formation	6.81813	6.9998	6.54742	7.12493	7.09552	7.28992	25.813	26.0912	3	3			0.685712	0.459917	0.278168	0.723378
142	O60884	O60884	DnaJ homolog subfamily A member 2	DNAJA2	25.6874	25.8117	25.5508	26.089	25.8716	25.905	positive regulation of cell proliferation;protein refolding;response to heat	ATP binding;ATPase activator activity;chaperone binding;heat shock protein binding;metal ion binding;unfolded protein binding	cytosol;extracellular exosome;membrane	Protein processing in endoplasmic reticulum	DnaJ;DnaJ_C;DnaJ_CXXCXGXG	HSP90 chaperone cycle for steroid hormone receptors (SHR)	6.86001	7.09951	6.55739	7.00173	6.87529	6.94563	25.6833	25.9552	3	3			1.26051	0.323416	0.271879	0.902584
773	Q13151	Q13151	Heterogeneous nuclear ribonucleoprotein A0	HNRNPA0	29.5744	29.1809	30.0017	30.3613	29.6424	29.5677	3'-UTR-mediated mRNA stabilization;inflammatory response;mRNA processing;mRNA splicing, via spliceosome;response to lipopolysaccharide;RNA metabolic process	AU-rich element binding;mRNA binding;protein kinase binding;RNA binding	nucleoplasm;nucleus;ribonucleoprotein complex		RRM_1	mRNA Splicing - Major Pathway;Processing of Capped Intron-Containing Pre-mRNA	8.11863	8.04727	7.94832	8.62602	8.29609	8.51063	29.5857	29.8571	3	3			0.32114	0.678844	0.271456	0.496558
805	Q14157	Q14157	Ubiquitin-associated protein 2-like	UBAP2L	28.2244	28.1392	27.7977	28.45	28.3546	28.1612	binding of sperm to zona pellucida;hematopoietic stem cell homeostasis	RNA binding	cytoplasm;nucleus;PcG protein complex		DUF3697		7.46592	7.62258	7.15351	7.7976	7.71397	7.79964	28.0538	28.322	3	3			0.796102	0.440589	0.268196	0.754158
9	Q99613;B5ME19	Q99613;B5ME19	Eukaryotic translation initiation factor 3 subunit C;Eukaryotic translation initiation factor 3 subunit C-like protein	EIF3C;EIF3CL	25.7787	25.7904	25.5347	26.0997	25.6809	26.127	formation of cytoplasmic translation initiation complex;positive regulation of mRNA binding;positive regulation of translation;translational initiation	RNA binding;translation initiation factor activity;translation initiation factor binding	cytosol;eukaryotic 43S preinitiation complex;eukaryotic 48S preinitiation complex;eukaryotic translation initiation factor 3 complex	RNA transport	eIF-3c_N;PCI	Formation of a pool of free 40S subunits;Formation of the ternary complex, and subsequently, the 43S complex;GTP hydrolysis and joining of the 60S ribosomal subunit;L13a-mediated translational silencing of Ceruloplasmin expression;Ribosomal scanning and start codon recognition;Translation initiation complex formation	6.25621	6.38122	5.57349	6.64349	6.53557	6.7265	25.7013	25.9692	3	3			0.736842	0.459862	0.267923	0.73062
595	P55809	P55809	Succinyl-CoA:3-ketoacid coenzyme A transferase 1, mitochondrial	OXCT1	25.7217	26.1896	25.4911	26.2573	26.1691	25.7691	adipose tissue development;brain development;cellular ketone body metabolic process;heart development;ketone body catabolic process;ketone catabolic process;positive regulation of insulin secretion involved in cellular response to glucose stimulus;response to activity;response to ethanol;response to hormone;response to nutrient;response to starvation	3-oxoacid CoA-transferase activity;protein homodimerization activity	mitochondrial matrix;mitochondrion;nucleoplasm	Butanoate metabolism;Metabolic pathways;Synthesis and degradation of ketone bodies;Valine, leucine and isoleucine degradation	CoA_trans	Utilization of Ketone Bodies	6.37581	6.69655	6.06922	6.63093	6.6144	6.44866	25.8008	26.0652	3	3			0.446536	0.599014	0.264366	0.581605
494	P43243	P43243	Matrin-3	MATR3	25.8163	25.9512	25.8895	26.5359	25.8022	26.1101	activation of innate immune response;innate immune response;posttranscriptional regulation of gene expression	identical protein binding;miRNA binding;RNA binding;structural molecule activity;zinc ion binding	membrane;nuclear inner membrane;nuclear matrix				5.87272	6.33634	6.09163	6.91295	6.72774	6.96247	25.8857	26.1494	3	3			0.538048	0.55199	0.263695	0.633482
508	P46777	P46777	60S ribosomal protein L5	RPL5	28.7526	28.9585	28.6699	28.9481	29.027	29.1933	negative regulation of protein neddylation;negative regulation of ubiquitin protein ligase activity;negative regulation of ubiquitin-dependent protein catabolic process;nuclear-transcribed mRNA catabolic process, nonsense-mediated decay;positive regulation of gene expression;positive regulation of translation;protein stabilization;regulation of signal transduction by p53 class mediator;ribosomal …	5S rRNA binding;mRNA 3'-UTR binding;mRNA 5'-UTR binding;RNA binding;structural constituent of ribosome;ubiquitin ligase inhibitor activity;ubiquitin protein ligase binding	cytoplasm;cytosol;cytosolic large ribosomal subunit;endoplasmic reticulum;extracellular exosome;focal adhesion;membrane;nucleolus;nucleoplasm;nucleus;protein-containing complex;ribonucleoprotein complex	Ribosome	Ribosomal_L18_c;Ribosomal_L5e	Eukaryotic Translation Termination;Formation of a pool of free 40S subunits;GTP hydrolysis and joining of the 60S ribosomal subunit;L13a-mediated translational silencing of Ceruloplasmin expression;Major pathway of rRNA processing in the nucleolus and cytosol;Nonsense Mediated Decay (NMD) enhanced by the Exon Junction Complex (EJC);Nonsense Mediated Decay (NMD) independent of the Exon Junction Co…	7.95145	8.30529	7.66177	8.37927	8.41656	8.56047	28.7937	29.0561	3	3			1.10003	0.3745	0.262424	0.840634
647	P62266	P62266	40S ribosomal protein S23	RPS23	29.3369	29.3542	29.1852	29.4343	29.4665	29.7533	cytoplasmic translation;maintenance of translational fidelity;nuclear-transcribed mRNA catabolic process, nonsense-mediated decay;SRP-dependent cotranslational protein targeting to membrane;stress granule assembly;translation;translational initiation	RNA binding;structural constituent of ribosome	cytosol;cytosolic small ribosomal subunit;endoplasmic reticulum;membrane;nucleoplasm;polysomal ribosome;ribosome;rough endoplasmic reticulum	Ribosome	Ribosom_S12_S23	Eukaryotic Translation Termination;Formation of a pool of free 40S subunits;Formation of the ternary complex, and subsequently, the 43S complex;GTP hydrolysis and joining of the 60S ribosomal subunit;L13a-mediated translational silencing of Ceruloplasmin expression;Major pathway of rRNA processing in the nucleolus and cytosol;Nonsense Mediated Decay (NMD) enhanced by the Exon Junction Complex (EJ…	8.45641	8.6551	8.24979	8.73527	8.76008	8.94691	29.2921	29.5514	3	3			1.06189	0.383148	0.25927	0.823756
1076	Q96F45	Q96F45	Zinc finger protein 503	ZNF503	27.9811	28.1527	28.2427	28.2882	28.2231	28.6426	G1 to G0 transition involved in cell differentiation;negative regulation of cell proliferation;negative regulation of gene expression;neural precursor cell proliferation	metal ion binding;nucleic acid binding	nucleus		nlz1		6.85573	7.17932	6.78929	7.35243	7.34374	7.52766	28.1255	28.3846	3	3			0.790872	0.454456	0.2591	0.737656
623	P61254;Q2PPJ7	P61254	60S ribosomal protein L26	RPL26	28.551	28.6157	28.0392	28.6293	28.5098	28.8405	activation of GTPase activity;cellular response to gamma radiation;cellular response to UV;cytoplasmic translation;DNA damage response, signal transduction by p53 class mediator resulting in cell cycle arrest;nuclear-transcribed mRNA catabolic process, nonsense-mediated decay;positive regulation of DNA damage response, signal transduction by p53 class mediator resulting in transcription of p21 cl…	GTPase activator activity;mRNA 5'-UTR binding;protein heterodimerization activity;RNA binding;structural constituent of ribosome	cytoplasm;cytosol;cytosolic large ribosomal subunit;cytosolic ribosome;extracellular exosome;extracellular space;membrane;nucleolus;nucleoplasm;nucleus;plasma membrane;ribonucleoprotein complex	Ribosome	KOW;Rap_GAP;Ribosomal_L26	Eukaryotic Translation Termination;Formation of a pool of free 40S subunits;GTP hydrolysis and joining of the 60S ribosomal subunit;L13a-mediated translational silencing of Ceruloplasmin expression;Major pathway of rRNA processing in the nucleolus and cytosol;Nonsense Mediated Decay (NMD) enhanced by the Exon Junction Complex (EJC);Nonsense Mediated Decay (NMD) independent of the Exon Junction Co…	8.20325	8.48635	8.01599	8.5513	8.50044	8.63962	28.4019	28.6599	3	3			0.553498	0.553519	0.257913	0.634629
790	Q13547;O15379	Q13547	Histone deacetylase 1	HDAC1	26.6951	26.8622	26.6239	26.9872	26.8974	27.0688	ATP-dependent chromatin remodeling;beta-catenin-TCF complex assembly;blood coagulation;cellular response to fluid shear stress;chromatin organization;chromatin remodeling;circadian regulation of gene expression;circadian rhythm;embryonic digit morphogenesis;endoderm development;epidermal cell differentiation;eyelid development in camera-type eye;fungiform papilla formation;hair follicle placode f…	activating transcription factor binding;chromatin binding;core promoter sequence-specific DNA binding;cyclin binding;deacetylase activity;DNA-binding transcription factor activity;E-box binding;enzyme binding;histone deacetylase activity;histone deacetylase binding;Krueppel-associated box domain binding;NAD-dependent histone deacetylase activity (H3-K14 specific);NF-kappaB binding;p53 binding;pro…	chromatin;cytoplasm;cytosol;Golgi apparatus;heterochromatin;histone deacetylase complex;mitotic spindle;neuronal cell body;nuclear chromatin;nucleoplasm;nucleus;NuRD complex;plasma membrane;protein-containing complex;Sin3 complex;Sin3-type complex;transcription factor complex;transcriptional repressor complex	Alcoholism;Amphetamine addiction;Cell cycle;Chronic myeloid leukemia;Epstein-Barr virus infection;Human papillomavirus infection;Huntington disease;Longevity regulating pathway - multiple species;MicroRNAs in cancer;Notch signaling pathway;Pathways in cancer;Thyroid hormone signaling pathway;Transcriptional misregulation in cancer;Viral carcinogenesis	Hist_deacetyl	Activation of anterior HOX genes in hindbrain development during early embryogenesis;Activation of E2F1 target genes at G1/S;Association of TriC/CCT with target proteins during biosynthesis;Circadian Clock;Constitutive Signaling by NOTCH1 HD+PEST Domain Mutants;Constitutive Signaling by NOTCH1 PEST Domain Mutants;Deactivation of the beta-catenin transactivating complex;Downregulation of SMAD2/3:S…	7.0385	7.16513	6.88562	7.23571	7.38527	7.40932	26.7271	26.9844	3	3			1.39187	0.32283	0.257351	0.899097
904	Q5SW79	Q5SW79	Centrosomal protein of 170 kDa	CEP170	22.5585	21.9699	22.8634	22.4027	22.7462	23.0104			centriolar subdistal appendage;centriole;centrosome;cytosol;microtubule;plasma membrane;spindle		CEP170_C;FHA		4.39199	4.81263	NaN	5.08707	5.3296	5.44817	NaN	22.7198	0	3			0.334092	0.680025	0.255803	0.495947
1102	Q99081	Q99081	Transcription factor 12	TCF12	25.0792	25.7085	25.1737	25.4658	25.2849	25.9708	immune response;muscle organ development;positive regulation of neuron differentiation;positive regulation of transcription by RNA polymerase II;regulation of hematopoietic stem cell differentiation;regulation of transcription by RNA polymerase II	bHLH transcription factor binding;cAMP response element binding;DNA-binding transcription activator activity, RNA polymerase II-specific;DNA-binding transcription factor activity;DNA-binding transcription factor activity, RNA polymerase II-specific;E-box binding;enhancer binding;HMG box domain binding;protein heterodimerization activity;protein homodimerization activity;RNA polymerase II proximal…	cytoplasm;intracellular membrane-bounded organelle;nuclear chromatin;nuclear speck;nucleoplasm;nucleus;RNA polymerase II transcription factor complex;transcription factor complex		HLH	CDO in myogenesis;RUNX1 regulates transcription of genes involved in differentiation of HSCs	6.00565	6.40944	5.89995	6.40998	6.30003	6.67395	25.3204	25.5738	3	3			0.374336	0.64713	0.253362	0.523768
1276	Q9UBV8	Q9UBV8	Peflin	PEF1	25.1993	25.7194	22.8634	24.105	25.0944	25.339	COPII vesicle coating;endoplasmic reticulum to Golgi vesicle-mediated transport;neural crest cell development;neural crest formation;positive regulation of protein monoubiquitination;response to calcium ion	calcium ion binding;calcium-dependent protein binding;molecular adaptor activity;protein dimerization activity;protein heterodimerization activity;RNA binding	COPII vesicle coat;cytoplasm;endoplasmic reticulum;extracellular exosome;Golgi membrane		EF-hand_6;EF-hand_7		6.97802	7.07896	6.15122	6.38789	7.09008	6.90283	25.4594	24.8461	2	3			0.0941952	0.895294	0.252083	0.218096
473	P39748	P39748	Flap endonuclease 1	FEN1	25.748	26.069	25.4673	25.8054	26.0601	26.1676	apoptotic DNA fragmentation;base-excision repair;DNA repair;DNA replication;DNA replication, removal of RNA primer;double-strand break repair;double-strand break repair via homologous recombination;memory;nucleic acid phosphodiester bond hydrolysis;positive regulation of sister chromatid cohesion;retina development in camera-type eye;telomere maintenance via semi-conservative replication;UV prote…	5'-3' exonuclease activity;5'-flap endonuclease activity;damaged DNA binding;DNA binding;double-stranded DNA binding;double-stranded DNA exodeoxyribonuclease activity;endonuclease activity;exonuclease activity;flap endonuclease activity;magnesium ion binding;manganese ion binding;RNA-DNA hybrid ribonuclease activity	membrane;mitochondrion;nuclear chromosome, telomeric region;nucleolus;nucleoplasm;nucleus;protein-containing complex	Base excision repair;DNA replication;Non-homologous end-joining	XPG_I;XPG_N	Early Phase of HIV Life Cycle;HDR through MMEJ (alt-NHEJ);PCNA-Dependent Long Patch Base Excision Repair;POLB-Dependent Long Patch Base Excision Repair;Removal of the Flap Intermediate;Removal of the Flap Intermediate from the C-strand	6.59373	6.96923	6.48669	6.53053	6.55436	6.91194	25.7614	26.011	3	3			0.539239	0.568889	0.249599	0.617344
547	P49915	P49915	GMP synthase [glutamine-hydrolyzing]	GMPS	27.0761	27.0542	27.004	27.3223	27.232	27.3217	glutamine metabolic process;GMP biosynthetic process;purine nucleobase biosynthetic process;purine ribonucleoside monophosphate biosynthetic process	ATP binding;GMP synthase (glutamine-hydrolyzing) activity;GMP synthase activity;pyrophosphatase activity	cytosol	Drug metabolism - other enzymes;Metabolic pathways;Purine metabolism	GATase;GMP_synt_C;NAD_synthase	Purine ribonucleoside monophosphate biosynthesis	6.80106	7.03463	6.43399	7.06062	7.01368	7.12558	27.0448	27.292	3	3			2.59087	0.212897	0.247199	1.04378
373	P23246	P23246	Splicing factor, proline- and glutamine-rich	SFPQ	30.4058	30.2648	30.324	30.7666	30.4253	30.5208	activation of innate immune response;alternative mRNA splicing, via spliceosome;dendritic transport of messenger ribonucleoprotein complex;double-strand break repair via homologous recombination;histone H3 deacetylation;innate immune response;mRNA processing;negative regulation of circadian rhythm;negative regulation of transcription by RNA polymerase II;negative regulation of transcription, DNA-…	chromatin binding;DNA binding;DNA-binding transcription factor activity, RNA polymerase II-specific;E-box binding;histone deacetylase binding;protein homodimerization activity;RNA binding;RNA polymerase II distal enhancer sequence-specific DNA binding;transcription regulatory region DNA binding;transcription regulatory region sequence-specific DNA binding	chromatin;dendrite cytoplasm;nuclear matrix;nuclear speck;nucleoplasm;nucleus;paraspeckles;RNA polymerase II transcription factor complex		NOPS;RRM_1	PTK6 Regulates Proteins Involved in RNA Processing	8.46954	8.52863	8.19645	8.67561	8.55151	8.62904	30.3315	30.5709	3	3			1.02571	0.423823	0.239353	0.773201
802	Q14103;O14979	Q14103	Heterogeneous nuclear ribonucleoprotein D0	HNRNPD	27.4493	27.3438	27.2805	27.803	27.5461	27.4281	3'-UTR-mediated mRNA destabilization;cellular response to amino acid stimulus;cellular response to estradiol stimulus;cellular response to nitric oxide;cellular response to putrescine;cerebellum development;circadian regulation of translation;hepatocyte dedifferentiation;interleukin-12-mediated signaling pathway;liver development;mRNA splicing, via spliceosome;mRNA stabilization;mRNA transcriptio…	AT DNA binding;chromatin binding;double-stranded DNA binding;histone deacetylase binding;mRNA 3'-UTR AU-rich region binding;mRNA binding;poly(A) binding;poly(G) binding;RNA binding;sequence-specific DNA binding;sequence-specific double-stranded DNA binding;single-stranded DNA binding;telomeric DNA binding;transcription factor binding	cytosol;nucleoplasm;nucleus;ribonucleoprotein complex;spliceosomal complex;synapse		CBFNT;RRM_1	AUF1 (hnRNP D0) binds and destabilizes mRNA;Gene and protein expression by JAK-STAT signaling after Interleukin-12 stimulation;mRNA Splicing - Major Pathway;Processing of Capped Intron-Containing Pre-mRNA	7.32197	7.41634	7.11321	7.62982	7.55191	7.56835	27.3578	27.5924	3	3			0.903413	0.458649	0.234565	0.730412
934	Q6W2J9	Q6W2J9	BCL-6 corepressor	BCOR	25.7802	25.8892	25.4714	26.0888	26.0454	25.7091	blastocyst hatching;heart development;histone H2A monoubiquitination;negative regulation of bone mineralization;negative regulation of histone H3-K36 methylation;negative regulation of histone H3-K4 methylation;negative regulation of tooth mineralization;negative regulation of transcription by RNA polymerase II;negative regulation of transcription, DNA-templated;odontogenesis;roof of mouth develo…	heat shock protein binding;histone deacetylase binding;RNA polymerase II regulatory region sequence-specific DNA binding;transcription corepressor activity;transcription factor binding;transcription regulatory region DNA binding	BCOR complex;nucleus		Ank_2;BCOR;PUFD		5.80414	5.8952	5.26295	6.11294	6.08959	6.1778	25.7136	25.9477	3	3			0.605277	0.5594	0.234142	0.627133
981	Q8IX01	Q8IX01	SURP and G-patch domain-containing protein 2	SUGP2	25.5535	25.6808	25.9062	25.7931	25.9549	26.0883	mRNA processing;RNA splicing	RNA binding	nuclear body;nucleoplasm		G-patch;Surp		6.47114	6.55101	6.40523	6.25503	6.09265	5.78004	25.7135	25.9454	3	3			0.800786	0.486586	0.231908	0.694646
239	P06454	P06454	Prothymosin alpha;Prothymosin alpha, N-terminally processed;Thymosin alpha-1	PTMA	26.1176	25.2249	23.9886	24.7922	26.0783	25.156	histone exchange;transcription, DNA-templated	activating transcription factor binding;histone binding	cytosol;nucleoplasm;nucleus		Prothymosin		7.6815	7.5827	6.87235	7.41467	7.80773	7.64882	25.1103	25.3422	3	3			0.116022	0.884626	0.231822	0.25027
245	P06737	P06737	Glycogen phosphorylase, liver form	PYGL	27.3555	27.5879	27.3991	27.7298	27.6467	27.64	5-phosphoribose 1-diphosphate biosynthetic process;glucose homeostasis;glycogen catabolic process;glycogen metabolic process;necroptotic process;neutrophil degranulation;response to bacterium	AMP binding;ATP binding;bile acid binding;drug binding;glucose binding;glycogen phosphorylase activity;linear malto-oligosaccharide phosphorylase activity;protein homodimerization activity;purine nucleobase binding;pyridoxal phosphate binding;SHG alpha-glucan phosphorylase activity;vitamin binding	cytoplasm;cytosol;extracellular exosome;extracellular region;ficolin-1-rich granule lumen;secretory granule lumen	Glucagon signaling pathway;Insulin resistance;Insulin signaling pathway;Metabolic pathways;Necroptosis;Starch and sucrose metabolism	Phosphorylase	Glycogen breakdown (glycogenolysis);Neutrophil degranulation	7.28264	7.42446	7.05975	7.59292	7.58107	7.75906	27.4475	27.6722	3	3			1.36395	0.389797	0.224686	0.811271
328	P16403;Q02539;P22492;P16401	P16403	Histone H1.2	HIST1H1C	28.9144	28.1556	28.2363	28.4814	28.956	28.5422	binding of sperm to zona pellucida;cell differentiation;chromatin organization;chromosome condensation;establishment of protein localization to chromatin;flagellated sperm motility;histone H3-K27 trimethylation;histone H3-K4 trimethylation;multicellular organism development;negative regulation of chromatin silencing;negative regulation of DNA recombination;negative regulation of transcription by …	chromatin DNA binding;double-stranded DNA binding;heparin binding;histone deacetylase binding;nucleosomal DNA binding;RNA binding	cell surface;condensed nuclear chromosome;nuclear chromatin;nuclear euchromatin;nuclear heterochromatin;nucleosome;nucleus;transcriptionally active chromatin;vesicle		Linker_histone	Activation of DNA fragmentation factor;Formation of Senescence-Associated Heterochromatin Foci (SAHF)	7.99143	7.90413	7.54523	8.1525	8.31654	8.19866	28.4354	28.6599	3	3			0.325818	0.715156	0.224422	0.464572
58	O00178	O00178	GTP-binding protein 1	GTPBP1	22.5585	21.9774	22.8634	22.2206	22.5972	23.2544	GTP metabolic process;immune response;positive regulation of mRNA catabolic process;signal transduction;translational elongation	GTP binding;GTPase activity;RNA binding;translation elongation factor activity	cytoplasmic exosome (RNase complex);cytosol;membrane		GTP_EFTU		4.64952	5.26698	NaN	5.12169	5.14054	5.49529	21.9774	22.6907	1	3			0.219243	0.794561	0.224267	0.374731
653	P62314	P62314	Small nuclear ribonucleoprotein Sm D1	SNRPD1	26.9235	26.5241	26.4342	27.1607	26.9048	26.4765	import into nucleus;mRNA splicing, via spliceosome;RNA splicing;spliceosomal complex assembly;spliceosomal snRNP assembly	RNA binding;U1 snRNP binding	catalytic step 2 spliceosome;commitment complex;cytosol;methylosome;nucleoplasm;nucleus;pICln-Sm protein complex;small nuclear ribonucleoprotein complex;SMN-Sm protein complex;U1 snRNP;U12-type spliceosomal complex;U2 snRNP;U2-type catalytic step 2 spliceosome;U2-type precatalytic spliceosome;U4 snRNP;U4/U6 x U5 tri-snRNP complex;U5 snRNP	Spliceosome;Systemic lupus erythematosus	LSM	mRNA Splicing - Major Pathway;mRNA Splicing - Minor Pathway;snRNP Assembly	7.546	7.49941	6.99015	7.90786	7.78151	7.21743	26.6273	26.8473	3	3			0.368291	0.690636	0.220056	0.489132
1355	Q9Y520	Q9Y520	Protein PRRC2C	PRRC2C	25.9972	25.9747	26.2309	26.5012	26.1626	26.1973	hematopoietic progenitor cell differentiation	protein C-terminus binding;RNA binding	cytosol;membrane		BAT2_N		6.09694	6.16985	5.54553	6.44188	6.05896	6.57295	26.0676	26.287	3	3			0.745195	0.535347	0.219439	0.65472
856	Q15717;Q12926;P26378	Q15717	ELAV-like protein 1	ELAVL1	27.362	27.3428	26.9357	27.5967	27.2448	27.4554	3'-UTR-mediated mRNA stabilization;mRNA processing;mRNA splicing, via spliceosome;mRNA stabilization;multicellular organism development;negative regulation of gene silencing by miRNA;positive regulation of translation;protein homooligomerization;regulation of mRNA stability;regulation of stem cell population maintenance;regulation of transcription, DNA-templated;RNA processing	AU-rich element binding;double-stranded RNA binding;miRNA binding;mRNA 3'-UTR AU-rich region binding;mRNA 3'-UTR binding;mRNA binding;protein homodimerization activity;protein kinase binding;RNA binding	cytoplasm;cytoplasmic stress granule;cytosol;glutamatergic synapse;membrane;nucleoplasm;nucleus;postsynapse;ribonucleoprotein complex	AMPK signaling pathway;IL-17 signaling pathway	RRM_1	HuR (ELAVL1) binds and stabilizes mRNA;mRNA Splicing - Major Pathway	7.53233	7.61523	7.1271	7.82031	7.77579	7.78137	27.2135	27.4323	3	3			0.562822	0.593333	0.218764	0.587204
424	P30566	P30566	Adenylosuccinate lyase	ADSL	26.1526	25.7927	26.3336	26.3035	26.2622	26.3644	aerobic respiration;AMP biosynthetic process;'de novo' AMP biosynthetic process;'de novo' IMP biosynthetic process;protein tetramerization;purine nucleotide biosynthetic process;purine ribonucleoside monophosphate biosynthetic process;response to hypoxia;response to muscle activity;response to nutrient;response to starvation	(S)-2-(5-amino-1-(5-phospho-D-ribosyl)imidazole-4-carboxamido)succinate AMP-lyase (fumarate-forming) activity;N6-(1,2-dicarboxyethyl)AMP AMP-lyase (fumarate-forming) activity	cytosol	Alanine, aspartate and glutamate metabolism;Metabolic pathways;Purine metabolism	ADSL_C;Lyase_1	Purine ribonucleoside monophosphate biosynthesis	6.89013	6.97018	6.41966	7.01364	6.90293	7.14183	26.093	26.31	3	3			0.600955	0.584654	0.217063	0.600092
804	Q14152	Q14152	Eukaryotic translation initiation factor 3 subunit A	EIF3A	25.8804	24.9368	26.429	25.852	26.0502	25.9914	formation of cytoplasmic translation initiation complex;IRES-dependent viral translational initiation;negative regulation of ERK1 and ERK2 cascade;translation reinitiation;translational initiation;viral translational termination-reinitiation	mRNA binding;receptor tyrosine kinase binding;RNA binding;structural molecule activity;translation initiation factor activity	cytoplasm;cytosol;eukaryotic 43S preinitiation complex;eukaryotic 48S preinitiation complex;eukaryotic translation initiation factor 3 complex;eukaryotic translation initiation factor 3 complex, eIF3e;eukaryotic translation initiation factor 3 complex, eIF3m;membrane;microtubule;multi-eIF complex;nucleolus;nucleus;postsynaptic density	RNA transport	PCI	Formation of a pool of free 40S subunits;Formation of the ternary complex, and subsequently, the 43S complex;GTP hydrolysis and joining of the 60S ribosomal subunit;L13a-mediated translational silencing of Ceruloplasmin expression;Ribosomal scanning and start codon recognition;Translation initiation complex formation	5.93181	5.97162	5.69453	5.83675	5.87225	6.06781	25.7487	25.9645	3	3			0.187593	0.827387	0.215832	0.337391
320	P63162;P14678	P63162;P14678	Small nuclear ribonucleoprotein-associated protein N;Small nuclear ribonucleoprotein-associated proteins B and B	SNRPN;SNRPB	26.0141	26.1109	25.9336	25.8804	26.1974	26.6197	histone mRNA metabolic process;import into nucleus;mRNA splicing, via spliceosome;protein methylation;response to hormone;RNA splicing;spliceosomal snRNP assembly;termination of RNA polymerase II transcription	histone pre-mRNA DCP binding;RNA binding;telomerase RNA binding	catalytic step 2 spliceosome;cytoplasm;cytosol;histone pre-mRNA 3'end processing complex;methylosome;nucleoplasm;nucleus;small nuclear ribonucleoprotein complex;SMN-Sm protein complex;spliceosomal complex;telomerase holoenzyme complex;U1 snRNP;U12-type spliceosomal complex;U2 snRNP;U2-type catalytic step 2 spliceosome;U2-type precatalytic spliceosome;U2-type prespliceosome;U4 snRNP;U4/U6 x U5 tri…	Spliceosome;Systemic lupus erythematosus	LSM	Cleavage of Growing Transcript in the Termination Region;mRNA Splicing - Major Pathway;mRNA Splicing - Minor Pathway;SLBP Dependent Processing of Replication-Dependent Histone Pre-mRNAs;SLBP independent Processing of Histone Pre-mRNAs;snRNP Assembly	6.61703	6.67334	6.56568	6.77677	6.83274	7.13459	26.0195	26.2325	3	3			0.410992	0.667629	0.212999	0.506907
858	Q15758	Q15758	Neutral amino acid transporter B(0)	SLC1A5	26.792	26.2608	26.2748	26.6737	26.5684	26.722	amino acid transport;glutamine secretion;glutamine transport;L-glutamine import across plasma membrane;neutral amino acid transport;protein homotrimerization	amino acid transmembrane transporter activity;L-glutamine transmembrane transporter activity;L-serine transmembrane transporter activity;metal ion binding;neutral amino acid transmembrane transporter activity;signaling receptor activity;symporter activity;virus receptor activity	extracellular exosome;integral component of membrane;integral component of plasma membrane;melanosome;membrane;plasma membrane	Central carbon metabolism in cancer;Protein digestion and absorption	SDF	Amino acid transport across the plasma membrane	7.03941	7.16492	6.69581	7.09079	6.74302	7.25804	26.4425	26.6547	3	3			0.515366	0.622523	0.212149	0.557432
640	P62191	P62191	26S protease regulatory subunit 4	PSMC1	25.7308	25.9526	26.1702	26.0314	26.0913	26.3602	negative regulation of neuron death;post-translational protein modification;protein catabolic process;protein deubiquitination;protein folding	ATP binding;ATPase activity;proteasome-activating ATPase activity;RNA binding;TBP-class protein binding	cytosol;membrane;nucleoplasm;nucleus;proteasome accessory complex;proteasome complex;proteasome regulatory particle, base subcomplex	Epstein-Barr virus infection;Human papillomavirus infection;Proteasome;Viral carcinogenesis	AAA;Prot_ATP_ID_OB	ABC-family proteins mediated transport;Activation of NF-kappaB in B cells;Antigen processing: Ubiquitination & Proteasome degradation;APC/C:Cdc20 mediated degradation of Securin;APC/C:Cdh1 mediated degradation of Cdc20 and other APC/C:Cdh1 targeted proteins in late mitosis/early G1;Asymmetric localization of PCP proteins;AUF1 (hnRNP D0) binds and destabilizes mRNA;Autodegradation of Cdh1 by Cdh1:…	6.0839	6.22986	6.13621	6.47191	6.89505	6.96249	25.9512	26.161	3	3			0.575788	0.600127	0.209763	0.579117
737	Q02750	Q02750	Dual specificity mitogen-activated protein kinase kinase 1	MAP2K1	27.1191	26.81	27.3768	27.0729	27.3902	27.4583	activation of MAPK activity;activation of protein kinase activity;Bergmann glial cell differentiation;cell cycle arrest;cell motility;cellular senescence;cerebellar cortex formation;chemotaxis;epithelial cell proliferation involved in lung morphogenesis;ERK1 and ERK2 cascade;face development;heart development;keratinocyte differentiation;labyrinthine layer development;MAPK cascade;negative regula…	ATP binding;MAP kinase kinase activity;protein C-terminus binding;protein kinase activity;protein N-terminus binding;protein serine/threonine kinase activator activity;protein serine/threonine kinase activity;protein serine/threonine/tyrosine kinase activity;protein tyrosine kinase activity;scaffold protein binding	cytoplasm;cytosol;early endosome;endoplasmic reticulum;focal adhesion;Golgi apparatus;late endosome;microtubule organizing center;mitochondrion;nucleus;plasma membrane	Acute myeloid leukemia;Alcoholism;Apelin signaling pathway;Apoptosis;Autophagy - animal;B cell receptor signaling pathway;Bladder cancer;Breast cancer;cAMP signaling pathway;Cellular senescence;Central carbon metabolism in cancer;cGMP-PKG signaling pathway;Chemokine signaling pathway;Choline metabolism in cancer;Cholinergic synapse;Chronic myeloid leukemia;Colorectal cancer;Cushing syndrome;EGFR …	Pkinase	MAP2K and MAPK activation;MAP3K8 (TPL2)-dependent MAPK1/3 activation;MAPK3 (ERK1) activation;Negative feedback regulation of MAPK pathway;Paradoxical activation of RAF signaling by kinase inactive BRAF;RAF activation;Signal transduction by L1;Signaling by BRAF and RAF fusions;Signaling by high-kinase activity BRAF mutants;Signaling by moderate kinase activity BRAF mutants;Signaling by RAS mutants…	6.80976	6.93368	6.49668	6.9055	7.16862	7.26373	27.102	27.3071	3	3			0.434022	0.663426	0.205102	0.509755
896	Q5BKZ1	Q5BKZ1	DBIRD complex subunit ZNF326	ZNF326	27.5265	27.0322	26.9009	27.8406	27.0822	27.1228	mRNA processing;regulation of DNA-templated transcription, elongation;regulation of RNA splicing;RNA splicing	DNA binding;metal ion binding;RNA binding;RNA polymerase II complex binding	DBIRD complex;intracellular membrane-bounded organelle;nuclear matrix;nucleoplasm		AKAP95		7.33314	7.38721	7.10178	7.78207	7.57398	7.74706	27.1532	27.3485	3	3			0.248362	0.786471	0.195326	0.381977
495	P43246	P43246	DNA mismatch repair protein Msh2	MSH2	26.4173	26.846	26.4057	26.8881	26.6634	26.7033	B cell differentiation;B cell mediated immunity;cell cycle arrest;determination of adult lifespan;DNA repair;double-strand break repair;germ cell development;in utero embryonic development;intra-S DNA damage checkpoint;intrinsic apoptotic signaling pathway in response to DNA damage by p53 class mediator;isotype switching;maintenance of DNA repeat elements;male gonad development;mismatch repair;ne…	ATP binding;centromeric DNA binding;chromatin binding;damaged DNA binding;DNA binding;DNA-dependent ATPase activity;enzyme binding;guanine/thymine mispair binding;protein C-terminus binding;protein homodimerization activity;protein kinase binding	membrane;mismatch repair complex;MutSalpha complex;MutSbeta complex;nuclear chromosome, telomeric region;nucleoplasm;nucleus	Colorectal cancer;Mismatch repair;Pathways in cancer;Platinum drug resistance	MutS_I;MutS_II;MutS_III;MutS_IV;MutS_V	Defective Mismatch Repair Associated With MSH2;Defective Mismatch Repair Associated With MSH3;Defective Mismatch Repair Associated With MSH6;Mismatch repair (MMR) directed by MSH2:MSH3 (MutSbeta);Mismatch repair (MMR) directed by MSH2:MSH6 (MutSalpha);TP53 Regulates Transcription of DNA Repair Genes	7.02371	7.27591	6.68946	7.48562	7.38602	7.58817	26.5564	26.7516	3	3			0.536455	0.634404	0.19526	0.541564
363	P22087;A6NHQ2	P22087	rRNA 2-O-methyltransferase fibrillarin	FBL	27.1997	27.088	27.7563	27.6832	27.2357	27.7094	blastocyst hatching;box C/D snoRNA 3'-end processing;histone glutamine methylation;osteoblast differentiation;rRNA methylation;rRNA processing;snoRNA localization	ATPase binding;histone-glutamine methyltransferase activity;RNA binding;rRNA methyltransferase activity;TFIID-class transcription factor complex binding	box C/D snoRNP complex;Cajal body;chromosome;dense fibrillar component;extracellular exosome;fibrillar center;granular component;membrane;nucleolus;nucleoplasm;nucleus;small-subunit processome	Ribosome biogenesis in eukaryotes	Fibrillarin	Major pathway of rRNA processing in the nucleolus and cytosol;rRNA modification in the nucleus and cytosol	7.20071	7.34488	6.78694	7.53924	7.4297	7.56585	27.348	27.5428	3	3			0.308316	0.745269	0.194756	0.425619
423	P30536	P30536	Translocator protein	TSPO	29.2944	28.903	29.2724	29.1827	29.3414	29.5228	adrenal gland development;aging;anion transport;apoptotic process;behavioral response to pain;C21-steroid hormone biosynthetic process;cell proliferation;cellular hypotonic response;cellular response to lipopolysaccharide;cellular response to zinc ion;chloride transport;contact inhibition;glial cell migration;heme biosynthetic process;maintenance of protein location in mitochondrion;negative regu…	androgen binding;benzodiazepine receptor activity;cholesterol binding;cholesterol transporter activity;ion channel binding	endoplasmic reticulum;extracellular exosome;integral component of membrane;mitochondrial outer membrane	Cholesterol metabolism;Human T-cell leukemia virus 1 infection;Neuroactive ligand-receptor interaction	TspO_MBR	Pregnenolone biosynthesis	7.81684	7.81347	7.67267	7.65158	8.22329	8.26675	29.1566	29.349	3	3			0.527266	0.643565	0.192356	0.533522
65	O00425	O00425	Insulin-like growth factor 2 mRNA-binding protein 3	IGF2BP3	25.2537	25.5361	24.8125	25.5974	25.2664	25.3127	anatomical structure morphogenesis;mRNA transport;negative regulation of translation;regulation of cytokine biosynthetic process;regulation of mRNA stability;translation	mRNA 3'-UTR binding;mRNA 5'-UTR binding;RNA binding;translation regulator activity	cytoplasm;cytosol;nucleus		KH_1;RRM_1	Insulin-like Growth Factor-2 mRNA Binding Proteins (IGF2BPs/IMPs/VICKZs) bind RNA	6.83169	7.00441	6.19598	7.03201	6.8661	6.86705	25.2008	25.3922	3	3			0.336852	0.734685	0.19139	0.440373
293	P11216	P11216	Glycogen phosphorylase, brain form	PYGB	25.5282	25.7253	25.4235	25.582	25.7983	25.869	glycogen catabolic process;neutrophil degranulation	glycogen phosphorylase activity;linear malto-oligosaccharide phosphorylase activity;pyridoxal phosphate binding;SHG alpha-glucan phosphorylase activity	azurophil granule lumen;cytoplasm;extracellular exosome;extracellular region;membrane	Glucagon signaling pathway;Insulin resistance;Insulin signaling pathway;Metabolic pathways;Necroptosis;Starch and sucrose metabolism	Phosphorylase	Glycogen breakdown (glycogenolysis);Neutrophil degranulation	6.20445	6.38562	5.43244	6.50703	6.50059	6.56335	25.559	25.7498	3	3			0.70408	0.59437	0.19075	0.589446
1115	Q99798	Q99798	Aconitate hydratase, mitochondrial	ACO2	25.075	25.0913	24.4395	24.9175	25.0179	25.2383	citrate metabolic process;generation of precursor metabolites and energy;isocitrate metabolic process;liver development;response to isolation stress;tricarboxylic acid cycle	3 iron, 4 sulfur cluster binding;4 iron, 4 sulfur cluster binding;aconitate hydratase activity;iron ion binding	cytosol;mitochondrial matrix;mitochondrion;myelin sheath	2-Oxocarboxylic acid metabolism;Biosynthesis of amino acids;Carbon metabolism;Citrate cycle (TCA cycle);Glyoxylate and dicarboxylate metabolism;Metabolic pathways	Aconitase;Aconitase_C	Citric acid cycle (TCA cycle);Mitochondrial protein import	6.16714	6.34848	5.76716	6.29515	6.28879	6.41905	24.8686	25.0579	3	3			0.332675	0.735353	0.189328	0.43566
1007	Q8NDV7	Q8NDV7	Trinucleotide repeat-containing gene 6A protein	TNRC6A	26.8483	26.9661	26.4903	26.8569	26.9218	27.0908	cellular response to starvation;gene silencing by miRNA;miRNA mediated inhibition of translation;negative regulation of gene expression;positive regulation of gene expression;positive regulation of nuclear-transcribed mRNA poly(A) tail shortening;posttranscriptional gene silencing by RNA;regulation of gene silencing by miRNA;regulation of megakaryocyte differentiation;Wnt signaling pathway, calci…	RNA binding	cytosol;Golgi apparatus;intracellular membrane-bounded organelle;micro-ribonucleoprotein complex;nucleoplasm;P-body		Ago_hook;M_domain;TNRC6-PABC_bdg	Ca2+ pathway;Competing endogenous RNAs (ceRNAs) regulate PTEN translation;Estrogen-dependent gene expression;MAPK6/MAPK4 signaling;Oncogene Induced Senescence;Oxidative Stress Induced Senescence;Post-transcriptional silencing by small RNAs;Pre-NOTCH Transcription and Translation;Regulation of MECP2 expression and activity;Regulation of PTEN mRNA translation;Regulation of RUNX1 Expression and Acti…	6.68937	6.92651	6.49752	7.07896	7.08325	7.13312	26.7682	26.9565	3	3			0.519557	0.647043	0.188271	0.524226
1022	Q8WUM4	Q8WUM4	Programmed cell death 6-interacting protein	PDCD6IP	28.2261	28.3139	27.9779	28.3326	28.3353	28.4107	actomyosin contractile ring assembly;apoptotic process;bicellular tight junction assembly;maintenance of epithelial cell apical/basal polarity;midbody abscission;mitotic cytokinesis;multivesicular body assembly;positive regulation of exosomal secretion;positive regulation of extracellular exosome assembly;protein homooligomerization;protein transport;regulation of centrosome duplication;regulatio…	calcium-dependent protein binding;protein homodimerization activity;proteinase activated receptor binding	actomyosin;bicellular tight junction;cytosol;endoplasmic reticulum exit site;extracellular exosome;extracellular vesicle;Flemming body;focal adhesion;immunological synapse;melanosome;membrane;microtubule organizing center	Endocytosis	ALIX_LYPXL_bnd;BRO1	Budding and maturation of HIV virion;Uptake and function of anthrax toxins	7.56153	7.77866	7.30758	7.80893	7.77968	7.97289	28.1726	28.3596	3	3			0.835037	0.570179	0.186921	0.615208
466	P38606	P38606	V-type proton ATPase catalytic subunit A	ATP6V1A	25.1122	25.4624	25.4315	25.4456	25.533	25.578	ATP hydrolysis coupled proton transport;ATP metabolic process;cellular iron ion homeostasis;cellular response to increased oxygen levels;insulin receptor signaling pathway;ion transmembrane transport;regulation of macroautophagy;transferrin transport	ATP binding;proton-transporting ATPase activity, rotational mechanism	apical plasma membrane;cytosol;extracellular exosome;lysosomal membrane;microvillus;myelin sheath;plasma membrane;proton-transporting two-sector ATPase complex;proton-transporting V-type ATPase, V1 domain;vacuolar membrane	Collecting duct acid secretion;Epithelial cell signaling in Helicobacter pylori infection;Human papillomavirus infection;Metabolic pathways;mTOR signaling pathway;Oxidative phosphorylation;Phagosome;Rheumatoid arthritis;Synaptic vesicle cycle;Vibrio cholerae infection	ATP-synt_ab;ATP-synt_ab_N;ATP-synt_ab_Xtn	Insulin receptor recycling;Ion channel transport;ROS, RNS production in phagocytes;Transferrin endocytosis and recycling	5.97912	6.23769	5.57983	6.43417	6.49084	6.56098	25.3354	25.5189	3	3			0.706913	0.602132	0.183484	0.576132
936	Q6Y7W6;REV__Q86UU1	Q6Y7W6	PERQ amino acid-rich with GYF domain-containing protein 2	GIGYF2	24.7501	25.5362	25.8139	25.1665	25.6651	25.8018	adult locomotory behavior;cellular protein metabolic process;feeding behavior;homeostasis of number of cells within a tissue;insulin-like growth factor receptor signaling pathway;mitotic G1 DNA damage checkpoint;mRNA destabilization;multicellular organism growth;musculoskeletal movement;negative regulation of translation;neuromuscular process controlling balance;post-embryonic development;posttra…	cadherin binding;proline-rich region binding;RNA binding	cytoplasmic stress granule;cytosol;endoplasmic reticulum;endosome;Golgi apparatus;integral component of membrane;membrane;perikaryon;protein-containing complex;proximal dendrite		GYF		5.22642	5.91704	6.41905	5.85252	5.91868	6.24376	25.3667	25.5444	3	3			0.181638	0.845446	0.177706	0.310407
739	Q02878	Q02878	60S ribosomal protein L6	RPL6	28.797	28.5976	28.3877	29.1833	28.6922	28.4369	cytoplasmic translation;nuclear-transcribed mRNA catabolic process, nonsense-mediated decay;regulation of transcription, DNA-templated;ribosomal large subunit assembly;SRP-dependent cotranslational protein targeting to membrane;translation;translational initiation	cadherin binding;DNA binding;RNA binding;structural constituent of ribosome	cytoplasmic ribonucleoprotein granule;cytosol;cytosolic large ribosomal subunit;focal adhesion;membrane;nucleus;polysomal ribosome;postsynaptic density;rough endoplasmic reticulum	Ribosome	Ribosomal_L6e;Ribosomal_L6e_N	Eukaryotic Translation Termination;Formation of a pool of free 40S subunits;GTP hydrolysis and joining of the 60S ribosomal subunit;L13a-mediated translational silencing of Ceruloplasmin expression;Major pathway of rRNA processing in the nucleolus and cytosol;Nonsense Mediated Decay (NMD) enhanced by the Exon Junction Complex (EJC);Nonsense Mediated Decay (NMD) independent of the Exon Junction Co…	7.80447	7.89007	7.23447	8.32373	8.08714	8.05816	28.5941	28.7708	3	3			0.286654	0.780121	0.176725	0.393719
1054	Q92947	Q92947	Glutaryl-CoA dehydrogenase, mitochondrial	GCDH	25.849	25.6784	25.78	26.1334	25.9497	25.746	fatty acid beta-oxidation using acyl-CoA dehydrogenase;fatty-acyl-CoA biosynthetic process;lysine catabolic process;tryptophan metabolic process	fatty-acyl-CoA binding;flavin adenine dinucleotide binding;glutaryl-CoA dehydrogenase activity	mitochondrial matrix;mitochondrion	Fatty acid degradation;Lysine degradation;Metabolic pathways;Tryptophan metabolism	Acyl-CoA_dh_1;Acyl-CoA_dh_M;Acyl-CoA_dh_N	Lysine catabolism	6.95762	7.07715	6.59253	7.3091	7.28131	7.3517	25.7691	25.9431	3	3			0.641733	0.636271	0.173954	0.539631
104	O15409;Q9BZS1	O15409	Forkhead box protein P2	FOXP2	26.2386	27.1909	26.3321	26.6398	26.6264	27.0144	B cell homeostasis;camera-type eye development;caudate nucleus development;CD4-positive, CD25-positive, alpha-beta regulatory T cell lineage commitment;cerebellum development;cerebral cortex development;chromatin remodeling;cytokine production;innate vocalization behavior;lung alveolus development;myeloid cell homeostasis;negative regulation of activated T cell proliferation;negative regulation o…	androgen receptor binding;DNA binding;DNA-binding transcription factor activity;DNA-binding transcription factor activity, RNA polymerase II-specific;DNA-binding transcription repressor activity, RNA polymerase II-specific;histone acetyltransferase binding;histone deacetylase binding;identical protein binding;metal ion binding;NFAT protein binding;NF-kappaB binding;protein heterodimerization acti…	cytoplasm;nucleoplasm;nucleus;protein-containing complex	Inflammatory bowel disease (IBD);Th17 cell differentiation	Forkhead;FOXP-CC	RUNX1 and FOXP3 control the development of regulatory T lymphocytes (Tregs);RUNX1 regulates transcription of genes involved in WNT signaling	6.29135	6.66569	6.04895	7.02177	7.01301	7.35189	26.5872	26.7602	3	3			0.20307	0.832127	0.172969	0.327188
579	P53985	P53985	Monocarboxylate transporter 1	SLC16A1	28.1179	27.9468	27.6216	27.6863	28.2078	28.3089	behavioral response to nutrient;cellular response to organic cyclic compound;centrosome cycle;glucose homeostasis;leukocyte migration;lipid metabolic process;mevalonate transport;monocarboxylic acid transport;plasma membrane lactate transport;pyruvate metabolic process;regulation of insulin secretion;response to food	lactate transmembrane transporter activity;mevalonate transmembrane transporter activity;monocarboxylic acid transmembrane transporter activity;organic cyclic compound binding;protein homodimerization activity;symporter activity	cell junction;centrosome;extracellular exosome;integral component of membrane;integral component of plasma membrane;intracellular membrane-bounded organelle;membrane;plasma membrane;synapse		MFS_1	Basigin interactions;Defective SLC16A1 causes symptomatic deficiency in lactate transport (SDLT);Proton-coupled monocarboxylate transport;Pyruvate metabolism	6.85143	7.09851	6.59738	7.10836	7.07011	7.40257	27.8954	28.0677	3	3			0.287897	0.781782	0.172263	0.390022
1162	Q9H0A0	Q9H0A0	N-acetyltransferase 10	NAT10	25.392	25.7059	25.5538	25.8663	25.6556	25.6453	negative regulation of telomere maintenance via telomerase;rRNA acetylation involved in maturation of SSU-rRNA;rRNA modification;tRNA acetylation	ATP binding;DNA polymerase binding;N-acetyltransferase activity;RNA binding;rRNA cytidine N-acetyltransferase activity	membrane;midbody;nuclear chromosome, telomeric region;nucleolus;nucleoplasm;nucleus;telomerase holoenzyme complex	Ribosome biogenesis in eukaryotes	DUF1726;GNAT_acetyltr_2;Helicase_RecD;tRNA_bind_2	rRNA modification in the nucleus and cytosol	6.17831	6.43887	5.7845	6.51518	6.37936	6.425	25.5506	25.7224	3	3			0.674055	0.63487	0.171826	0.544209
886	Q4VCS5;Q8IY63	Q4VCS5	Angiomotin	AMOT	26.4964	26.905	26.1062	26.627	26.7079	26.6862	actin cytoskeleton organization;angiogenesis;blood vessel endothelial cell migration;cell migration involved in gastrulation;cell-cell junction assembly;cellular protein localization;chemotaxis;establishment of cell polarity involved in ameboidal cell migration;gastrulation with mouth forming second;hippo signaling;in utero embryonic development;negative regulation of angiogenesis;negative regula…	angiostatin binding;identical protein binding;signaling receptor activity	actin filament;apical plasma membrane;bicellular tight junction;cell junction;cell surface;cytoplasm;cytoplasmic vesicle;cytosol;endocytic vesicle;external side of plasma membrane;integral component of membrane;lamellipodium;nucleus;ruffle;stress fiber	Hippo signaling pathway;Tight junction	Angiomotin_C	Signaling by Hippo	6.44989	6.68344	6.13852	6.65258	6.46279	6.77846	26.5025	26.6737	3	3			0.299953	0.778473	0.171222	0.39646
668	P62847	P62847	40S ribosomal protein S24	RPS24	27.9784	28.0027	27.5324	28.302	28.0902	27.6222	erythrocyte homeostasis;nuclear-transcribed mRNA catabolic process, nonsense-mediated decay;ribosomal small subunit biogenesis;rRNA processing;SRP-dependent cotranslational protein targeting to membrane;translation;translational initiation	RNA binding;structural constituent of ribosome;translation initiation factor binding	cytosol;cytosolic small ribosomal subunit;membrane;nucleoplasm;nucleus;small ribosomal subunit	Ribosome	Ribosomal_S24e	Eukaryotic Translation Termination;Formation of a pool of free 40S subunits;Formation of the ternary complex, and subsequently, the 43S complex;GTP hydrolysis and joining of the 60S ribosomal subunit;L13a-mediated translational silencing of Ceruloplasmin expression;Major pathway of rRNA processing in the nucleolus and cytosol;Nonsense Mediated Decay (NMD) enhanced by the Exon Junction Complex (EJ…	8.06521	8.14429	7.84688	8.13348	8.28278	8.21696	27.8379	28.0048	3	3			0.264034	0.798432	0.166962	0.369055
675	P62906	P62906	60S ribosomal protein L10a	RPL10A	26.9243	27.1036	27.1176	27.0214	27.2099	27.4139	cytoplasmic translation;maturation of LSU-rRNA;nuclear-transcribed mRNA catabolic process, nonsense-mediated decay;SRP-dependent cotranslational protein targeting to membrane;translation;translational initiation	RNA binding;structural constituent of ribosome	cytosol;cytosolic large ribosomal subunit;extracellular exosome;focal adhesion;membrane;nucleus;polysomal ribosome	Ribosome	Ribosomal_L1	Eukaryotic Translation Termination;Formation of a pool of free 40S subunits;GTP hydrolysis and joining of the 60S ribosomal subunit;L13a-mediated translational silencing of Ceruloplasmin expression;Major pathway of rRNA processing in the nucleolus and cytosol;Nonsense Mediated Decay (NMD) enhanced by the Exon Junction Complex (EJC);Nonsense Mediated Decay (NMD) independent of the Exon Junction Co…	7.58566	7.78862	7.4098	7.73407	7.69971	7.74777	27.0485	27.215	3	3			0.573154	0.668555	0.166525	0.50571
911	Q5T9A4;Q5T2N8	Q5T9A4	ATPase family AAA domain-containing protein 3B	ATAD3B	25.8597	26.1237	25.7417	26.0107	26.0035	26.2044	mitochondrion organization;neutrophil degranulation	ATP binding;zinc ion binding	ficolin-1-rich granule membrane;mitochondrial inner membrane;mitochondrion;plasma membrane;secretory granule membrane		AAA;DUF3523	Neutrophil degranulation	6.92201	7.19279	6.73629	7.09729	6.92017	7.1181	25.9084	26.0728	3	3			0.557938	0.680251	0.164458	0.497299
659	P62701;Q8TD47;P22090	P62701	40S ribosomal protein S4, X isoform	RPS4X	29.3886	29.348	29.2487	29.4683	29.4266	29.5733	multicellular organism development;nuclear-transcribed mRNA catabolic process, nonsense-mediated decay;positive regulation of cell proliferation;positive regulation of translation;SRP-dependent cotranslational protein targeting to membrane;translation;translational initiation	RNA binding;rRNA binding;structural constituent of ribosome	cytoplasmic ribonucleoprotein granule;cytosol;cytosolic small ribosomal subunit;extracellular exosome;focal adhesion;membrane;nucleoplasm;nucleus;polysome;ribonucleoprotein complex;ribosome;small ribosomal subunit;synapse	Ribosome	40S_S4_C;KOW;Ribosomal_S4e;RS4NT;S4	Eukaryotic Translation Termination;Formation of a pool of free 40S subunits;Formation of the ternary complex, and subsequently, the 43S complex;GTP hydrolysis and joining of the 60S ribosomal subunit;L13a-mediated translational silencing of Ceruloplasmin expression;Major pathway of rRNA processing in the nucleolus and cytosol;Nonsense Mediated Decay (NMD) enhanced by the Exon Junction Complex (EJ…	8.27075	8.45287	7.99762	8.51055	8.47573	8.72323	29.3284	29.4894	3	3			1.2538	0.568645	0.160974	0.618498
969	Q86WA6	Q86WA6	Valacyclovir hydrolase	BPHL	25.8841	26.4242	26.3984	26.3573	26.34	26.4912	cellular amino acid metabolic process;response to toxic substance;xenobiotic metabolic process	alpha-amino-acid esterase activity	mitochondrial outer membrane;mitochondrion		Abhydrolase_1	Phase I - Functionalization of compounds	6.88373	7.00864	6.68909	7.09311	7.02518	7.27163	26.2356	26.3961	3	3			0.368526	0.739894	0.160574	0.420081
714	P83731	P83731	60S ribosomal protein L24	RPL24	28.4025	28.6471	28.5228	28.627	28.7556	28.6634	assembly of large subunit precursor of preribosome;cytoplasmic translation;exit from mitosis;mitotic cell cycle checkpoint;nuclear-transcribed mRNA catabolic process, nonsense-mediated decay;optic nerve development;retina development in camera-type eye;retinal ganglion cell axon guidance;ribosomal large subunit assembly;SRP-dependent cotranslational protein targeting to membrane;translation;trans…	cadherin binding;RNA binding;structural constituent of ribosome	cytoplasm;cytosol;cytosolic large ribosomal subunit;endoplasmic reticulum;extracellular exosome;membrane;polysomal ribosome;synapse	Ribosome	Ribosomal_L24e	Eukaryotic Translation Termination;Formation of a pool of free 40S subunits;GTP hydrolysis and joining of the 60S ribosomal subunit;L13a-mediated translational silencing of Ceruloplasmin expression;Major pathway of rRNA processing in the nucleolus and cytosol;Nonsense Mediated Decay (NMD) enhanced by the Exon Junction Complex (EJC);Nonsense Mediated Decay (NMD) independent of the Exon Junction Co…	8.25125	8.33881	8.01473	8.43369	8.39051	8.64975	28.5241	28.682	3	3			0.918063	0.616637	0.157862	0.563173
1032	Q92499	Q92499	ATP-dependent RNA helicase DDX1	DDX1	25.9015	25.9445	25.6403	25.807	25.9693	26.1778	defense response to virus;DNA duplex unwinding;double-strand break repair;innate immune response;multicellular organism development;nucleic acid phosphodiester bond hydrolysis;positive regulation of I-kappaB kinase/NF-kappaB signaling;positive regulation of myeloid dendritic cell cytokine production;protein localization to cytoplasmic stress granule;regulation of translational initiation;response…	ATP binding;ATP-dependent helicase activity;chromatin binding;DNA binding;DNA/RNA helicase activity;double-stranded RNA binding;exonuclease activity;nuclease activity;poly(A) binding;RNA binding;RNA helicase activity;transcription coregulator activity	cleavage body;cytoplasm;cytoplasmic stress granule;cytosol;membrane;mitochondrion;nucleoplasm;nucleus;ribonucleoprotein complex;tRNA-splicing ligase complex		DEAD;Helicase_C;SPRY	tRNA processing in the nucleus	6.64056	6.79529	6.44229	6.48564	6.69836	6.52373	25.8288	25.9847	3	3			0.471262	0.729527	0.155944	0.454164
831	Q15031	Q15031	Probable leucine--tRNA ligase, mitochondrial	LARS2	25.3344	25.6067	25.2562	25.4203	25.8018	25.4348	leucyl-tRNA aminoacylation;mitochondrial translation;tRNA aminoacylation for protein translation	aminoacyl-tRNA editing activity;ATP binding;leucine-tRNA ligase activity	mitochondrial matrix;mitochondrion	Aminoacyl-tRNA biosynthesis	Anticodon_1;tRNA-synt_1	Mitochondrial tRNA aminoacylation	6.15305	6.39428	6.08296	6.55056	6.63362	6.6814	25.3991	25.5523	3	3			0.395007	0.741237	0.153227	0.421098
807	Q14203	Q14203	Dynactin subunit 1	DCTN1	26.1069	26.264	25.7986	26.3198	26.1509	26.1556	antigen processing and presentation of exogenous peptide antigen via MHC class II;cell division;centriole-centriole cohesion;ciliary basal body-plasma membrane docking;endoplasmic reticulum to Golgi vesicle-mediated transport;establishment of mitotic spindle orientation;G2/M transition of mitotic cell cycle;IRE1-mediated unfolded protein response;maintenance of synapse structure;microtubule ancho…	dynein complex binding;microtubule binding;motor activity;protein kinase binding;tau protein binding;tubulin binding	axon;cell cortex;cell cortex region;centriolar subdistal appendage;centriole;centrosome;cytoplasm;cytosol;dynactin complex;dynein complex;intermediate filament cytoskeleton;kinetochore;membrane;microtubule;microtubule associated complex;microtubule plus-end;neuron projection;neuronal cell body;nuclear envelope;spindle;spindle pole	Huntington disease;Vasopressin-regulated water reabsorption	CAP_GLY;Dynactin	Anchoring of the basal body to the plasma membrane;AURKA Activation by TPX2;COPI-independent Golgi-to-ER retrograde traffic;COPI-mediated anterograde transport;HSP90 chaperone cycle for steroid hormone receptors (SHR);Loss of Nlp from mitotic centrosomes;Loss of proteins required for interphase microtubule organization from the centrosome;MHC class II antigen presentation;Recruitment of mitotic c…	6.42048	6.67551	5.9161	6.62766	6.571	6.73541	26.0565	26.2088	3	3			0.443338	0.735325	0.152304	0.438218
599	P57088	P57088	Transmembrane protein 33	TMEM33	28.3557	27.8654	28.4004	28.4266	28.5227	28.1224	positive regulation of IRE1-mediated unfolded protein response;positive regulation of PERK-mediated unfolded protein response;regulation of endoplasmic reticulum tubular network organization;response to endoplasmic reticulum stress		endoplasmic reticulum;endoplasmic reticulum membrane;integral component of endoplasmic reticulum membrane;melanosome;nuclear envelope		UPF0121		7.88647	7.87144	7.69593	7.95362	7.98226	8.00432	28.2072	28.3572	3	3			0.289403	0.801375	0.150052	0.366366
1002	Q8NC51	Q8NC51	Plasminogen activator inhibitor 1 RNA-binding protein	SERBP1	26.2491	25.6209	26.0483	25.1679	26.4283	26.772	regulation of apoptotic process;regulation of mRNA stability	cadherin binding;mRNA 3'-UTR binding;RNA binding	cytoplasm;cytosol;extracellular exosome;membrane;nucleus;perinuclear region of cytoplasm;plasma membrane		HABP4_PAI-RBP1;IHABP4_N		6.72606	6.74243	6.31309	6.45037	6.79048	6.91919	25.9728	26.1227	3	3			0.103467	0.905459	0.149963	0.207815
1283	Q9UHB9	Q9UHB9	Signal recognition particle subunit SRP68	SRP68	24.7744	25.6896	24.6776	25.05	25.1236	25.4139	response to drug;SRP-dependent cotranslational protein targeting to membrane	7S RNA binding;endoplasmic reticulum signal peptide binding;protein domain specific binding;RNA binding;signal recognition particle binding	cytosol;endoplasmic reticulum;focal adhesion;nucleolus;ribosome;signal recognition particle;signal recognition particle, endoplasmic reticulum targeting	Protein export	SRP68	SRP-dependent cotranslational protein targeting to membrane	5.94006	6.60097	5.95885	6.53066	6.50125	6.46672	25.0472	25.1958	3	3			0.164003	0.870104	0.148609	0.274682
873	Q16822	Q16822	Phosphoenolpyruvate carboxykinase [GTP], mitochondrial	PCK2	25.8079	26.1537	25.7289	26.0961	25.8564	26.178	cellular response to dexamethasone stimulus;cellular response to glucose stimulus;cellular response to insulin stimulus;gluconeogenesis;glycerol biosynthetic process from pyruvate;hepatocyte differentiation;propionate catabolic process;pyruvate metabolic process;response to lipid;response to starvation	GTP binding;manganese ion binding;phosphoenolpyruvate carboxykinase (GTP) activity;phosphoenolpyruvate carboxykinase activity	cytosol;mitochondrial matrix;mitochondrion	Adipocytokine signaling pathway;AMPK signaling pathway;Citrate cycle (TCA cycle);FoxO signaling pathway;Glucagon signaling pathway;Glycolysis / Gluconeogenesis;Insulin resistance;Insulin signaling pathway;Metabolic pathways;PI3K-Akt signaling pathway;PPAR signaling pathway;Proximal tubule bicarbonate reclamation;Pyruvate metabolism	PEPCK_GTP;PEPCK_N	Gluconeogenesis	6.25334	6.4893	6.06696	6.83304	6.77417	7.01561	25.8969	26.0435	3	3			0.379651	0.763712	0.146636	0.404802
103	O15371	O15371	Eukaryotic translation initiation factor 3 subunit D	EIF3D	27.3834	27.1256	26.6929	26.8926	27.4214	27.3276	cap-dependent translational initiation;formation of cytoplasmic translation initiation complex;IRES-dependent viral translational initiation;positive regulation of mRNA binding;positive regulation of translation;translational initiation;viral translational termination-reinitiation	mRNA cap binding;RNA binding;translation initiation factor activity	cytosol;eukaryotic 43S preinitiation complex;eukaryotic 48S preinitiation complex;eukaryotic translation initiation factor 3 complex;eukaryotic translation initiation factor 3 complex, eIF3m;membrane	RNA transport	eIF-3_zeta	Formation of a pool of free 40S subunits;Formation of the ternary complex, and subsequently, the 43S complex;GTP hydrolysis and joining of the 60S ribosomal subunit;L13a-mediated translational silencing of Ceruloplasmin expression;Ribosomal scanning and start codon recognition;Translation initiation complex formation	7.26451	7.33035	6.74531	7.18594	7.47223	7.47164	27.0673	27.2139	3	3			0.220516	0.840007	0.146559	0.319237
1125	Q9BQG0	Q9BQG0	Myb-binding protein 1A	MYBBP1A	25.5542	25.1424	25.5033	25.6427	25.5263	25.4621	cellular response to glucose starvation;circadian regulation of gene expression;intrinsic apoptotic signaling pathway by p53 class mediator;negative regulation of transcription, DNA-templated;osteoblast differentiation;positive regulation of anoikis;positive regulation of cell cycle arrest;positive regulation of gene expression, epigenetic;regulation of transcription, DNA-templated;respiratory el…	E-box binding;RNA binding;sequence-specific DNA binding;transcription corepressor activity;transcription factor binding	cytoplasm;intracellular membrane-bounded organelle;membrane;NLS-dependent protein nuclear import complex;nucleolus;nucleoplasm;nucleus		DNA_pol_phi	B-WICH complex positively regulates rRNA expression	5.84792	5.89385	5.43295	6.06498	5.97471	6.0308	25.4	25.5437	3	3			0.440524	0.745162	0.143707	0.422686
368	P22570	P22570	NADPH:adrenodoxin oxidoreductase, mitochondrial	FDXR	26.1745	26.167	25.9385	26.3354	26.1572	26.2173	C21-steroid hormone biosynthetic process;cholesterol metabolic process;generation of precursor metabolites and energy;oxidation-reduction process;steroid biosynthetic process;sterol metabolic process;ubiquinone biosynthetic process	ferredoxin-NADP+ reductase activity;NADPH-adrenodoxin reductase activity;oxidoreductase activity	mitochondrial inner membrane;mitochondrial matrix;mitochondrion		Pyr_redox_2	Defective CYP11A1 causes Adrenal insufficiency, congenital, with 46,XY sex reversal (AICSR);Electron transport from NADPH to Ferredoxin;Endogenous sterols;Pregnenolone biosynthesis	6.17458	6.20938	5.8258	6.88795	6.80986	7.00565	26.0933	26.2367	3	3			0.699226	0.689658	0.143346	0.488463
528	P49207	P49207	60S ribosomal protein L34	RPL34	29.6693	29.5792	29.3014	29.5527	29.7239	29.7	nuclear-transcribed mRNA catabolic process, nonsense-mediated decay;SRP-dependent cotranslational protein targeting to membrane;translation;translational initiation	cadherin binding;RNA binding;structural constituent of ribosome	cytosol;cytosolic large ribosomal subunit;endoplasmic reticulum;extracellular exosome	Ribosome	Ribosomal_L34e	Eukaryotic Translation Termination;Formation of a pool of free 40S subunits;GTP hydrolysis and joining of the 60S ribosomal subunit;L13a-mediated translational silencing of Ceruloplasmin expression;Major pathway of rRNA processing in the nucleolus and cytosol;Nonsense Mediated Decay (NMD) enhanced by the Exon Junction Complex (EJC);Nonsense Mediated Decay (NMD) independent of the Exon Junction Co…	8.54256	8.69355	8.33963	8.74324	8.78808	8.9063	29.5166	29.6588	3	3			0.505968	0.733242	0.142205	0.440288
677	P62913	P62913	60S ribosomal protein L11	RPL11	29.6458	29.8815	29.7215	29.7834	29.8743	30.0164	cytoplasmic translation;negative regulation of proteasomal ubiquitin-dependent protein catabolic process;negative regulation of protein neddylation;negative regulation of ubiquitin protein ligase activity;negative regulation of ubiquitin-dependent protein catabolic process;nuclear-transcribed mRNA catabolic process, nonsense-mediated decay;positive regulation of gene expression;positive regulatio…	5S rRNA binding;RNA binding;structural constituent of ribosome;ubiquitin ligase inhibitor activity;ubiquitin protein ligase binding	cytoplasm;cytosol;cytosolic large ribosomal subunit;extracellular exosome;membrane;nucleolus;nucleoplasm;polysomal ribosome;protein-containing complex	Ribosome	Ribosomal_L5;Ribosomal_L5_C	Eukaryotic Translation Termination;Formation of a pool of free 40S subunits;GTP hydrolysis and joining of the 60S ribosomal subunit;L13a-mediated translational silencing of Ceruloplasmin expression;Major pathway of rRNA processing in the nucleolus and cytosol;Nonsense Mediated Decay (NMD) enhanced by the Exon Junction Complex (EJC);Nonsense Mediated Decay (NMD) independent of the Exon Junction Co…	8.47481	8.63135	8.18466	8.64372	8.56004	8.71015	29.7496	29.8914	3	3			0.661839	0.705774	0.1418	0.477333
725	Q00535	Q00535	Cyclin-dependent-like kinase 5	CDK5	25.6575	25.9098	25.8753	25.9441	25.7005	26.2182	axon extension;axonogenesis;behavioral response to cocaine;calcium ion import;cell cycle;cell division;cell proliferation;cell-matrix adhesion;cellular response to amyloid-beta;central nervous system neuron development;cerebellar cortex formation;chemical synaptic transmission;corpus callosum development;cortical actin cytoskeleton organization;dendrite morphogenesis;excitatory postsynaptic poten…	acetylcholine receptor activator activity;ATP binding;cyclin-dependent protein serine/threonine kinase activity;ephrin receptor binding;ErbB-2 class receptor binding;ErbB-3 class receptor binding;Hsp90 protein binding;kinase activity;p53 binding;protein kinase activity;protein kinase binding;protein serine/threonine kinase activity;tau protein binding;tau-protein kinase activity;voltage-gated cal…	axon;cell junction;cytoplasm;cytosol;dendrite;filopodium;glutamatergic synapse;growth cone;lamellipodium;membrane;microtubule;neuromuscular junction;neuron projection;neuronal cell body;nucleoplasm;nucleus;perikaryon;plasma membrane;postsynaptic density;postsynaptic membrane;presynapse;protein kinase 5 complex;Schaffer collateral - CA1 synapse	Alzheimer disease;Axon guidance;Cocaine addiction	Pkinase	Activated NTRK2 signals through CDK5;CRMPs in Sema3A signaling;DARPP-32 events;Deregulated CDK5 triggers multiple neurodegenerative pathways in Alzheimer's disease models;Factors involved in megakaryocyte development and platelet production;Regulation of TP53 Activity through Phosphorylation	6.61318	6.87248	6.46359	6.92201	6.90955	6.88965	25.8142	25.9543	3	3			0.342842	0.788533	0.140042	0.379425
844	Q15382	Q15382	GTP-binding protein Rheb	RHEB	26.2773	26.4187	26.4613	26.4488	26.5127	26.6087	cell cycle arrest;negative regulation of cold-induced thermogenesis;positive regulation of oligodendrocyte differentiation;positive regulation of TOR signaling;regulation of macroautophagy;regulation of type B pancreatic cell development;signal transduction	GDP binding;GTP binding;GTPase activity;magnesium ion binding;protein kinase binding	cytosol;endoplasmic reticulum membrane;extracellular exosome;Golgi membrane;lysosomal membrane;membrane;postsynaptic density;spliceosomal complex	AMPK signaling pathway;Autophagy - animal;Cellular senescence;Choline metabolism in cancer;Herpes simplex virus 1 infection;Human cytomegalovirus infection;Human papillomavirus infection;Insulin signaling pathway;Longevity regulating pathway;mTOR signaling pathway;Phospholipase D signaling pathway;PI3K-Akt signaling pathway;Thermogenesis;Thyroid hormone signaling pathway	Ras	Energy dependent regulation of mTOR by LKB1-AMPK;Macroautophagy;mTOR signalling;mTORC1-mediated signalling;Regulation of PTEN gene transcription;TP53 Regulates Metabolic Genes	6.97888	7.42124	7.09328	7.59064	7.66409	7.78107	26.3858	26.5234	3	3			0.884844	0.668143	0.137604	0.505054
475	P40429;Q6NVV1	P40429	60S ribosomal protein L13a	RPL13A	29.7189	29.2812	30.2286	29.9509	29.8612	29.8277	cellular response to interferon-gamma;negative regulation of formation of translation preinitiation complex;negative regulation of translation;nuclear-transcribed mRNA catabolic process, nonsense-mediated decay;SRP-dependent cotranslational protein targeting to membrane;translation;translational initiation	mRNA binding;RNA binding;structural constituent of ribosome	cytoplasm;cytosol;cytosolic large ribosomal subunit;focal adhesion;GAIT complex;large ribosomal subunit;membrane;nucleolus;nucleus;ribonucleoprotein complex;ribosome	Ribosome	Ribosomal_L13	Eukaryotic Translation Termination;Formation of a pool of free 40S subunits;GTP hydrolysis and joining of the 60S ribosomal subunit;L13a-mediated translational silencing of Ceruloplasmin expression;Major pathway of rRNA processing in the nucleolus and cytosol;Nonsense Mediated Decay (NMD) enhanced by the Exon Junction Complex (EJC);Nonsense Mediated Decay (NMD) independent of the Exon Junction Co…	8.31825	8.29905	8.27337	8.59167	8.54464	8.67369	29.7429	29.8799	3	3			0.189814	0.863264	0.136986	0.287665
902	Q5JVF3	Q5JVF3	PCI domain-containing protein 2	PCID2	24.4673	25.2208	25.172	24.9592	24.7185	25.5833	negative regulation of apoptotic process;negative regulation of cysteine-type endopeptidase activity;nuclear retention of pre-mRNA at the site of transcription;poly(A)+ mRNA export from nucleus;positive regulation of B cell differentiation;positive regulation of mitotic cell cycle spindle assembly checkpoint;positive regulation of transcription, DNA-templated;posttranscriptional tethering of RNA …	double-stranded DNA binding;RNA binding	transcription export complex 2		PCI		6.36775	6.4034	6.09635	5.4102	5.59813	5.97924	24.9534	25.087	3	3			0.139458	0.889667	0.133638	0.241004
1250	Q9NZI8	Q9NZI8	Insulin-like growth factor 2 mRNA-binding protein 1	IGF2BP1	28.2352	28.2741	28.181	28.6456	28.2116	28.2314	CRD-mediated mRNA stabilization;mRNA transport;negative regulation of translation;neuronal stem cell population maintenance;pallium cell proliferation in forebrain;regulation of cytokine biosynthetic process;regulation of mRNA stability;regulation of mRNA stability involved in response to stress	mRNA 3'-UTR binding;mRNA 5'-UTR binding;mRNA binding;RNA binding;translation regulator activity	CRD-mediated mRNA stability complex;cytoplasm;cytoplasmic stress granule;cytosol;dendritic spine;filopodium;growth cone;lamellipodium;nucleoplasm;perinuclear region of cytoplasm;ribonucleoprotein complex	MicroRNAs in cancer	KH_1;RRM_1	Insulin-like Growth Factor-2 mRNA Binding Proteins (IGF2BPs/IMPs/VICKZs) bind RNA;MAPK6/MAPK4 signaling	7.79303	7.88286	7.43183	8.13526	8.03052	8.02731	28.2301	28.3629	3	3			0.388536	0.782022	0.132773	0.385943
387	P25205	P25205	DNA replication licensing factor MCM3	MCM3	26.8715	27.0564	26.6734	26.9789	26.7953	27.2227	DNA replication;DNA replication initiation;G1/S transition of mitotic cell cycle	ATP binding;DNA binding;helicase activity	alpha DNA polymerase:primase complex;centrosome;MCM complex;membrane;nuclear chromosome, telomeric region;nucleoplasm;nucleus;perinuclear region of cytoplasm	Cell cycle;DNA replication	MCM;MCM_N;MCM_OB	Activation of ATR in response to replication stress;Activation of the pre-replicative complex;Assembly of the pre-replicative complex;Orc1 removal from chromatin;Switching of origins to a post-replicative state;Unwinding of DNA	7.05881	7.27662	6.90146	7.22108	7.17368	7.34807	26.8671	26.999	3	3			0.326506	0.806785	0.131836	0.360218
1136	Q9BV20	Q9BV20	Methylthioribose-1-phosphate isomerase	MRI1	26.4286	26.8472	26.851	26.8214	26.8719	26.8255	L-methionine salvage from methylthioadenosine;L-methionine salvage from S-adenosylmethionine	identical protein binding;S-methyl-5-thioribose-1-phosphate isomerase activity	cell projection;cytosol;fibrillar center;nucleoplasm	Cysteine and methionine metabolism;Metabolic pathways	IF-2B	Methionine salvage pathway	6.73724	7.34056	6.5963	7.33874	7.27907	7.48267	26.7089	26.8396	3	3			0.390519	0.786283	0.130657	0.383034
437	P32969	P32969	60S ribosomal protein L9	RPL9	29.1278	29.1092	29.6302	29.3295	29.4592	29.4575	cytoplasmic translation;nuclear-transcribed mRNA catabolic process, nonsense-mediated decay;SRP-dependent cotranslational protein targeting to membrane;translation;translational initiation	RNA binding;rRNA binding;structural constituent of ribosome	cytosol;cytosolic large ribosomal subunit;focal adhesion;membrane;nucleus;ribosome	Ribosome	Ribosomal_L6	Eukaryotic Translation Termination;Formation of a pool of free 40S subunits;GTP hydrolysis and joining of the 60S ribosomal subunit;L13a-mediated translational silencing of Ceruloplasmin expression;Major pathway of rRNA processing in the nucleolus and cytosol;Nonsense Mediated Decay (NMD) enhanced by the Exon Junction Complex (EJC);Nonsense Mediated Decay (NMD) independent of the Exon Junction Co…	8.31448	8.38661	8.08322	8.45291	8.37247	8.62708	29.289	29.4154	3	3			0.290336	0.824639	0.12635	0.336057
707	P78527	P78527	DNA-dependent protein kinase catalytic subunit	PRKDC	28.9255	29.0947	28.8735	29.0584	29.1753	29.0342	activation of innate immune response;B cell lineage commitment;brain development;cell proliferation;cellular protein modification process;cellular response to DNA damage stimulus;cellular response to insulin stimulus;double-strand break repair;double-strand break repair via alternative nonhomologous end joining;double-strand break repair via nonhomologous end joining;ectopic germ cell programmed …	ATP binding;DNA-dependent protein kinase activity;double-stranded DNA binding;enzyme binding;protein domain specific binding;protein kinase activity;protein serine/threonine kinase activity;RNA binding;transcription factor binding	cytosol;DNA-dependent protein kinase-DNA ligase 4 complex;membrane;nonhomologous end joining complex;nuclear chromosome, telomeric region;nucleolus;nucleoplasm;nucleus;protein-containing complex;protein-DNA complex;transcription factor complex	Cell cycle;Non-homologous end-joining	FAT;FATC;NUC194;PI3_PI4_kinase	Cytosolic sensors of pathogen-associated DNA;E3 ubiquitin ligases ubiquitinate target proteins;IRF3-mediated induction of type I IFN;Nonhomologous End-Joining (NHEJ)	6.62023	6.80129	6.43905	7.45722	6.90084	6.99629	28.9646	29.0893	3	3			0.714827	0.738878	0.124721	0.44585
299	P12004	P12004	Proliferating cell nuclear antigen	PCNA	28.5898	28.7544	28.2197	28.6359	28.6344	28.6642	cell proliferation;cellular response to hydrogen peroxide;cellular response to UV;DNA damage response, detection of DNA damage;DNA damage response, signal transduction by p53 class mediator resulting in cell cycle arrest;epithelial cell differentiation;error-free translesion synthesis;error-prone translesion synthesis;estrous cycle;heart development;leading strand elongation;liver regeneration;mi…	chromatin binding;damaged DNA binding;dinucleotide insertion or deletion binding;DNA polymerase binding;DNA polymerase processivity factor activity;enzyme binding;estrogen receptor binding;histone acetyltransferase binding;identical protein binding;MutLalpha complex binding;purine-specific mismatch base pair DNA N-glycosylase activity;receptor tyrosine kinase binding	centrosome;chromatin;DNA replication factor C complex;extracellular exosome;nuclear body;nuclear chromosome, telomeric region;nuclear replication fork;nucleoplasm;nucleus;PCNA complex;PCNA-p21 complex;replication fork;replisome	Base excision repair;Cell cycle;DNA replication;Hepatitis B;Mismatch repair;Nucleotide excision repair;Tight junction	PCNA_C;PCNA_N	Activation of E2F1 target genes at G1/S;Dual Incision in GG-NER;Dual incision in TC-NER;E3 ubiquitin ligases ubiquitinate target proteins;Gap-filling DNA repair synthesis and ligation in GG-NER;Gap-filling DNA repair synthesis and ligation in TC-NER;HDR through Homologous Recombination (HRR);Mismatch repair (MMR) directed by MSH2:MSH3 (MutSbeta);Mismatch repair (MMR) directed by MSH2:MSH6 (MutSal…	8.02449	8.16891	7.73677	8.14641	8.1293	8.27326	28.5213	28.6449	3	3			0.31967	0.81842	0.123538	0.344701
1039	Q92598;O95757;P34932	Q92598	Heat shock protein 105 kDa	HSPH1	26.0185	25.9761	25.5055	25.712	26.1807	25.97	chaperone cofactor-dependent protein refolding;chaperone-mediated protein complex assembly;positive regulation of MHC class I biosynthetic process;positive regulation of NK T cell activation;protein folding;protein import into mitochondrial outer membrane;receptor-mediated endocytosis;regulation of cellular response to heat;response to unfolded protein	adenyl-nucleotide exchange factor activity;alpha-tubulin binding;ATP binding	cytoplasm;cytosol;endocytic vesicle lumen;extracellular exosome;extracellular region;microtubule;nucleoplasm;nucleus;protein-containing complex	Antigen processing and presentation;Protein processing in endoplasmic reticulum;Tight junction	HSP70	Regulation of HSF1-mediated heat shock response;Scavenging by Class F Receptors	6.51924	6.68237	6.2058	6.60764	6.75035	6.8477	25.8333	25.9542	3	3			0.221283	0.857803	0.12088	0.292654
138	O60749;Q13596	O60749	Sorting nexin-2	SNX2	25.6079	25.522	25.3966	25.5886	25.591	25.7077	early endosome to Golgi transport;endocytosis;intracellular protein transport;lamellipodium morphogenesis;positive regulation of protein catabolic process;protein complex oligomerization;receptor internalization;retrograde transport, endosome to Golgi	cadherin binding;epidermal growth factor receptor binding;identical protein binding;insulin receptor binding;leptin receptor binding;phosphatidylinositol binding;protein heterodimerization activity;protein homodimerization activity;transferrin receptor binding	cytoplasm;cytosol;early endosome membrane;endosome;endosome membrane;Golgi apparatus;intracellular membrane-bounded organelle;lamellipodium;lysosome;membrane;protein-containing complex;retromer complex;retromer, tubulation complex;vesicle	Endocytosis	PX;Sorting_nexin;Vps5	Golgi Associated Vesicle Biogenesis	6.70327	6.73342	6.30027	6.98395	6.95695	6.99965	25.5088	25.6291	3	3			0.759252	0.736775	0.120278	0.44082
454	P35658	P35658	Nuclear pore complex protein Nup214	NUP214	28.3756	28.3499	27.8422	28.3688	28.3007	28.2591	mitotic cell cycle;mRNA export from nucleus;protein export from nucleus;protein import into nucleus;regulation of cell cycle;regulation of mRNA stability;regulation of nucleocytoplasmic transport;viral process	nuclear export signal receptor activity;nuclear localization sequence binding;structural constituent of nuclear pore	cytoplasmic side of nuclear pore;cytosol;focal adhesion;intracellular membrane-bounded organelle;nuclear pore;nucleoplasm;nucleus	RNA transport		HuR (ELAVL1) binds and stabilizes mRNA;ISG15 antiviral mechanism;NEP/NS2 Interacts with the Cellular Export Machinery;NS1 Mediated Effects on Host Pathways;Nuclear import of Rev protein;Nuclear Pore Complex (NPC) Disassembly;Regulation of Glucokinase by Glucokinase Regulatory Protein;Regulation of HSF1-mediated heat shock response;Rev-mediated nuclear export of HIV RNA;snRNP Assembly;SUMOylation …	7.50854	7.65299	7.11086	7.74838	7.66985	7.75632	28.1893	28.3095	3	3			0.273078	0.841261	0.120262	0.319345
481	P41227;Q9BSU3	P41227	N-alpha-acetyltransferase 10	NAA10	27.1469	27.345	26.8014	27.2296	27.0708	27.3514	DNA packaging;internal protein amino acid acetylation;negative regulation of maintenance of mitotic sister chromatid cohesion, centromeric;N-terminal peptidyl-glutamic acid acetylation;N-terminal peptidyl-serine acetylation;N-terminal protein amino acid acetylation;protein acetylation	N-acetyltransferase activity;peptide alpha-N-acetyltransferase activity;peptide-glutamate-N-acetyltransferase activity;peptide-serine-N-acetyltransferase activity	cytoplasm;cytosol;intracellular;membrane;NatA complex;nucleolus;nucleus		Acetyltransf_1		7.19435	7.41081	7.09209	7.50114	7.45655	7.70378	27.0978	27.2173	3	3			0.267907	0.838243	0.119506	0.315817
715	P83881	P83881	60S ribosomal protein L36a	RPL36A	29.1213	28.826	28.4132	29.0945	28.7878	28.8249	cytoplasmic translation;nuclear-transcribed mRNA catabolic process, nonsense-mediated decay;SRP-dependent cotranslational protein targeting to membrane;translation;translational initiation	RNA binding;structural constituent of ribosome	cytosol;cytosolic large ribosomal subunit;endoplasmic reticulum;plasma membrane;polysomal ribosome;ribosome	Ribosome	Ribosomal_L44	Eukaryotic Translation Termination;Formation of a pool of free 40S subunits;GTP hydrolysis and joining of the 60S ribosomal subunit;L13a-mediated translational silencing of Ceruloplasmin expression;Major pathway of rRNA processing in the nucleolus and cytosol;Nonsense Mediated Decay (NMD) enhanced by the Exon Junction Complex (EJC);Nonsense Mediated Decay (NMD) independent of the Exon Junction Co…	7.87396	8.57583	8.02057	8.34453	8.54107	8.43342	28.7868	28.9024	3	3			0.195635	0.867788	0.115599	0.270749
610	P60981	P60981	Destrin	DSTN	26.5943	26.3677	25.6979	25.9919	26.6281	26.3799	actin filament depolymerization;actin filament fragmentation;actin filament severing;actin polymerization or depolymerization;positive regulation of actin filament depolymerization	actin filament binding	actin cytoskeleton;cortical actin cytoskeleton;extracellular exosome		Cofilin_ADF		7.28585	7.01127	6.31224	6.69936	6.6212	7.32523	26.22	26.3333	3	3			0.127229	0.899453	0.113353	0.21524
458	P36542	P36542	ATP synthase subunit gamma, mitochondrial	ATP5C1	28.5814	28.5022	28.4669	28.6899	28.5459	28.6538	ATP biosynthetic process;ATP synthesis coupled proton transport;cristae formation;mitochondrial ATP synthesis coupled proton transport;oxidative phosphorylation	proton-transporting ATP synthase activity, rotational mechanism;RNA binding;transmembrane transporter activity	membrane;mitochondrial inner membrane;mitochondrial matrix;mitochondrial proton-transporting ATP synthase complex;mitochondrial proton-transporting ATP synthase complex, catalytic core F(1);mitochondrion;myelin sheath	Alzheimer disease;Huntington disease;Metabolic pathways;Oxidative phosphorylation;Parkinson disease;Thermogenesis	ATP-synt	Cristae formation;Formation of ATP by chemiosmotic coupling	8.04438	8.25467	7.87136	8.33592	8.31735	8.42043	28.5168	28.6298	3	3			0.963654	0.739633	0.113008	0.443311
490	P42694	P42694	Probable helicase with zinc finger domain	HELZ	26.8971	27.0055	26.4857	26.9345	26.9329	26.8585	posttranscriptional gene silencing by RNA	ATP binding;helicase activity;metal ion binding;RNA binding	cytosol;membrane;nucleus;P granule		zf-CCCH		6.79809	7.08654	6.59614	7.18932	7.08757	7.18375	26.7961	26.9086	3	3			0.282894	0.842939	0.112555	0.312382
513	P46783;Q9NQ39	P46783	40S ribosomal protein S10	RPS10	26.1022	25.1058	25.489	25.1601	25.9529	25.918	nuclear-transcribed mRNA catabolic process, nonsense-mediated decay;ribosomal small subunit assembly;SRP-dependent cotranslational protein targeting to membrane;translation;translational initiation	RNA binding;structural constituent of ribosome	cytosol;cytosolic small ribosomal subunit;focal adhesion;membrane;nucleolus;nucleoplasm;ribosome	Ribosome	S10_plectin	Eukaryotic Translation Termination;Formation of a pool of free 40S subunits;Formation of the ternary complex, and subsequently, the 43S complex;GTP hydrolysis and joining of the 60S ribosomal subunit;L13a-mediated translational silencing of Ceruloplasmin expression;Major pathway of rRNA processing in the nucleolus and cytosol;Nonsense Mediated Decay (NMD) enhanced by the Exon Junction Complex (EJ…	6.80845	6.79085	6.3044	6.65974	6.93546	7.04191	25.5657	25.677	3	3			0.103039	0.902336	0.111336	0.18911
339	P17987	P17987	T-complex protein 1 subunit alpha	TCP1	29.8485	29.9514	29.5383	29.8105	29.9282	29.9306	binding of sperm to zona pellucida;interleukin-12-mediated signaling pathway;positive regulation of establishment of protein localization to telomere;positive regulation of protein localization to Cajal body;positive regulation of telomerase activity;positive regulation of telomerase RNA localization to Cajal body;positive regulation of telomere maintenance via telomerase;protein folding;protein …	ATP binding;RNA binding;ubiquitin protein ligase binding;unfolded protein binding	acrosomal vesicle;cell body;centrosome;chaperonin-containing T-complex;cytosol;extracellular exosome;Golgi apparatus;microtubule;myelin sheath;nuclear heterochromatin;pericentriolar material;zona pellucida receptor complex		Cpn60_TCP1	Association of TriC/CCT with target proteins during biosynthesis;BBSome-mediated cargo-targeting to cilium;Cooperation of PDCL (PhLP1) and TRiC/CCT in G-protein beta folding;Folding of actin by CCT/TriC;Formation of tubulin folding intermediates by CCT/TriC;Gene and protein expression by JAK-STAT signaling after Interleukin-12 stimulation;Prefoldin mediated transfer of substrate to CCT/TriC	8.40861	8.59241	8.13168	8.52836	8.5757	8.70415	29.7794	29.8898	3	3			0.351809	0.825763	0.110355	0.334076
511	P46781	P46781	40S ribosomal protein S9	RPS9	29.427	28.944	29.713	29.2829	29.4419	29.6861	nuclear-transcribed mRNA catabolic process, nonsense-mediated decay;positive regulation of cell proliferation;positive regulation of translational fidelity;rRNA processing;SRP-dependent cotranslational protein targeting to membrane;translation;translational initiation	5.8S rRNA binding;RNA binding;rRNA binding;structural constituent of ribosome;translation regulator activity	cytoplasm;cytosol;cytosolic small ribosomal subunit;extracellular exosome;focal adhesion;membrane;nucleolus;nucleoplasm;nucleus;ribonucleoprotein complex;ribosome;synapse	Ribosome	Ribosomal_S4;S4	Eukaryotic Translation Termination;Formation of a pool of free 40S subunits;Formation of the ternary complex, and subsequently, the 43S complex;GTP hydrolysis and joining of the 60S ribosomal subunit;L13a-mediated translational silencing of Ceruloplasmin expression;Major pathway of rRNA processing in the nucleolus and cytosol;Nonsense Mediated Decay (NMD) enhanced by the Exon Junction Complex (EJ…	8.52896	8.58626	8.48038	8.78315	8.74951	8.94557	29.3614	29.4703	3	3			0.161726	0.889135	0.10897	0.240452
816	Q14671;Q8TB72	Q14671	Pumilio homolog 1	PUM1	27.667	27.7055	27.2444	27.7311	27.6012	27.6068	adult locomotory behavior;mRNA destabilization;positive regulation of gene silencing by miRNA;positive regulation of RIG-I signaling pathway;posttranscriptional gene silencing;posttranscriptional regulation of gene expression;production of miRNAs involved in gene silencing by miRNA;regulation of cell cycle;regulation of chromosome segregation;regulation of gene silencing by miRNA;regulation of mR…	miRNA binding;mRNA 3'-UTR binding;RNA binding	cytoplasmic stress granule;cytosol;nuclear membrane;nuclear speck;nucleoplasm;nucleus;P-body;perinuclear region of cytoplasm		PUF	Golgi Associated Vesicle Biogenesis;Neddylation	7.27967	7.36376	6.96226	7.57838	7.53831	7.50062	27.539	27.6464	3	3			0.281378	0.850357	0.107403	0.303668
374	P23258;Q9NRH3	P23258;Q9NRH3	Tubulin gamma-1 chain;Tubulin gamma-2 chain	TUBG1;TUBG2	26.8948	26.9052	26.9001	26.8695	27.0164	27.1315	ciliary basal body-plasma membrane docking;cytoplasmic microtubule organization;G2/M transition of mitotic cell cycle;meiotic spindle organization;microtubule cytoskeleton organization;microtubule nucleation;microtubule-based process;mitotic cell cycle;mitotic sister chromatid segregation;mitotic spindle organization;regulation of G2/M transition of mitotic cell cycle	GTP binding;GTPase activity;identical protein binding;structural constituent of cytoskeleton;structural molecule activity	apical part of cell;cell leading edge;centriole;centrosome;ciliary basal body;condensed nuclear chromosome;cytoplasm;cytoplasmic microtubule;cytosol;gamma-tubulin complex;microtubule;microtubule cytoskeleton;non-motile cilium;nucleus;pericentriolar material;polar microtubule;recycling endosome;spindle;spindle microtubule	Human papillomavirus infection	Tubulin;Tubulin_C	Anchoring of the basal body to the plasma membrane;AURKA Activation by TPX2;Loss of Nlp from mitotic centrosomes;Loss of proteins required for interphase microtubule organization from the centrosome;Recruitment of mitotic centrosome proteins and complexes;Recruitment of NuMA to mitotic centrosomes;Regulation of PLK1 Activity at G2/M Transition	6.96102	7.08679	6.78462	7.37227	7.20882	7.35255	26.9	27.0058	3	3			0.627393	0.787508	0.105767	0.383372
560	P51571	P51571	Translocon-associated protein subunit delta	SSR4	27.5704	27.5384	27.4799	27.5101	27.6211	27.7712			extracellular exosome;integral component of membrane;Sec61 translocon complex	Protein processing in endoplasmic reticulum	TRAP-delta	SRP-dependent cotranslational protein targeting to membrane	7.22717	7.45097	7.16316	7.75374	7.77017	7.9613	27.5296	27.6341	3	3			0.581741	0.796494	0.10456	0.373245
889	Q53GS9	Q53GS9	U4/U6.U5 tri-snRNP-associated protein 2	USP39	23.3756	23.6178	24.5055	23.7128	23.8138	24.2831	cell cycle;cell division;mRNA processing;mRNA splicing, via spliceosome;protein deubiquitination;RNA splicing;spliceosomal complex assembly	thiol-dependent ubiquitinyl hydrolase activity;zinc ion binding	nucleoplasm;nucleus;spliceosomal complex;U4/U6 x U5 tri-snRNP complex	Spliceosome	UCH;zf-UBP	mRNA Splicing - Major Pathway	5.5642	5.7873	5.70708	5.07033	5.02111	5.15761	23.833	23.9366	3	3			0.0960581	0.906601	0.103601	0.176852
1216	Q9NRR4	Q9NRR4	Ribonuclease 3	DROSHA	26.1655	26.0459	26.3317	26.3302	26.0484	26.4742	defense response to Gram-negative bacterium;defense response to Gram-positive bacterium;miRNA metabolic process;positive regulation of gene expression;pre-miRNA processing;primary miRNA processing;production of siRNA involved in RNA interference;regulation of inflammatory response;regulation of miRNA metabolic process;regulation of regulatory T cell differentiation;ribosome biogenesis;RNA process…	DEAD/H-box RNA helicase binding;double-stranded RNA binding;lipopolysaccharide binding;metal ion binding;primary miRNA binding;protein homodimerization activity;ribonuclease III activity;RNA binding;R-SMAD binding;SMAD binding	microprocessor complex;nucleolus;nucleoplasm;nucleus;postsynaptic density	Proteoglycans in cancer;Ribosome biogenesis in eukaryotes	dsrm;Ribonucleas_3_3;Ribonuclease_3	MicroRNA (miRNA) biogenesis	6.48639	6.62365	6.16823	6.6087	6.45133	6.63267	26.181	26.2843	3	3			0.276374	0.856259	0.103238	0.29494
740	Q02978	Q02978	Mitochondrial 2-oxoglutarate/malate carrier protein	SLC25A11	28.1024	28.0835	28.0265	28.1617	28.2408	28.117	gluconeogenesis	oxoglutarate:malate antiporter activity;RNA binding	integral component of plasma membrane;mitochondrial inner membrane;mitochondrion;nucleus		Mito_carr	Gluconeogenesis	7.70309	7.83194	7.4669	7.76893	7.73506	7.91672	28.0708	28.1732	3	3			1.12503	0.744837	0.102337	0.421524
838	Q15181	Q15181	Inorganic pyrophosphatase	PPA1	26.3305	26.3593	25.7884	26.5123	26.0884	26.1838	diphosphate metabolic process;phosphate-containing compound metabolic process;tRNA aminoacylation for protein translation	inorganic diphosphatase activity;magnesium ion binding	cytoplasm;cytosol;extracellular exosome	Oxidative phosphorylation	Pyrophosphatase	Cytosolic tRNA aminoacylation;Pyrophosphate hydrolysis	7.03882	6.98634	6.58595	7.11481	7.07958	7.19698	26.1594	26.2615	3	3			0.170967	0.888586	0.102086	0.23977
335	P17812;Q9NRF8	P17812	CTP synthase 1	CTPS1	27.0873	27.2868	27.3279	27.3241	27.3534	27.3238	B cell proliferation;CTP biosynthetic process;'de novo' CTP biosynthetic process;glutamine metabolic process;nucleobase-containing compound metabolic process;nucleobase-containing small molecule interconversion;pyrimidine nucleobase biosynthetic process;pyrimidine nucleotide metabolic process;response to drug;T cell proliferation	ATP binding;CTP synthase activity;identical protein binding	cytoophidium;cytoplasm;cytosol;membrane	Metabolic pathways;Pyrimidine metabolism	CTP_synth_N;GATase	Interconversion of nucleotide di- and triphosphates	7.23601	7.40589	7.09043	7.6156	7.64403	7.7747	27.234	27.3337	3	3			0.594939	0.803031	0.0997314	0.362716
1137	Q9BV38	Q9BV38	WD repeat-containing protein 18	WDR18	27.7248	27.7221	27.5395	27.7582	27.6629	27.864	multicellular organism development;pre-replicative complex assembly involved in nuclear cell cycle DNA replication;regulation of DNA-dependent DNA replication initiation;ribosomal large subunit assembly;rRNA processing		cytoplasm;nuclear pre-replicative complex;nucleolus;nucleoplasm;Rix1 complex		WD40;WD40_alt	Major pathway of rRNA processing in the nucleolus and cytosol	7.55895	7.78842	7.3311	7.68433	7.67563	7.72403	27.6621	27.7617	3	3			0.517161	0.815386	0.0995267	0.349874
764	Q12789	Q12789	General transcription factor 3C polypeptide 1	GTF3C1	22.5585	21.9699	22.8634	21.7107	22.2534	23.7217	5S class rRNA transcription by RNA polymerase III;rRNA transcription;transcription by RNA polymerase III;transcription initiation from RNA polymerase III promoter;tRNA transcription;tRNA transcription by RNA polymerase III	RNA polymerase III type 1 promoter sequence-specific DNA binding;RNA polymerase III type 2 promoter sequence-specific DNA binding	membrane;nucleolus;nucleoplasm;nucleus;ribonucleoprotein complex;transcription factor TFIIIC complex		B-block_TFIIIC	RNA Polymerase III Abortive And Retractive Initiation;RNA Polymerase III Transcription Initiation From Type 1 Promoter;RNA Polymerase III Transcription Initiation From Type 2 Promoter	4.63182	4.78371	NaN	4.84297	5.16826	5.60887	NaN	22.562	0	3			0.051408	0.935814	0.0980091	0.114575
797	Q13838	Q13838	Spliceosome RNA helicase DDX39B	DDX39B	26.9706	26.9614	27.4051	27.4875	27.1416	27.0017	liver development;mRNA 3'-end processing;mRNA export from nucleus;mRNA splicing, via spliceosome;negative regulation of DNA damage checkpoint;positive regulation of cell growth involved in cardiac muscle cell development;positive regulation of DNA biosynthetic process;positive regulation of DNA-templated transcription, elongation;positive regulation of translation;positive regulation of vascular …	ATP binding;ATPase activity;ATP-dependent protein binding;ATP-dependent RNA helicase activity;identical protein binding;protein-containing complex binding;RNA binding;RNA-dependent ATPase activity;U4 snRNA binding;U6 snRNA binding	cytoplasm;nuclear matrix;nuclear speck;nucleoplasm;nucleus;spliceosomal complex;transcription export complex	mRNA surveillance pathway;RNA transport;Spliceosome	DEAD;Helicase_C	Cleavage of Growing Transcript in the Termination Region;mRNA 3'-end processing;Transport of Mature mRNA derived from an Intron-Containing Transcript	6.91393	7.0235	6.85351	7.26654	7.14897	7.19218	27.1124	27.2103	3	3			0.181317	0.890757	0.0979424	0.241463
455	P35998	P35998	26S protease regulatory subunit 7	PSMC2	27.0668	27.2234	26.7437	27.1912	27.1437	26.9873	neutrophil degranulation;osteoblast differentiation;positive regulation of RNA polymerase II transcriptional preinitiation complex assembly;post-translational protein modification;protein deubiquitination;ubiquitin-dependent protein catabolic process	ATP binding;ATPase activity;proteasome-activating ATPase activity;TBP-class protein binding	cytoplasm;cytoplasmic ribonucleoprotein granule;cytosol;dendritic spine;extracellular region;ficolin-1-rich granule lumen;membrane;nucleoplasm;nucleus;P-body;proteasome accessory complex;proteasome complex;proteasome regulatory particle, base subcomplex;secretory granule lumen	Epstein-Barr virus infection;Proteasome	AAA	ABC-family proteins mediated transport;Activation of NF-kappaB in B cells;Antigen processing: Ubiquitination & Proteasome degradation;APC/C:Cdc20 mediated degradation of Securin;APC/C:Cdh1 mediated degradation of Cdc20 and other APC/C:Cdh1 targeted proteins in late mitosis/early G1;Asymmetric localization of PCP proteins;AUF1 (hnRNP D0) binds and destabilizes mRNA;Autodegradation of Cdh1 by Cdh1:…	7.27282	7.48269	7.01528	7.56709	7.56608	7.50325	27.0113	27.1074	3	3			0.246695	0.868663	0.0961081	0.271417
850	Q15437	Q15437	Protein transport protein Sec23B	SEC23B	25.7704	25.8913	25.8815	26.0083	25.7347	26.0761	cargo loading into COPII-coated vesicle;Golgi organization;intracellular protein transport;macroautophagy;regulation of cell shape;regulation of COPII vesicle coating	GTPase activator activity;zinc ion binding	COPII vesicle coat;cytosol;endomembrane system;endoplasmic reticulum;endoplasmic reticulum membrane;Golgi membrane;perinuclear region of cytoplasm	Protein processing in endoplasmic reticulum	Gelsolin;Sec23_BS;Sec23_helical;Sec23_trunk;zf-Sec23_Sec24		6.09823	6.30608	5.79232	6.59667	6.49203	6.7254	25.8477	25.9397	3	3			0.341912	0.856225	0.0919971	0.295489
88	O14980	O14980	Exportin-1	XPO1	25.3136	25.7917	25.4107	25.9619	25.2101	25.62	intracellular transport of virus;mRNA transport;negative regulation of transcription by RNA polymerase II;nucleocytoplasmic transport;protein export from nucleus;protein localization to nucleus;regulation of centrosome duplication;regulation of mRNA stability;regulation of protein catabolic process;regulation of protein export from nucleus;response to drug;ribosomal large subunit export from nucl…	nuclear export signal receptor activity;protein domain specific binding;protein transporter activity;Ran GTPase binding;RNA binding;transporter activity	annulate lamellae;Cajal body;cytoplasm;cytosol;host cell;intracellular membrane-bounded organelle;kinetochore;membrane;nuclear envelope;nuclear membrane;nucleolus;nucleoplasm;nucleus;protein-containing complex;ribonucleoprotein complex	Human T-cell leukemia virus 1 infection;Influenza A;Ribosome biogenesis in eukaryotes;RNA transport	CRM1_C;IBN_N;Xpo1	Amplification of signal from unattached kinetochores via a MAD2 inhibitory signal;Cyclin A/B1/B2 associated events during G2/M transition;Deactivation of the beta-catenin transactivating complex;Downregulation of TGF-beta receptor signaling;HuR (ELAVL1) binds and stabilizes mRNA;MAPK6/MAPK4 signaling;Mitotic Prometaphase;NEP/NS2 Interacts with the Cellular Export Machinery;Resolution of Sister Ch…	5.74965	6.04305	5.52928	6.23937	6.22102	6.28643	25.5053	25.5973	3	3			0.129017	0.904796	0.0919908	0.19922
543	P49792;Q99666;O14715;P0DJD0;P0DJD1;Q05823	P49792	E3 SUMO-protein ligase RanBP2	RANBP2	26.3679	26.7136	26.6302	26.4746	26.5589	26.9508	centrosome localization;defense response to virus;fat cell differentiation;mRNA export from nucleus;mRNA processing;negative regulation of viral genome replication;NLS-bearing protein import into nucleus;positive regulation of glucokinase activity;positive regulation of glucose import;positive regulation of GTPase activity;positive regulation of transcription by RNA polymerase II;protein folding;…	ATP binding;endoribonuclease activity;identical protein binding;metal ion binding;protein kinase activity;protein-containing complex binding;Ran GTPase binding;ribonucleoprotein complex binding;RNA binding;rRNA binding;SUMO transferase activity	annulate lamellae;cytoplasm;cytoplasmic periphery of the nuclear pore complex;cytosol;membrane;mitochondrial matrix;mitochondrion;nuclear envelope;nuclear inclusion body;nuclear matrix;nuclear membrane;nuclear pore;nuclear pore cytoplasmic filaments;nuclear pore nuclear basket;nucleus	Hepatitis C;Herpes simplex virus 1 infection;Influenza A;NOD-like receptor signaling pathway;RNA transport	Ank_2;GRIP;IR1-M;Pkinase;Pro_isomerase;Rab_bind;Ran_BP1;Ribonuc_2-5A;zf-RanBP	Amplification of signal from unattached kinetochores via a MAD2 inhibitory signal;Interferon alpha/beta signaling;ISG15 antiviral mechanism;Mitotic Prometaphase;NEP/NS2 Interacts with the Cellular Export Machinery;NS1 Mediated Effects on Host Pathways;Nuclear import of Rev protein;Nuclear Pore Complex (NPC) Disassembly;OAS antiviral response;Regulation of Glucokinase by Glucokinase Regulatory Pro…	6.11681	6.25785	5.88101	6.36222	6.29925	6.47943	26.5706	26.6614	3	3			0.193793	0.887916	0.0908902	0.239222
824	Q14966	Q14966	Zinc finger protein 638	ZNF638	23.4429	24.1147	24.3794	23.9001	23.992	24.3102	RNA splicing	double-stranded DNA binding;RNA binding;zinc ion binding	cytoplasm;intracellular membrane-bounded organelle;nuclear speck;nucleoplasm		RRM_1;zf-C2H2_jaz	Transcriptional regulation of white adipocyte differentiation	5.19662	5.71114	4.68357	5.05748	5.31981	5.2708	23.979	24.0674	3	3			0.104377	0.906196	0.0884406	0.175072
392	P25788	P25788	Proteasome subunit alpha type-3	PSMA3	26.0651	26.003	25.5492	25.6831	25.9463	26.2516	post-translational protein modification;proteasomal protein catabolic process;proteasomal ubiquitin-independent protein catabolic process;proteasome-mediated ubiquitin-dependent protein catabolic process;protein deubiquitination;regulation of endopeptidase activity;viral process	endopeptidase activity;threonine-type endopeptidase activity;ubiquitin protein ligase binding	cytoplasm;cytosol;extracellular exosome;nucleoplasm;nucleus;proteasome complex;proteasome core complex;proteasome core complex, alpha-subunit complex;synapse	Proteasome	Proteasome;Proteasome_A_N	ABC-family proteins mediated transport;Activation of NF-kappaB in B cells;Antigen processing: Ubiquitination & Proteasome degradation;APC/C:Cdc20 mediated degradation of Securin;APC/C:Cdh1 mediated degradation of Cdc20 and other APC/C:Cdh1 targeted proteins in late mitosis/early G1;Asymmetric localization of PCP proteins;AUF1 (hnRNP D0) binds and destabilizes mRNA;Autodegradation of Cdh1 by Cdh1:…	7.26965	7.33903	7.03874	7.38862	7.27944	7.65252	25.8725	25.9603	3	3			0.140802	0.901842	0.0878779	0.203839
728	Q00839	Q00839	Heterogeneous nuclear ribonucleoprotein U	HNRNPU	28.1875	27.9261	27.9146	28.4781	27.809	27.9996	adaptive thermogenesis;cardiac muscle cell development;cell cycle;cell division;cellular response to glucocorticoid stimulus;cellular response to leukemia inhibitory factor;chromatin organization;circadian regulation of gene expression;CRD-mediated mRNA stabilization;dendritic transport of messenger ribonucleoprotein complex;dosage compensation by inactivation of X chromosome;maintenance of prote…	actin binding;ATP binding;chromatin binding;chromatin DNA binding;DNA binding;double-stranded DNA binding;double-stranded RNA binding;identical protein binding;mRNA 3'-UTR binding;poly(A) binding;poly(C) RNA binding;poly(G) binding;pre-mRNA binding;promoter-specific chromatin binding;protein-containing complex binding;ribonucleoprotein complex binding;RNA binding;RNA polymerase II complex binding…	catalytic step 2 spliceosome;cell surface;centrosome;condensed chromosome kinetochore;CRD-mediated mRNA stability complex;cytoplasmic ribonucleoprotein granule;dendrite cytoplasm;inactive sex chromosome;kinetochore;membrane;midbody;mitotic spindle;mitotic spindle microtubule;mitotic spindle midzone;nuclear chromosome;nuclear matrix;nuclear speck;nucleoplasm;nucleus;protein-containing complex;ribo…	Spliceosome	SAP;SPRY	mRNA Splicing - Major Pathway;Processing of Capped Intron-Containing Pre-mRNA	7.49788	7.58103	7.15734	7.83771	7.65635	7.78972	28.0094	28.0956	3	3			0.147014	0.902364	0.0861886	0.206163
857	Q15738	Q15738	Sterol-4-alpha-carboxylate 3-dehydrogenase, decarboxylating	NSDHL	27.8492	27.6695	27.9563	28.2657	27.8333	27.6317	cholesterol biosynthetic process;cholesterol metabolic process;hair follicle development;labyrinthine layer blood vessel development;smoothened signaling pathway	3-beta-hydroxy-delta5-steroid dehydrogenase activity;4alpha-carboxy-4beta-methyl-5alpha-cholesta-8-en-3beta-ol:NAD(P)+ 3-oxidoreductase (decarboxylating) activity;4alpha-carboxy-5alpha-cholesta-8-en-3beta-ol:NAD(P)+ 3-dehydrogenase (decarboxylating) activity;C-3 sterol dehydrogenase (C-4 sterol decarboxylase) activity;oxidoreductase activity;oxidoreductase activity, acting on the CH-OH group of d…	endoplasmic reticulum;endoplasmic reticulum membrane;integral component of membrane;lipid droplet	Metabolic pathways;Steroid biosynthesis	3Beta_HSD	Cholesterol biosynthesis	7.42516	7.34323	7.24413	8.01995	7.85679	7.81908	27.825	27.9102	3	3			0.155698	0.902658	0.0852502	0.210547
355	P20700	P20700	Lamin-B1	LMNB1	25.9859	26.3677	26.1624	26.3168	26.2303	26.2179	interleukin-12-mediated signaling pathway	phospholipase binding;sequence-specific double-stranded DNA binding;structural molecule activity	lamin filament;membrane;nuclear envelope;nuclear inner membrane;nuclear matrix;nuclear membrane;nucleoplasm;nucleus	Apoptosis	Filament;LTD	Breakdown of the nuclear lamina;Clearance of Nuclear Envelope Membranes from Chromatin;Depolymerisation of the Nuclear Lamina;Deregulated CDK5 triggers multiple neurodegenerative pathways in Alzheimer's disease models;Formation of Senescence-Associated Heterochromatin Foci (SAHF);Gene and protein expression by JAK-STAT signaling after Interleukin-12 stimulation;Initiation of Nuclear Envelope Refo…	6.19816	6.56739	6.05273	6.99108	6.87059	6.89126	26.172	26.255	3	3			0.293204	0.874409	0.0830021	0.263809
296	P11586	P11586	C-1-tetrahydrofolate synthase, cytoplasmic;Methylenetetrahydrofolate dehydrogenase;Methenyltetrahydrofolate cyclohydrolase;Formyltetrahydrofolate synthetase;C-1-tetrahydrofolate synthase, cytoplasmic, N-terminally processed	MTHFD1	29.6562	29.745	29.6639	29.8208	29.7793	29.7137	10-formyltetrahydrofolate biosynthetic process;embryonic neurocranium morphogenesis;embryonic viscerocranium morphogenesis;folic acid metabolic process;heart development;histidine biosynthetic process;methionine biosynthetic process;methionine metabolic process;neural tube closure;neutrophil homeostasis;one-carbon metabolic process;purine nucleobase biosynthetic process;purine nucleotide biosynth…	ATP binding;formate-tetrahydrofolate ligase activity;methenyltetrahydrofolate cyclohydrolase activity;methylenetetrahydrofolate dehydrogenase (NAD+) activity;methylenetetrahydrofolate dehydrogenase (NADP+) activity;methylenetetrahydrofolate dehydrogenase [NAD(P)+] activity	cytoplasm;cytosol;extracellular exosome;membrane;mitochondrion	Metabolic pathways;One carbon pool by folate	FTHFS;THF_DHG_CYH;THF_DHG_CYH_C	Metabolism of folate and pterines	8.28571	8.48987	8.10336	8.66539	8.60884	8.71267	29.6884	29.7713	3	3			0.918273	0.821725	0.0829035	0.342342
442	P34897	P34897	Serine hydroxymethyltransferase, mitochondrial	SHMT2	29.0831	29.0327	28.9805	29.3431	28.9828	29.0153	cellular response to tetrahydrofolate;folic acid metabolic process;glycine biosynthetic process from serine;glycine metabolic process;L-serine biosynthetic process;L-serine catabolic process;L-serine metabolic process;one-carbon metabolic process;positive regulation of cell proliferation;protein homotetramerization;protein K63-linked deubiquitination;protein tetramerization;regulation of aerobic …	amino acid binding;chromatin binding;cobalt ion binding;glycine hydroxymethyltransferase activity;identical protein binding;L-allo-threonine aldolase activity;pyridoxal phosphate binding;serine binding;zinc ion binding	BRISC complex;cytoplasm;extracellular exosome;microtubule cytoskeleton;mitochondrial inner membrane;mitochondrial intermembrane space;mitochondrial matrix;mitochondrial nucleoid;mitochondrion;nucleus	Antifolate resistance;Biosynthesis of amino acids;Carbon metabolism;Glycine, serine and threonine metabolism;Glyoxylate and dicarboxylate metabolism;Metabolic pathways;One carbon pool by folate	SHMT	Metabolism of folate and pterines	7.85131	8.05235	7.69613	8.20882	8.09079	8.18546	29.0321	29.1137	3	3			0.275812	0.880813	0.0816186	0.256002
1048	Q92841	Q92841	Probable ATP-dependent RNA helicase DDX17	DDX17	27.7369	27.4547	27.3029	27.8799	27.3917	27.4651	alternative mRNA splicing, via spliceosome;androgen receptor signaling pathway;defense response to virus;epithelial to mesenchymal transition;gene silencing by RNA;intracellular estrogen receptor signaling pathway;miRNA metabolic process;myoblast differentiation;positive regulation of transcription by RNA polymerase II;regulation of alternative mRNA splicing, via spliceosome;regulation of skeleta…	ATP binding;RNA binding;RNA helicase activity;RNA-dependent ATPase activity;transcription coactivator activity	cytosol;membrane;nuclear speck;nucleolus;nucleoplasm;nucleus		DEAD;Helicase_C	SUMOylation of transcription cofactors	7.43043	7.57512	7.13085	7.74512	7.57209	7.70915	27.4982	27.5789	3	3			0.15218	0.901839	0.08078	0.202884
200	P00338;Q6ZMR3;P07864	P00338	L-lactate dehydrogenase A chain	LDHA	30.7118	30.9405	30.9371	30.8823	31.0169	30.931	ATP biosynthetic process;carbohydrate metabolic process;carboxylic acid metabolic process;flagellated sperm motility;glycolytic process;lactate biosynthetic process from pyruvate;lactate metabolic process;lactate oxidation;NAD metabolic process;positive regulation of apoptotic process;post-embryonic animal organ development;pyruvate metabolic process;response to cAMP;response to estrogen;response…	cadherin binding;identical protein binding;kinase binding;L-lactate dehydrogenase activity;NAD binding	cytoplasm;cytosol;extracellular exosome;membrane;motile cilium;nucleus	Central carbon metabolism in cancer;Cysteine and methionine metabolism;Glucagon signaling pathway;Glycolysis / Gluconeogenesis;HIF-1 signaling pathway;Metabolic pathways;Propanoate metabolism;Pyruvate metabolism	Ldh_1_C;Ldh_1_N	Pyruvate metabolism	8.73956	8.75166	8.40396	8.78244	8.80551	8.89705	30.8631	30.9434	3	3			0.398116	0.867166	0.0802892	0.281426
565	P52272	P52272	Heterogeneous nuclear ribonucleoprotein M	HNRNPM	30.6058	30.6633	30.5168	30.7721	30.6273	30.6257	alternative mRNA splicing, via spliceosome;fibroblast growth factor receptor signaling pathway;mRNA splicing, via spliceosome;regulation of mRNA stability involved in response to oxidative stress;RNA metabolic process	mRNA binding;protein domain specific binding;RNA binding	catalytic step 2 spliceosome;collagen-containing extracellular matrix;cytoplasm;extracellular exosome;membrane;nuclear matrix;nucleolus;nucleoplasm;nucleus;paraspeckles;post-mRNA release spliceosomal complex;ribonucleoprotein complex;spliceosomal complex	Spliceosome	HnRNP_M;RRM_1	FGFR2 alternative splicing;mRNA Splicing - Major Pathway;Processing of Capped Intron-Containing Pre-mRNA	8.6642	8.87979	8.48657	8.96399	8.87693	9.03282	30.5953	30.675	3	3			0.545522	0.851747	0.0797075	0.301244
377	P23396	P23396	40S ribosomal protein S3	RPS3	29.6468	29.4249	29.7803	29.7242	29.6913	29.6699	apoptotic process;cell division;cellular response to DNA damage stimulus;cellular response to hydrogen peroxide;cellular response to tumor necrosis factor;chromosome segregation;DNA damage response, detection of DNA damage;DNA repair;negative regulation of DNA repair;negative regulation of protein ubiquitination;negative regulation of translation;nuclear-transcribed mRNA catabolic process, nonsen…	class I DNA-(apurinic or apyrimidinic site) endonuclease activity;damaged DNA binding;DNA binding;DNA-(apurinic or apyrimidinic site) endonuclease activity;endodeoxyribonuclease activity;enzyme binding;Hsp70 protein binding;Hsp90 protein binding;iron-sulfur cluster binding;kinase binding;microtubule binding;mRNA binding;oxidized purine DNA binding;oxidized purine nucleobase lesion DNA N-glycosyla…	cytoplasm;cytosol;cytosolic small ribosomal subunit;endoplasmic reticulum;extracellular exosome;focal adhesion;membrane;mitochondrial inner membrane;mitochondrial matrix;mitotic spindle;NF-kappaB complex;nucleolus;nucleoplasm;nucleus;plasma membrane;polysome;postsynaptic density;ribonucleoprotein complex;ribosome;ruffle membrane	Ribosome	KH_2;Ribosomal_S3_C	Eukaryotic Translation Termination;Formation of a pool of free 40S subunits;Formation of the ternary complex, and subsequently, the 43S complex;GTP hydrolysis and joining of the 60S ribosomal subunit;L13a-mediated translational silencing of Ceruloplasmin expression;Major pathway of rRNA processing in the nucleolus and cytosol;Nonsense Mediated Decay (NMD) enhanced by the Exon Junction Complex (EJ…	8.44604	8.59749	8.30038	8.73165	8.68571	8.81998	29.6173	29.6951	3	3			0.301547	0.880648	0.0777804	0.255139
708	P81605	P81605	Dermcidin;Survival-promoting peptide;DCD-1	DCD	30.0431	29.7042	29.8453	30.3696	29.9126	29.5388	antimicrobial humoral immune response mediated by antimicrobial peptide;antimicrobial humoral response;defense response to bacterium;defense response to fungus;defense response to Gram-negative bacterium;defense response to Gram-positive bacterium;killing of cells of other organism	peptidase activity;RNA binding	extracellular exosome;extracellular region;extracellular space		Dermcidin	Antimicrobial peptides	8.59715	8.60868	8.27857	8.98936	8.78168	8.75024	29.8642	29.9403	3	3			0.105744	0.908778	0.076128	0.16565
842	Q15365	Q15365	Poly(rC)-binding protein 1	PCBP1	30.1571	30.1492	29.4771	29.9716	29.9568	30.0823	mRNA splicing, via spliceosome;positive regulation of transcription by RNA polymerase II;RNA metabolic process;viral RNA genome replication	cadherin binding;DNA-binding transcription factor activity, RNA polymerase II-specific;mRNA binding;RNA binding;sequence-specific single stranded DNA binding;single-stranded DNA binding	cytoplasm;cytoplasmic ribonucleoprotein granule;cytosol;extracellular exosome;membrane;nuclear speck;nucleoplasm	Ferroptosis;Spliceosome	KH_1	mRNA Splicing - Major Pathway;Processing of Capped Intron-Containing Pre-mRNA	8.36487	8.52086	8.0289	8.55174	8.52201	8.64845	29.9278	30.0036	3	3			0.120861	0.905433	0.0758025	0.176766
97	O15226	O15226	NF-kappa-B-repressing factor	NKRF	27.6588	27.6557	27.3422	27.548	27.607	27.7195	negative regulation of transcription, DNA-templated;positive regulation of transcription by RNA polymerase II	DNA-binding transcription activator activity, RNA polymerase II-specific;RNA binding;RNA polymerase II proximal promoter sequence-specific DNA binding	nucleolus;nucleoplasm;nucleus		G-patch;R3H		7.1336	7.35603	6.87029	7.45303	7.43992	7.55146	27.5522	27.6248	3	3			0.246655	0.890684	0.0726089	0.229459
1314	Q9Y230	Q9Y230	RuvB-like 2	RUVBL2	26.1396	25.968	25.0373	26.72	25.829	24.8119	box C/D snoRNP assembly;cellular response to estradiol stimulus;cellular response to UV;chromatin remodeling;DNA recombination;DNA repair;establishment of protein localization to chromatin;histone acetylation;histone H2A acetylation;histone H4 acetylation;negative regulation of canonical Wnt signaling pathway;negative regulation of estrogen receptor binding;positive regulation of histone acetylat…	ADP binding;ATP binding;ATPase binding;ATP-dependent 5'-3' DNA helicase activity;ATP-dependent DNA helicase activity;beta-catenin binding;chromatin DNA binding;DNA helicase activity;identical protein binding;protein homodimerization activity;RNA polymerase II core promoter sequence-specific DNA binding;RNA polymerase II distal enhancer sequence-specific DNA binding;TBP-class protein binding;TFIID…	centrosome;cytosol;extracellular exosome;Ino80 complex;intracellular;membrane;MLL1 complex;NuA4 histone acetyltransferase complex;nuclear euchromatin;nuclear matrix;nucleoplasm;nucleus;R2TP complex;ribonucleoprotein complex;Swr1 complex		TIP49	HATs acetylate histones;Telomere Extension By Telomerase	7.01355	7.11431	6.4256	7.42982	7.08778	6.93681	25.715	25.787	3	3			0.0376338	0.957649	0.0720043	0.0848181
785	Q13490;Q13489	Q13490	Baculoviral IAP repeat-containing protein 2	BIRC2	26.5929	27.0513	26.02	26.7093	26.4178	26.7441	cell surface receptor signaling pathway;I-kappaB kinase/NF-kappaB signaling;inhibition of cysteine-type endopeptidase activity involved in apoptotic process;mitotic spindle assembly;necroptotic process;negative regulation of apoptotic process;negative regulation of necroptotic process;negative regulation of ripoptosome assembly involved in necroptotic process;NIK/NF-kappaB signaling;placenta deve…	chaperone binding;cysteine-type endopeptidase inhibitor activity involved in apoptotic process;FBXO family protein binding;identical protein binding;metal ion binding;protein N-terminus binding;transcription coactivator activity;transferase activity;ubiquitin binding;ubiquitin protein ligase activity;ubiquitin-protein transferase activity;zinc ion binding	CD40 receptor complex;cytoplasm;cytoplasmic side of plasma membrane;cytosol;membrane raft;nucleoplasm;nucleus;protein-containing complex;XY body	Apoptosis;Apoptosis - multiple species;Focal adhesion;Herpes simplex virus 1 infection;Hippo signaling pathway;Necroptosis;NF-kappa B signaling pathway;NOD-like receptor signaling pathway;Pathways in cancer;Platinum drug resistance;Small cell lung cancer;TNF signaling pathway;Toxoplasmosis;Transcriptional misregulation in cancer;Ubiquitin mediated proteolysis	BIR;CARD	Apoptotic cleavage of cellular proteins;IKK complex recruitment mediated by RIP1;NOD1/2 Signaling Pathway;Regulation of necroptotic cell death;Regulation of TNFR1 signaling;RIPK1-mediated regulated necrosis;TICAM1, RIP1-mediated IKK complex recruitment;TNF receptor superfamily (TNFSF) members mediating non-canonical NF-kB pathway;TNFR1-induced NFkappaB signaling pathway;TNFR2 non-canonical NF-kB …	6.93626	6.95984	6.40485	7.29334	7.15088	7.46706	26.5547	26.6237	3	3			0.0768646	0.926198	0.0689691	0.133724
509	P46778	P46778	60S ribosomal protein L21	RPL21	29.7092	30.036	29.8676	29.719	29.821	30.2795	nuclear-transcribed mRNA catabolic process, nonsense-mediated decay;SRP-dependent cotranslational protein targeting to membrane;translation;translational initiation	RNA binding;structural constituent of ribosome	cytosol;cytosolic large ribosomal subunit;endoplasmic reticulum;membrane	Ribosome	Ribosomal_L21e	Eukaryotic Translation Termination;Formation of a pool of free 40S subunits;GTP hydrolysis and joining of the 60S ribosomal subunit;L13a-mediated translational silencing of Ceruloplasmin expression;Major pathway of rRNA processing in the nucleolus and cytosol;Nonsense Mediated Decay (NMD) enhanced by the Exon Junction Complex (EJC);Nonsense Mediated Decay (NMD) independent of the Exon Junction Co…	8.74819	8.58026	8.43963	8.57514	8.28974	8.78839	29.8709	29.9398	3	3			0.128662	0.906187	0.0688928	0.173744
581	P54136	P54136	Arginine--tRNA ligase, cytoplasmic	RARS	26.5474	26.5876	26.1453	26.5774	26.5836	26.3222	arginyl-tRNA aminoacylation;tRNA aminoacylation for protein translation	arginine binding;arginine-tRNA ligase activity;ATP binding;cadherin binding;tRNA binding	aminoacyl-tRNA synthetase multienzyme complex;cytoplasm;cytosol;extracellular exosome;membrane;nucleoplasm;nucleus	Aminoacyl-tRNA biosynthesis	Arg_tRNA_synt_N;DALR_1;tRNA-synt_1d	Cytosolic tRNA aminoacylation;SeMet incorporation into proteins	6.87103	7.08055	6.34475	7.09871	6.96105	6.8833	26.4268	26.4944	3	3			0.152739	0.902693	0.0676524	0.18514
164	O75683	O75683	Surfeit locus protein 6	SURF6	28.0212	27.0202	25.6212	27.4541	26.6502	26.7598	ribosomal large subunit biogenesis;ribosomal small subunit biogenesis	DNA binding;RNA binding	cytosolic large ribosomal subunit;granular component;nucleolus;nucleoplasm		SURF6		7.72837	7.55546	6.74165	7.68342	7.36907	7.68744	26.8875	26.9547	3	3			0.0305528	0.958774	0.0671508	0.0714296
608	P60866	P60866	40S ribosomal protein S20	RPS20	29.0766	29.1906	28.6361	28.7689	29.0528	29.281	nuclear-transcribed mRNA catabolic process, nonsense-mediated decay;SRP-dependent cotranslational protein targeting to membrane;translation;translational initiation	RNA binding;structural constituent of ribosome	cytosol;cytosolic small ribosomal subunit;extracellular exosome;membrane;nucleoplasm;synapse	Ribosome	Ribosomal_S10	Eukaryotic Translation Termination;Formation of a pool of free 40S subunits;Formation of the ternary complex, and subsequently, the 43S complex;GTP hydrolysis and joining of the 60S ribosomal subunit;L13a-mediated translational silencing of Ceruloplasmin expression;Major pathway of rRNA processing in the nucleolus and cytosol;Nonsense Mediated Decay (NMD) enhanced by the Exon Junction Complex (EJ…	7.91183	8.13862	7.51469	8.03902	8.18873	8.43366	28.9678	29.0342	3	3			0.106662	0.914959	0.0664558	0.156438
530	P49327	P49327	Fatty acid synthase;[Acyl-carrier-protein] S-acetyltransferase;[Acyl-carrier-protein] S-malonyltransferase;3-oxoacyl-[acyl-carrier-protein] synthase;3-oxoacyl-[acyl-carrier-protein] reductase;3-hydroxyacyl-[acyl-carrier-protein] dehydratase;Enoyl-[acyl-carrier-protein] reductase;Oleoyl-[acyl-carrier-protein] hydrolase	FASN	27.8953	27.8077	27.6104	27.873	27.8295	27.8046	acetyl-CoA metabolic process;cellular response to interleukin-4;establishment of endothelial intestinal barrier;ether lipid biosynthetic process;fatty acid biosynthetic process;fatty acid metabolic process;fatty-acyl-CoA biosynthetic process;macromolecule metabolic process;mammary gland development;monocyte differentiation;neutrophil differentiation;osteoblast differentiation;positive regulation …	(3R)-hydroxymyristoyl-[acyl-carrier-protein] dehydratase activity;[acyl-carrier-protein] S-acetyltransferase activity;[acyl-carrier-protein] S-malonyltransferase activity;3-hydroxyoctanoyl-[acyl-carrier-protein] dehydratase activity;3-oxoacyl-[acyl-carrier-protein] reductase (NADPH) activity;3-oxoacyl-[acyl-carrier-protein] synthase activity;3-oxo-glutaryl-[acp] methyl ester reductase activity;3-…	cytosol;extracellular exosome;glycogen granule;Golgi apparatus;melanosome;membrane;plasma membrane	AMPK signaling pathway;Fatty acid biosynthesis;Fatty acid metabolism;Insulin signaling pathway;Metabolic pathways	Acyl_transf_1;ADH_zinc_N;KAsynt_C_assoc;ketoacyl-synt;Ketoacyl-synt_C;KR;Methyltransf_12;PP-binding;PS-DH;Thioesterase	Activation of gene expression by SREBF (SREBP);ChREBP activates metabolic gene expression;Fatty acyl-CoA biosynthesis;Vitamin B5 (pantothenate) metabolism	7.13697	7.26626	6.78208	7.38434	7.36092	7.44336	27.7712	27.8357	3	3			0.303441	0.895663	0.0645809	0.22534
137	O60684;O15131;P52294	O60684;O15131;P52294	Importin subunit alpha-7;Importin subunit alpha-6;Importin subunit alpha-5;Importin subunit alpha-5, N-terminally processed	KPNA6;KPNA5;KPNA1	26.3784	26.6351	26.5365	26.439	26.6608	26.6374	apoptotic DNA fragmentation;intracellular transport of virus;maternal process involved in female pregnancy;modulation by virus of host process;NLS-bearing protein import into nucleus;positive regulation of transcription by RNA polymerase II;postsynapse to nucleus signaling pathway;regulation of DNA recombination	nuclear import signal receptor activity;nuclear localization sequence binding;protein transporter activity	cytoplasm;cytosol;dendrite;glutamatergic synapse;host cell;membrane;nuclear pore;nucleoplasm;nucleus;postsynaptic density	Influenza A	Arm;Arm_3;IBB	Activation of DNA fragmentation factor;Integration of provirus;ISG15 antiviral mechanism;NS1 Mediated Effects on Host Pathways;Transport of Ribonucleoproteins into the Host Nucleus;Vpr-mediated nuclear import of PICs	6.64365	7.02796	6.83369	6.8312	7.08368	7.35624	26.5167	26.5791	3	3			0.23971	0.903477	0.0624428	0.206322
868	Q16576	Q16576	Histone-binding protein RBBP7	RBBP7	26.509	26.4384	25.8428	25.9284	26.6851	26.3605	cell proliferation;cellular heat acclimation;CENP-A containing nucleosome assembly;DNA replication;multicellular organism development;negative regulation of cell growth;negative regulation of G0 to G1 transition;negative regulation of gene expression, epigenetic;negative regulation of transcription by RNA polymerase II;post-translational protein modification;response to steroid hormone	histone deacetylase activity;RNA binding	cytosol;ESC/E(Z) complex;nucleoplasm;nucleus;NuRD complex		CAF1C_H4-bd;WD40	Activation of anterior HOX genes in hindbrain development during early embryogenesis;Deposition of new CENPA-containing nucleosomes at the centromere;ERCC6 (CSB) and EHMT2 (G9a) positively regulate rRNA expression;HATs acetylate histones;HDACs deacetylate histones;Neddylation;Oxidative Stress Induced Senescence;PKMTs methylate histone lysines;PRC2 methylates histones and DNA;Regulation of PTEN ge…	6.82904	6.85996	6.29436	6.2774	6.45419	6.49932	26.2634	26.3247	3	3			0.0704724	0.935909	0.0613143	0.121549
1172	Q9H4A4	Q9H4A4	Aminopeptidase B	RNPEP	26.6587	26.8292	26.3214	26.7061	26.6565	26.6278	negative regulation of blood pressure;proteolysis	aminopeptidase activity;epoxide hydrolase activity;metalloexopeptidase activity;zinc ion binding	extracellular exosome;extracellular region;plasma membrane;secretory granule		Leuk-A4-hydro_C;Peptidase_M1		6.9545	7.17684	6.75775	7.37123	7.35923	7.21328	26.6031	26.6635	3	3			0.149066	0.905458	0.060407	0.172126
111	O43242	O43242	26S proteasome non-ATPase regulatory subunit 3	PSMD3	28.7312	28.9428	29.0203	28.8535	29.0158	29.0057	neutrophil degranulation;post-translational protein modification;protein deubiquitination;regulation of protein catabolic process;ubiquitin-dependent protein catabolic process	enzyme regulator activity	cytosol;extracellular exosome;extracellular region;ficolin-1-rich granule lumen;membrane;nucleoplasm;nucleus;proteasome accessory complex;proteasome complex;proteasome regulatory particle, lid subcomplex;secretory granule lumen	Epstein-Barr virus infection;Proteasome	PCI;Rpn3_C	ABC-family proteins mediated transport;Activation of NF-kappaB in B cells;Antigen processing: Ubiquitination & Proteasome degradation;APC/C:Cdc20 mediated degradation of Securin;APC/C:Cdh1 mediated degradation of Cdc20 and other APC/C:Cdh1 targeted proteins in late mitosis/early G1;Asymmetric localization of PCP proteins;AUF1 (hnRNP D0) binds and destabilizes mRNA;Autodegradation of Cdh1 by Cdh1:…	7.67191	7.90221	7.53278	7.83322	7.93489	8.07405	28.8981	28.9583	3	3			0.233925	0.905144	0.0602023	0.199948
723	Q00325	Q00325	Phosphate carrier protein, mitochondrial	SLC25A3	28.97	28.8431	28.6972	29.0833	28.7527	28.8533	phosphate ion transmembrane transport	inorganic phosphate transmembrane transporter activity;phosphate:proton symporter activity;protein-containing complex binding	extracellular exosome;integral component of mitochondrial inner membrane;integral component of plasma membrane;membrane;mitochondrial inner membrane;mitochondrion;myelin sheath		Mito_carr		7.81922	7.93689	7.61101	8.07089	7.94831	8.15427	28.8368	28.8965	3	3			0.180779	0.902354	0.0596886	0.183296
648	P62269	P62269	40S ribosomal protein S18	RPS18	25.9904	25.2106	22.8634	24.208	24.6061	25.4266	nuclear-transcribed mRNA catabolic process, nonsense-mediated decay;SRP-dependent cotranslational protein targeting to membrane;translation;translational initiation	RNA binding;rRNA binding;structural constituent of ribosome	cytosol;cytosolic small ribosomal subunit;extracellular exosome;focal adhesion;membrane;nucleoplasm;nucleus;postsynaptic density;ribosome;small ribosomal subunit	Ribosome	Ribosomal_S13	Eukaryotic Translation Termination;Formation of a pool of free 40S subunits;Formation of the ternary complex, and subsequently, the 43S complex;GTP hydrolysis and joining of the 60S ribosomal subunit;L13a-mediated translational silencing of Ceruloplasmin expression;Major pathway of rRNA processing in the nucleolus and cytosol;Nonsense Mediated Decay (NMD) enhanced by the Exon Junction Complex (EJ…	7.07225	7.03687	6.50835	6.85378	6.94848	7.12525	25.6005	24.7469	2	3			0.0194444	0.967352	0.0587648	0.048732
643	P62244	P62244	40S ribosomal protein S15a	RPS15A	28.6998	28.6665	28.9655	28.8915	28.8371	28.769	nuclear-transcribed mRNA catabolic process, nonsense-mediated decay;positive regulation of cell cycle;positive regulation of cell proliferation;response to virus;SRP-dependent cotranslational protein targeting to membrane;translation;translational initiation	RNA binding;structural constituent of ribosome	cytoplasm;cytosol;cytosolic small ribosomal subunit;extracellular exosome;membrane;nucleoplasm	Ribosome	Ribosomal_S8	Eukaryotic Translation Termination;Formation of a pool of free 40S subunits;Formation of the ternary complex, and subsequently, the 43S complex;GTP hydrolysis and joining of the 60S ribosomal subunit;L13a-mediated translational silencing of Ceruloplasmin expression;Major pathway of rRNA processing in the nucleolus and cytosol;Nonsense Mediated Decay (NMD) enhanced by the Exon Junction Complex (EJ…	8.10958	8.24045	8.03953	8.57172	8.55064	8.6493	28.7773	28.8326	3	3			0.212173	0.903194	0.0552591	0.183562
1280	Q9UG63	Q9UG63	ATP-binding cassette sub-family F member 2	ABCF2	27.9899	27.8382	27.8216	27.9242	27.8338	28.0552		ATP binding;ATPase activity;transporter activity	membrane;mitochondrial envelope		ABC_tran;ABC_tran_Xtn		7.32962	7.53776	7.11297	7.56209	7.55618	7.73397	27.8832	27.9377	3	3			0.25951	0.899041	0.0545095	0.192174
393	P25789	P25789	Proteasome subunit alpha type-4	PSMA4	25.8084	25.7962	25.0203	25.6626	25.5163	25.6091	post-translational protein modification;proteasomal protein catabolic process;proteasomal ubiquitin-independent protein catabolic process;proteasome-mediated ubiquitin-dependent protein catabolic process;protein deubiquitination;viral process	endopeptidase activity;threonine-type endopeptidase activity	cytoplasm;cytosol;extracellular exosome;intracellular membrane-bounded organelle;nucleoplasm;nucleus;P-body;proteasome complex;proteasome core complex;proteasome core complex, alpha-subunit complex	Proteasome	Proteasome;Proteasome_A_N	ABC-family proteins mediated transport;Activation of NF-kappaB in B cells;Antigen processing: Ubiquitination & Proteasome degradation;APC/C:Cdc20 mediated degradation of Securin;APC/C:Cdh1 mediated degradation of Cdc20 and other APC/C:Cdh1 targeted proteins in late mitosis/early G1;Asymmetric localization of PCP proteins;AUF1 (hnRNP D0) binds and destabilizes mRNA;Autodegradation of Cdh1 by Cdh1:…	6.90078	7.05216	6.51862	7.087	7.03993	7.19956	25.5416	25.596	3	3			0.0721202	0.935192	0.0543658	0.117127
249	P07195	P07195	L-lactate dehydrogenase B chain	LDHB	29.8038	29.5816	29.2964	29.6336	29.4981	29.7053	carbohydrate metabolic process;pyruvate metabolic process	identical protein binding;L-lactate dehydrogenase activity	cytoplasm;cytosol;extracellular exosome;membrane;membrane raft	Central carbon metabolism in cancer;Cysteine and methionine metabolism;Glucagon signaling pathway;Glycolysis / Gluconeogenesis;HIF-1 signaling pathway;Metabolic pathways;Propanoate metabolism;Pyruvate metabolism	Ldh_1_C;Ldh_1_N	Pyruvate metabolism	8.43561	8.54552	8.05542	8.58919	8.51021	8.66536	29.5606	29.6123	3	3			0.118581	0.924849	0.0517387	0.144155
378	P23526	P23526	Adenosylhomocysteinase	AHCY	29.1098	28.8334	28.2445	29.8745	28.4762	27.9898	chronic inflammatory response to antigenic stimulus;circadian sleep/wake cycle;methylation;one-carbon metabolic process;response to hypoxia;response to nutrient;S-adenosylhomocysteine catabolic process;S-adenosylmethionine cycle;sulfur amino acid metabolic process	adenosylhomocysteinase activity;adenyl nucleotide binding;identical protein binding;NAD binding	cytosol;extracellular exosome;melanosome;neuron projection;nucleus	Cysteine and methionine metabolism;Metabolic pathways	AdoHcyase;AdoHcyase_NAD	Defective AHCY causes Hypermethioninemia with S-adenosylhomocysteine hydrolase deficiency (HMAHCHD);Metabolism of ingested SeMet, Sec, MeSec into H2Se;Methylation;Sulfur amino acid metabolism	7.88143	7.85729	7.32728	8.43411	7.89199	7.78403	28.7292	28.7802	3	3			0.02757	0.968108	0.0509059	0.0620924
611	P61009	P61009	Signal peptidase complex subunit 3	SPCS3	27.1458	27.1324	27.5972	27.4122	27.4093	27.2045	protein targeting to ER;proteolysis;signal peptide processing	peptidase activity	endoplasmic reticulum;endoplasmic reticulum membrane;integral component of membrane;organelle membrane;signal peptidase complex	Protein export	SPC22	SRP-dependent cotranslational protein targeting to membrane;Synthesis, secretion, and deacylation of Ghrelin;Synthesis, secretion, and inactivation of Glucagon-like Peptide-1 (GLP-1);Synthesis, secretion, and inactivation of Glucose-dependent Insulinotropic Polypeptide (GIP)	7.37546	7.59051	7.317	7.7701	7.71487	7.698	27.2918	27.342	3	3			0.108286	0.926161	0.050204	0.136609
379	P23528;Q9Y281	P23528	Cofilin-1	CFL1	28.7554	28.9629	28.6225	28.6406	28.8867	28.9622	actin cytoskeleton organization;actin filament depolymerization;actin filament fragmentation;cytoskeleton organization;establishment of cell polarity;interleukin-12-mediated signaling pathway;mitotic cytokinesis;muscle cell cellular homeostasis;negative regulation of apoptotic process;neural crest cell migration;neural fold formation;positive regulation by host of viral process;positive regulatio…	actin filament binding;signaling receptor binding	actin cytoskeleton;cell-cell junction;cortical actin cytoskeleton;cytoplasm;cytosol;extracellular exosome;extracellular space;focal adhesion;I band;lamellipodium;lamellipodium membrane;membrane;nuclear matrix;nucleus;ruffle membrane;vesicle;Z disc	Axon guidance;Fc gamma R-mediated phagocytosis;Human immunodeficiency virus 1 infection;Pertussis;Regulation of actin cytoskeleton	Cofilin_ADF	EPHB-mediated forward signaling;Gene and protein expression by JAK-STAT signaling after Interleukin-12 stimulation;Platelet degranulation;Regulation of actin dynamics for phagocytic cup formation;RHO GTPases Activate ROCKs;Sema3A PAK dependent Axon repulsion	8.27499	8.49456	7.88696	8.46694	8.54891	8.67684	28.7803	28.8298	3	3			0.131495	0.924373	0.049586	0.146405
924	Q6P2Q9	Q6P2Q9	Pre-mRNA-processing-splicing factor 8	PRPF8	24.7124	24.698	25.2725	24.7551	24.8831	25.1862	cellular response to lipopolysaccharide;cellular response to tumor necrosis factor;mRNA processing;mRNA splicing, via spliceosome;RNA splicing;RNA splicing, via transesterification reactions;spliceosomal tri-snRNP complex assembly	K63-linked polyubiquitin modification-dependent protein binding;pre-mRNA intronic binding;RNA binding;second spliceosomal transesterification activity;U1 snRNA binding;U2 snRNA binding;U5 snRNA binding;U6 snRNA binding	catalytic step 2 spliceosome;membrane;nuclear speck;nucleoplasm;nucleus;U2-type catalytic step 2 spliceosome;U2-type precatalytic spliceosome;U4/U6 x U5 tri-snRNP complex;U5 snRNP	Spliceosome	JAB;PRO8NT;PROCN;PROCT;PRP8_domainIV;RRM_4;U5_2-snRNA_bdg;U6-snRNA_bdg	mRNA Splicing - Major Pathway;mRNA Splicing - Minor Pathway	5.66552	5.72856	5.52514	5.47261	5.46975	5.71946	24.8943	24.9414	3	3			0.072397	0.937848	0.0471535	0.110095
267	P08708	P08708	40S ribosomal protein S17	RPS17	27.0613	26.9752	25.6842	25.5806	27.1235	27.1571	erythrocyte homeostasis;nuclear-transcribed mRNA catabolic process, nonsense-mediated decay;ribosomal small subunit biogenesis;rRNA processing;SRP-dependent cotranslational protein targeting to membrane;translation;translational initiation	RNA binding;structural constituent of ribosome	cytosol;cytosolic small ribosomal subunit;focal adhesion;membrane;nucleoplasm;ribosome	Ribosome	Ribosomal_S17e	Eukaryotic Translation Termination;Formation of a pool of free 40S subunits;Formation of the ternary complex, and subsequently, the 43S complex;GTP hydrolysis and joining of the 60S ribosomal subunit;L13a-mediated translational silencing of Ceruloplasmin expression;Major pathway of rRNA processing in the nucleolus and cytosol;Nonsense Mediated Decay (NMD) enhanced by the Exon Junction Complex (EJ…	6.9073	7.20279	6.3631	7.07547	7.52046	7.18018	26.5735	26.6204	3	3			0.0228566	0.974366	0.0468477	0.0529555
1344	Q9Y3I0	Q9Y3I0	tRNA-splicing ligase RtcB homolog	RTCB	27.5968	27.7204	27.4686	27.5428	27.6122	27.7589	in utero embryonic development;placenta development;tRNA exon ligation utilizing 2',3' cyclic phosphate of 5'-exon as source of linkage phosphate;tRNA splicing, via endonucleolytic cleavage and ligation	ATP binding;metal ion binding;RNA binding;RNA ligase (ATP) activity;vinculin binding	cytoplasm;cytosol;endoplasmic reticulum membrane;intracellular membrane-bounded organelle;nuclear envelope;nucleoplasm;nucleus;tRNA-splicing ligase complex		RtcB	tRNA processing in the nucleus	7.51395	7.75526	7.18662	7.73276	7.76818	7.94171	27.5953	27.638	3	3			0.166443	0.923866	0.0426737	0.143853
767	Q12931	Q12931	Heat shock protein 75 kDa, mitochondrial	TRAP1	28.8855	28.9793	28.8929	28.9658	28.927	28.983	chaperone-mediated protein folding;negative regulation of cellular respiration;negative regulation of intrinsic apoptotic signaling pathway in response to hydrogen peroxide;negative regulation of reactive oxygen species biosynthetic process;translational attenuation	ATP binding;protein kinase binding;RNA binding;tumor necrosis factor receptor binding;unfolded protein binding	membrane;mitochondrial inner membrane;mitochondrial intermembrane space;mitochondrial matrix;mitochondrion;nucleoplasm		HSP90	Respiratory electron transport	7.82955	8.01072	7.67096	8.01334	7.9861	8.09701	28.9192	28.9586	3	3			0.500842	0.906696	0.0393893	0.168068
662	P62753	P62753	40S ribosomal protein S6	RPS6	29.3387	29.2427	29.1661	29.1941	29.3055	29.3643	activation-induced cell death of T cells;erythrocyte development;G1/S transition of mitotic cell cycle;gastrulation;glucose homeostasis;mammalian oogenesis stage;mitotic cell cycle checkpoint;negative regulation of apoptotic process;nuclear-transcribed mRNA catabolic process, nonsense-mediated decay;placenta development;positive regulation of apoptotic process;ribosomal small subunit biogenesis;r…	protein kinase binding;RNA binding;structural constituent of ribosome	cell body;cytoplasmic ribonucleoprotein granule;cytosol;cytosolic small ribosomal subunit;dendrite;endoplasmic reticulum;membrane;nucleolus;nucleoplasm;nucleus;perinuclear region of cytoplasm;polysome;ribonucleoprotein complex;small ribosomal subunit	Apelin signaling pathway;EGFR tyrosine kinase inhibitor resistance;HIF-1 signaling pathway;Insulin signaling pathway;mTOR signaling pathway;PI3K-Akt signaling pathway;Proteoglycans in cancer;Ribosome;Thermogenesis	Ribosomal_S6e	Eukaryotic Translation Termination;Formation of a pool of free 40S subunits;Formation of the ternary complex, and subsequently, the 43S complex;GTP hydrolysis and joining of the 60S ribosomal subunit;L13a-mediated translational silencing of Ceruloplasmin expression;Major pathway of rRNA processing in the nucleolus and cytosol;mTORC1-mediated signalling;Nonsense Mediated Decay (NMD) enhanced by th…	8.54037	8.72093	8.44358	8.73239	8.73824	8.92563	29.2492	29.2879	3	3			0.213058	0.923212	0.0387452	0.14319
64	O00411	O00411	DNA-directed RNA polymerase, mitochondrial	POLRMT	25.4575	25.3188	26.3858	25.5225	25.7359	26.0148	mitochondrial transcription;mitochondrion organization;transcription initiation from mitochondrial promoter	DNA-directed 5'-3' RNA polymerase activity;mitochondrial promoter sequence-specific DNA binding;RNA binding;sequence-specific DNA binding	mitochondrial DNA-directed RNA polymerase complex;mitochondrial matrix;mitochondrial nucleoid;mitochondrion;protein-containing complex		RNA_pol;RPOL_N	Mitochondrial transcription initiation;Transcriptional activation of mitochondrial biogenesis	5.50548	5.73913	5.61027	5.57994	5.70936	5.83508	25.7207	25.7577	3	3			0.0343857	0.966582	0.0370255	0.0656469
644	P62249	P62249	40S ribosomal protein S16	RPS16	27.861	27.9022	27.8342	27.7394	27.9188	28.0469	cellular response to leukemia inhibitory factor;liver regeneration;maturation of SSU-rRNA from tricistronic rRNA transcript (SSU-rRNA, 5.8S rRNA, LSU-rRNA);nuclear-transcribed mRNA catabolic process, nonsense-mediated decay;ribosomal small subunit biogenesis;rRNA processing;SRP-dependent cotranslational protein targeting to membrane;translation;translational initiation	RNA binding;structural constituent of ribosome	cytosol;cytosolic small ribosomal subunit;extracellular exosome;focal adhesion;membrane;nucleoplasm;small ribosomal subunit	Ribosome	Ribosomal_S9	Eukaryotic Translation Termination;Formation of a pool of free 40S subunits;Formation of the ternary complex, and subsequently, the 43S complex;GTP hydrolysis and joining of the 60S ribosomal subunit;L13a-mediated translational silencing of Ceruloplasmin expression;Major pathway of rRNA processing in the nucleolus and cytosol;Nonsense Mediated Decay (NMD) enhanced by the Exon Junction Complex (EJ…	8.1273	8.27393	7.85719	8.26167	8.29966	8.49595	27.8658	27.9017	3	3			0.146097	0.935344	0.0358988	0.123221
474	P40227	P40227	T-complex protein 1 subunit zeta	CCT6A	29.8607	30.1764	30.0128	30.0418	30.0901	30.0245	positive regulation of establishment of protein localization to telomere;positive regulation of protein localization to Cajal body;positive regulation of telomerase RNA localization to Cajal body;positive regulation of telomere maintenance via telomerase;protein folding;protein stabilization	ATP binding;RNA binding;unfolded protein binding;WD40-repeat domain binding	chaperonin-containing T-complex;cytoplasm;cytosol;extracellular exosome;microtubule		Cpn60_TCP1	Association of TriC/CCT with target proteins during biosynthesis;Cooperation of PDCL (PhLP1) and TRiC/CCT in G-protein beta folding;Folding of actin by CCT/TriC;Formation of tubulin folding intermediates by CCT/TriC;Prefoldin mediated transfer of substrate to CCT/TriC	8.36414	8.58904	8.26129	8.55297	8.51343	8.72891	30.0166	30.0521	3	3			0.140896	0.935903	0.0354805	0.120988
573	P53007	P53007	Tricarboxylate transport protein, mitochondrial	SLC25A1	26.2262	26.1871	26.1811	26.1228	26.1668	26.4089	fatty-acyl-CoA biosynthetic process;gluconeogenesis;mitochondrial citrate transmembrane transport	citrate transmembrane transporter activity;tricarboxylic acid transmembrane transporter activity	extracellular exosome;integral component of membrane;mitochondrial inner membrane;nucleus		Mito_carr	Fatty acyl-CoA biosynthesis;Gluconeogenesis	6.84982	6.83726	6.49307	6.94652	6.97663	7.12336	26.1981	26.2328	3	3			0.142842	0.935296	0.0346877	0.11959
222	P04792	P04792	Heat shock protein beta-1	HSPB1	29.418	29.6537	29.3156	29.4889	29.3228	29.6784	anterograde axonal protein transport;cellular response to vascular endothelial growth factor stimulus;chaperone-mediated protein folding;intracellular signal transduction;negative regulation of apoptotic process;negative regulation of oxidative stress-induced intrinsic apoptotic signaling pathway;negative regulation of protein kinase activity;platelet aggregation;positive regulation of angiogenes…	identical protein binding;protein binding involved in protein folding;protein homodimerization activity;protein kinase binding;protein kinase C binding;protein kinase C inhibitor activity;RNA binding;ubiquitin binding	axon cytoplasm;cytoplasm;cytoskeleton;cytosol;extracellular exosome;extracellular space;focal adhesion;nucleus;plasma membrane;proteasome complex;spindle;Z disc	Amoebiasis;MAPK signaling pathway;VEGF signaling pathway	HSP20	AUF1 (hnRNP D0) binds and destabilizes mRNA;MAPK6/MAPK4 signaling;VEGFA-VEGFR2 Pathway	8.19299	8.36575	7.94927	8.33688	8.06729	8.43422	29.4624	29.4967	3	3			0.0846577	0.949636	0.0342674	0.0997855
240	P06493	P06493	Cyclin-dependent kinase 1	CDK1	27.9285	28.1858	27.9766	28.0347	28.109	28.0432	activation of MAPK activity;anaphase-promoting complex-dependent catabolic process;animal organ regeneration;apoptotic process;cell aging;cell division;cell migration;cell proliferation;cellular response to hydrogen peroxide;centrosome cycle;chromosome condensation;ciliary basal body-plasma membrane docking;DNA damage response, signal transduction by p53 class mediator resulting in cell cycle arr…	ATP binding;chromatin binding;cyclin binding;cyclin-dependent protein kinase activity;cyclin-dependent protein serine/threonine kinase activity;histone kinase activity;Hsp70 protein binding;protein kinase activity;protein serine/threonine kinase activity;RNA polymerase II CTD heptapeptide repeat kinase activity;virus receptor activity	centrosome;cyclin B1-CDK1 complex;cyclin-dependent protein kinase holoenzyme complex;cytoplasm;cytosol;endoplasmic reticulum membrane;extracellular exosome;membrane;midbody;mitochondrial matrix;mitochondrion;mitotic spindle;nuclear chromosome, telomeric region;nucleoplasm;nucleus;spindle microtubule	Cell cycle;Cellular senescence;Gap junction;Human immunodeficiency virus 1 infection;Oocyte meiosis;p53 signaling pathway;Progesterone-mediated oocyte maturation;Viral carcinogenesis	Pkinase	Activation of E2F1 target genes at G1/S;Activation of NIMA Kinases NEK9, NEK6, NEK7;Anchoring of the basal body to the plasma membrane;APC/C:Cdc20 mediated degradation of Cyclin B;AURKA Activation by TPX2;Cdc20:Phospho-APC/C mediated degradation of Cyclin A;Chk1/Chk2(Cds1) mediated inactivation of Cyclin B:Cdk1 complex;Condensation of Prometaphase Chromosomes;Condensation of Prophase Chromosomes;…	7.50841	7.71522	7.33199	7.89311	7.95749	8.01695	28.0303	28.0623	3	3			0.144023	0.934993	0.0319767	0.113229
615	P61088;Q5JXB2	P61088;Q5JXB2	Ubiquitin-conjugating enzyme E2 N;Putative ubiquitin-conjugating enzyme E2 N-like	UBE2N;UBE2NL	27.7418	27.8812	27.2652	27.7596	27.675	27.545	activation of MAPK activity;cellular protein modification process;DNA double-strand break processing;double-strand break repair via homologous recombination;double-strand break repair via nonhomologous end joining;histone ubiquitination;interleukin-1-mediated signaling pathway;JNK cascade;nucleotide-binding oligomerization domain containing signaling pathway;positive regulation of DNA repair;posi…	ATP binding;RNA binding;ubiquitin binding;ubiquitin conjugating enzyme activity;ubiquitin protein ligase binding;ubiquitin-protein transferase activity	cytoplasm;cytosol;extracellular exosome;fibrillar center;nucleoplasm;nucleus;protein-containing complex;UBC13-MMS2 complex;UBC13-UEV1A complex;ubiquitin ligase complex	Ubiquitin mediated proteolysis	UQ_con	activated TAK1 mediates p38 MAPK activation;Antigen processing: Ubiquitination & Proteasome degradation;CLEC7A (Dectin-1) signaling;Downstream TCR signaling;E3 ubiquitin ligases ubiquitinate target proteins;FCERI mediated NF-kB activation;Formation of Incision Complex in GG-NER;G2/M DNA damage checkpoint;IKK complex recruitment mediated by RIP1;Interleukin-1 signaling;IRAK1 recruits IKK complex;I…	7.59865	7.7972	7.19474	7.42152	7.81177	7.4622	27.6294	27.6599	3	3			0.0534154	0.957819	0.0304985	0.0768876
1107	Q99567	Q99567	Nuclear pore complex protein Nup88	NUP88	26.3764	26.5624	26.1922	27.1244	25.0386	27.0594	mitotic cell cycle;mRNA export from nucleus;protein export from nucleus;protein import into nucleus;ribosomal large subunit export from nucleus;ribosomal small subunit export from nucleus;viral process	structural constituent of nuclear pore;transporter activity	cytosol;nuclear pore;nucleoplasm	RNA transport	Nup88	ISG15 antiviral mechanism;NEP/NS2 Interacts with the Cellular Export Machinery;NS1 Mediated Effects on Host Pathways;Nuclear import of Rev protein;Nuclear Pore Complex (NPC) Disassembly;Regulation of Glucokinase by Glucokinase Regulatory Protein;Regulation of HSF1-mediated heat shock response;Rev-mediated nuclear export of HIV RNA;snRNP Assembly;SUMOylation of chromatin organization proteins;SUMO…	6.35212	6.6045	6.29414	7.0616	6.72852	6.93565	26.377	26.4075	3	3			0.0145567	0.97723	0.0304686	0.0341203
515	P46977	P46977	Dolichyl-diphosphooligosaccharide--protein glycosyltransferase subunit STT3A	STT3A	26.0943	26.1343	26.3182	26.2924	25.9879	26.3542	co-translational protein modification;protein N-linked glycosylation via asparagine	dolichyl-diphosphooligosaccharide-protein glycotransferase activity;metal ion binding	endoplasmic reticulum membrane;integral component of membrane;membrane;oligosaccharyltransferase complex;oligosaccharyltransferase III complex	Metabolic pathways;N-Glycan biosynthesis;Protein processing in endoplasmic reticulum	STT3	Asparagine N-linked glycosylation	6.89947	6.86036	6.67537	6.81692	6.72581	6.95566	26.1823	26.2115	3	3			0.0776263	0.957639	0.029218	0.0878622
922	Q6P2H3	Q6P2H3	Centrosomal protein of 85 kDa	CEP85	27.3289	27.2518	27.2015	27.319	27.2076	27.3428	chromosome segregation;negative regulation of protein kinase activity;regulation of mitotic centrosome separation		centrosome;cytosol;Golgi apparatus;microtubule organizing center;mitochondrion;nucleolus;pericentriolar material;spindle pole				7.06438	7.40142	7.08084	7.49329	7.44891	7.64736	27.2607	27.2898	3	3			0.201006	0.935696	0.0290769	0.113695
1214	Q9NRN7	Q9NRN7	L-aminoadipate-semialdehyde dehydrogenase-phosphopantetheinyl transferase	AASDHPPT	27.7165	27.4196	27.9795	27.7436	27.6868	27.7713	lysine biosynthetic process via aminoadipic acid;pantothenate metabolic process	holo-[acyl-carrier-protein] synthase activity;magnesium ion binding	cytosol;extracellular exosome	Pantothenate and CoA biosynthesis	ACPS	Vitamin B5 (pantothenate) metabolism	6.95455	7.0016	6.8684	7.02539	7.05162	7.12833	27.7052	27.7339	3	3			0.060762	0.956845	0.0286649	0.0788328
970	Q86X55	Q86X55	Histone-arginine methyltransferase CARM1	CARM1	26.4956	26.8221	26.3204	26.4648	26.6517	26.603	aging;DNA damage response, signal transduction by p53 class mediator resulting in cell cycle arrest;endochondral bone morphogenesis;histone arginine methylation;histone H3-R17 methylation;histone H3-R2 methylation;histone methylation;intracellular estrogen receptor signaling pathway;negative regulation of dendrite development;negative regulation of protein binding;peptidyl-arginine methylation, t…	beta-catenin binding;histone methyltransferase activity;histone methyltransferase activity (H3-R17 specific);histone-arginine N-methyltransferase activity;lysine-acetylated histone binding;nuclear receptor transcription coactivator activity;protein homodimerization activity;protein methyltransferase activity;protein-arginine N-methyltransferase activity;protein-arginine omega-N asymmetric methylt…	cytoplasm;cytosol;nucleoplasm;nucleus;RNA polymerase II transcription factor complex	Endocrine resistance	CARM1	Activation of gene expression by SREBF (SREBP);BMAL1:CLOCK,NPAS2 activates circadian gene expression;Circadian Clock;Estrogen-dependent gene expression;PPARA activates gene expression;Regulation of lipid metabolism by Peroxisome proliferator-activated receptor alpha (PPARalpha);RMTs methylate histone arginines;RORA activates gene expression;TP53 Regulates Transcription of Genes Involved in G2 Cel…	6.6507	7.01561	6.34102	7.28592	7.27457	7.46027	26.546	26.5732	3	3			0.0597411	0.957685	0.027125	0.0759117
418	P30041	P30041	Peroxiredoxin-6	PRDX6	27.2183	27.152	27.0944	27.4408	27.193	26.911	cell redox homeostasis;cellular oxidant detoxification;cellular response to oxidative stress;glycerophospholipid catabolic process;hydrogen peroxide catabolic process;neutrophil degranulation;positive regulation of mRNA splicing, via spliceosome;response to oxidative stress	cadherin binding;calcium-independent phospholipase A2 activity;glutathione peroxidase activity;peroxidase activity;peroxiredoxin activity;phospholipase A2 activity (consuming 1,2-dipalmitoylphosphatidylcholine);phospholipase A2 activity consuming 1,2-dioleoylphosphatidylethanolamine);protein homodimerization activity;ubiquitin protein ligase binding	azurophil granule lumen;cytoplasm;cytosol;extracellular exosome;extracellular region;extracellular space;membrane;nucleus;perinuclear region of cytoplasm	Metabolic pathways	1-cysPrx_C;AhpC-TSA	Detoxification of Reactive Oxygen Species;Neutrophil degranulation	7.28934	7.37251	7.0192	7.80087	7.69692	7.78267	27.1549	27.1816	3	3			0.0588857	0.957142	0.0267315	0.0748429
988	Q8N1F7	Q8N1F7	Nuclear pore complex protein Nup93	NUP93	27.0441	27.1791	26.7292	27.0671	26.8797	27.083	mRNA export from nucleus;nuclear envelope organization;nuclear pore complex assembly;poly(A)+ mRNA export from nucleus;positive regulation of SMAD protein signal transduction;protein import into nucleus;renal system development;SMAD protein signal transduction;viral process	structural constituent of nuclear pore	membrane;nuclear envelope;nuclear membrane;nuclear periphery;nuclear pore	RNA transport	Nic96	ISG15 antiviral mechanism;NEP/NS2 Interacts with the Cellular Export Machinery;NS1 Mediated Effects on Host Pathways;Nuclear import of Rev protein;Nuclear Pore Complex (NPC) Disassembly;Regulation of Glucokinase by Glucokinase Regulatory Protein;Regulation of HSF1-mediated heat shock response;Rev-mediated nuclear export of HIV RNA;snRNP Assembly;SUMOylation of chromatin organization proteins;SUMO…	6.8552	7.04552	6.61136	7.20112	6.93457	7.31178	26.9841	27.01	3	3			0.060312	0.956278	0.0258198	0.0741065
683	P63092;Q5JWF2	P63092;Q5JWF2	Guanine nucleotide-binding protein G(s) subunit alpha isoforms short;Guanine nucleotide-binding protein G(s) subunit alpha isoforms XLas	GNAS	25.6078	25.6359	25.443	25.5095	25.7433	25.5108	activation of adenylate cyclase activity;adenylate cyclase-activating adrenergic receptor signaling pathway;adenylate cyclase-activating dopamine receptor signaling pathway;adenylate cyclase-activating G protein-coupled receptor signaling pathway;adenylate cyclase-modulating G protein-coupled receptor signaling pathway;bone development;cartilage development;cellular response to catecholamine stim…	adenylate cyclase activator activity;beta-2 adrenergic receptor binding;corticotropin-releasing hormone receptor 1 binding;D1 dopamine receptor binding;G protein-coupled receptor binding;G-protein beta/gamma-subunit complex binding;GTP binding;GTPase activity;insulin-like growth factor receptor binding;ionotropic glutamate receptor binding;metal ion binding;mu-type opioid receptor binding	apical plasma membrane;cytoplasm;cytosol;dendrite;extracellular exosome;heterotrimeric G-protein complex;intrinsic component of membrane;membrane;plasma membrane;trans-Golgi network membrane	Adrenergic signaling in cardiomyocytes;Alcoholism;Aldosterone synthesis and secretion;Amoebiasis;Amphetamine addiction;Bile secretion;Calcium signaling pathway;cAMP signaling pathway;Chagas disease (American trypanosomiasis);Circadian entrainment;Cocaine addiction;Cortisol synthesis and secretion;Cushing syndrome;Dilated cardiomyopathy (DCM);Dopaminergic synapse;Endocrine and other factor-regulat…	G-alpha	G alpha (i) signalling events;G alpha (s) signalling events;G alpha (z) signalling events;Glucagon signaling in metabolic regulation;Glucagon-like Peptide-1 (GLP1) regulates insulin secretion;Glucagon-type ligand receptors;Hedgehog 'off' state;PKA activation in glucagon signalling;Prostacyclin signalling through prostacyclin receptor;Vasopressin regulates renal water homeostasis via Aquaporins	6.95791	7.09132	6.66537	7.12655	7.16319	7.21487	25.5622	25.5879	3	3			0.0932449	0.957003	0.0256748	0.0860801
710	P82912	P82912	28S ribosomal protein S11, mitochondrial	MRPS11	24.894	25.7751	25.1914	25.3257	25.2135	25.395	DNA damage response, detection of DNA damage;maturation of SSU-rRNA from tricistronic rRNA transcript (SSU-rRNA, 5.8S rRNA, LSU-rRNA);mitochondrial translation;mitochondrial translational elongation;mitochondrial translational termination;ribosomal small subunit assembly;translation	mRNA 5'-UTR binding;RNA binding;small ribosomal subunit rRNA binding;structural constituent of ribosome	mitochondrial inner membrane;mitochondrial small ribosomal subunit;mitochondrion	Ribosome	Ribosomal_S11	Mitochondrial translation elongation;Mitochondrial translation initiation;Mitochondrial translation termination	6.97657	7.33423	6.83888	5.84361	5.72885	6.18631	25.2868	25.3114	3	3			0.0313734	0.975677	0.0245883	0.0529769
566	P52292	P52292	Importin subunit alpha-1	KPNA2	26.1992	26.1634	25.6484	25.8959	25.9294	26.2483	DNA metabolic process;modulation by virus of host process;NLS-bearing protein import into nucleus;postsynapse to nucleus signaling pathway;regulation of DNA recombination	histone deacetylase binding;nuclear import signal receptor activity;nuclear localization sequence binding;protein transporter activity;RNA binding	cytoplasm;cytosol;extrinsic component of postsynaptic specialization membrane;glutamatergic synapse;membrane;nucleoplasm	Influenza A	Arm;Arm_3;IBB	Estrogen-dependent gene expression;ISG15 antiviral mechanism;NS1 Mediated Effects on Host Pathways;Sensing of DNA Double Strand Breaks	6.97135	7.16732	6.71979	7.23739	7.14842	7.32482	26.0037	26.0245	3	3			0.0335037	0.973759	0.0208708	0.0508547
425	P30837;O94788;P47895	P30837	Aldehyde dehydrogenase X, mitochondrial	ALDH1B1	27.2115	27.5413	27.1758	27.2625	27.2308	27.4964	9-cis-retinoic acid biosynthetic process;blood vessel development;carbohydrate metabolic process;cardiac muscle tissue development;cellular response to retinoic acid;determination of bilateral symmetry;embryonic camera-type eye development;embryonic digestive tract development;embryonic eye morphogenesis;embryonic forelimb morphogenesis;ethanol catabolic process;ethanol oxidation;face development…	3-chloroallyl aldehyde dehydrogenase activity;aldehyde dehydrogenase (NAD) activity;aldehyde dehydrogenase [NAD(P)+] activity;glyceraldehyde-3-phosphate dehydrogenase (NAD+) (non-phosphorylating) activity;NAD binding;NAD+ binding;protein homodimerization activity;retinal binding;retinal dehydrogenase activity;thyroid hormone binding	cytoplasm;cytosol;extracellular exosome;intracellular membrane-bounded organelle;mitochondrial matrix;mitochondrion;nucleoplasm;nucleus;perinuclear region of cytoplasm;plasma membrane	Arginine and proline metabolism;Ascorbate and aldarate metabolism;beta-Alanine metabolism;Chemical carcinogenesis;Drug metabolism - cytochrome P450;Fatty acid degradation;Glycerolipid metabolism;Glycolysis / Gluconeogenesis;Histidine metabolism;Lysine degradation;Metabolic pathways;Metabolism of xenobiotics by cytochrome P450;Phenylalanine metabolism;Pyruvate metabolism;Retinol metabolism;Tryptop…	Aldedh	Ethanol oxidation;RA biosynthesis pathway	7.15445	7.49039	7.1554	7.62838	7.52618	7.81757	27.3095	27.3299	3	3			0.0486564	0.970086	0.0203451	0.0592516
306	P13010	P13010	X-ray repair cross-complementing protein 5	XRCC5	27.6244	27.3784	27.1997	27.6362	27.4484	27.1746	activation of innate immune response;brain development;cell proliferation;cellular hyperosmotic salinity response;cellular response to DNA damage stimulus;cellular response to fatty acid;cellular response to gamma radiation;cellular response to leukemia inhibitory factor;cellular response to X-ray;DNA recombination;double-strand break repair;double-strand break repair via nonhomologous end joinin…	ATP binding;ATP-dependent DNA helicase activity;damaged DNA binding;DNA binding;DNA end binding;double-stranded DNA binding;enzyme activator activity;protein C-terminus binding;protein-containing complex binding;RNA binding;telomeric DNA binding;transcription regulatory region DNA binding;ubiquitin protein ligase binding	cytosol;extracellular region;Ku70:Ku80 complex;membrane;nonhomologous end joining complex;nuclear chromosome, telomeric region;nuclear telomere cap complex;nucleolus;nucleoplasm;nucleus;plasma membrane;protein-containing complex;protein-DNA complex;ribonucleoprotein complex;secretory granule lumen;site of DNA damage	Non-homologous end-joining	Ku;Ku_C;Ku_N;Ku_PK_bind	2-LTR circle formation;Cytosolic sensors of pathogen-associated DNA;IRF3-mediated induction of type I IFN;Neutrophil degranulation;Nonhomologous End-Joining (NHEJ)	7.02358	7.15996	6.64975	7.42243	7.2809	7.22451	27.4008	27.4197	3	3			0.0351258	0.969883	0.0188942	0.0494641
246	P06748	P06748	Nucleophosmin	NPM1	27.9399	27.858	27.6672	27.7098	28.1156	27.6945	cell aging;cellular response to UV;CENP-A containing nucleosome assembly;centrosome cycle;chromatin remodeling;DNA repair;intracellular protein transport;negative regulation of apoptotic process;negative regulation of cell proliferation;negative regulation of centrosome duplication;negative regulation of protein kinase activity by regulation of protein phosphorylation;nucleocytoplasmic transport;…	activating transcription factor binding;chromatin binding;core promoter binding;histone binding;NF-kappaB binding;protein heterodimerization activity;protein homodimerization activity;protein kinase binding;protein kinase inhibitor activity;ribosomal large subunit binding;ribosomal small subunit binding;RNA binding;Tat protein binding;transcription coactivator activity;transcription factor bindin…	centrosome;cytoplasm;cytosol;focal adhesion;membrane;nucleolus;nucleoplasm;nucleus;protein-containing complex;protein-DNA complex;ribonucleoprotein complex;spindle pole centrosome		NPM1-C;Nucleoplasmin	Deposition of new CENPA-containing nucleosomes at the centromere;Nuclear import of Rev protein;SUMOylation of transcription cofactors;TFAP2A acts as a transcriptional repressor during retinoic acid induced cell differentiation;TP53 regulates transcription of additional cell cycle genes whose exact role in the p53 pathway remain uncertain	8.01296	7.9965	7.50061	8.04273	8.12911	8.16116	27.8217	27.84	3	3			0.0387769	0.972627	0.0182495	0.0507205
478	P40939	P40939	Trifunctional enzyme subunit alpha, mitochondrial;Long-chain enoyl-CoA hydratase;Long chain 3-hydroxyacyl-CoA dehydrogenase	HADHA	26.1895	26.3206	25.458	25.8944	26.2248	25.9016	fatty acid beta-oxidation;response to drug;response to insulin	3-hydroxyacyl-CoA dehydrogenase activity;acetyl-CoA C-acetyltransferase activity;enoyl-CoA hydratase activity;fatty-acyl-CoA binding;long-chain-3-hydroxyacyl-CoA dehydrogenase activity;long-chain-enoyl-CoA hydratase activity;NAD binding;protein-containing complex binding	mitochondrial fatty acid beta-oxidation multienzyme complex;mitochondrial inner membrane;mitochondrial nucleoid;mitochondrion	beta-Alanine metabolism;Butanoate metabolism;Carbon metabolism;Fatty acid degradation;Fatty acid elongation;Fatty acid metabolism;Lysine degradation;Metabolic pathways;Propanoate metabolism;Tryptophan metabolism;Valine, leucine and isoleucine degradation	3HCDH;3HCDH_N;ECH_1	Acyl chain remodeling of CL;Beta oxidation of decanoyl-CoA to octanoyl-CoA-CoA;Beta oxidation of hexanoyl-CoA to butanoyl-CoA;Beta oxidation of lauroyl-CoA to decanoyl-CoA-CoA;Beta oxidation of myristoyl-CoA to lauroyl-CoA;Beta oxidation of octanoyl-CoA to hexanoyl-CoA;Beta oxidation of palmitoyl-CoA to myristoyl-CoA;mitochondrial fatty acid beta-oxidation of unsaturated fatty acids	6.84628	6.91031	6.45823	6.74459	6.70185	6.70503	25.9894	26.007	3	3			0.0202422	0.977781	0.0175985	0.035944
351	P19784	P19784	Casein kinase II subunit alpha	CSNK2A2	27.1938	27.4126	27.1603	27.2724	26.9906	27.5558	apoptotic process;cell cycle;cerebral cortex development;liver regeneration;negative regulation of apoptotic signaling pathway;negative regulation of ubiquitin-dependent protein catabolic process;peptidyl-serine phosphorylation;positive regulation of protein targeting to mitochondrion;regulation of autophagy of mitochondrion;regulation of chromosome separation;regulation of signal transduction by…	ATP binding;protein N-terminus binding;protein serine/threonine kinase activity	acrosomal vesicle;chromatin;cytosol;nucleoplasm;nucleus;plasma membrane	Adherens junction;Measles;Mitophagy - animal;NF-kappa B signaling pathway;PD-L1 expression and PD-1 checkpoint pathway in cancer;Ribosome biogenesis in eukaryotes;Wnt signaling pathway	Pkinase	Condensation of Prometaphase Chromosomes;Cooperation of PDCL (PhLP1) and TRiC/CCT in G-protein beta folding;Receptor Mediated Mitophagy;Regulation of PTEN stability and activity;Regulation of TP53 Activity through Phosphorylation;RUNX1 interacts with co-factors whose precise effect on RUNX1 targets is not known;Signal transduction by L1;Synthesis of PC;WNT mediated activation of DVL	7.04626	7.18367	6.58327	7.05019	6.96813	7.33104	27.2556	27.273	3	3			0.0323511	0.969231	0.0173887	0.0456001
1081	Q96HA1;A8CG34	Q96HA1;A8CG34	Nuclear envelope pore membrane protein POM 121;Nuclear envelope pore membrane protein POM 121C	POM121;POM121C	27.4289	27.4516	27.6276	27.3971	27.4779	27.6709	mRNA export from nucleus;protein import into nucleus;viral process	nuclear localization sequence binding;structural constituent of nuclear pore	endoplasmic reticulum membrane;integral component of membrane;nuclear envelope;nuclear membrane;nuclear pore;nucleoplasm	RNA transport		ISG15 antiviral mechanism;NEP/NS2 Interacts with the Cellular Export Machinery;NS1 Mediated Effects on Host Pathways;Nuclear import of Rev protein;Nuclear Pore Complex (NPC) Disassembly;Regulation of Glucokinase by Glucokinase Regulatory Protein;Regulation of HSF1-mediated heat shock response;Rev-mediated nuclear export of HIV RNA;snRNP Assembly;SUMOylation of chromatin organization proteins;SUMO…	5.12074	6.07287	5.67741	7.03084	7.04202	7.2199	27.5027	27.5153	3	3			0.0420084	0.973624	0.0126603	0.0418297
90	O15027	O15027	Protein transport protein Sec16A	SEC16A	25.9564	26.5464	26.5526	26.2847	26.1514	26.6551	COPII vesicle coating;endoplasmic reticulum organization;endoplasmic reticulum to Golgi vesicle-mediated transport;Golgi organization;Golgi to plasma membrane CFTR protein transport;positive regulation of protein exit from endoplasmic reticulum;protein exit from endoplasmic reticulum;protein localization to endoplasmic reticulum exit site;protein localization to plasma membrane;protein stabilizat…		cytosol;endoplasmic reticulum;endoplasmic reticulum exit site;endoplasmic reticulum membrane;ER to Golgi transport vesicle membrane;Golgi apparatus;Golgi membrane;organelle membrane;perinuclear region of cytoplasm		Sec16;Sec16_C	COPII-mediated vesicle transport	6.35374	6.42374	6.12817	5.82845	5.67579	5.98689	26.3518	26.3638	3	3			0.0159532	0.982259	0.0119603	0.0266621
468	P38919	P38919	Eukaryotic initiation factor 4A-III;Eukaryotic initiation factor 4A-III, N-terminally processed	EIF4A3	26.8521	26.937	27.0298	27.0513	26.8934	26.8964	associative learning;cellular response to brain-derived neurotrophic factor stimulus;cellular response to selenite ion;embryonic cranial skeleton morphogenesis;exploration behavior;mRNA 3'-end processing;mRNA export from nucleus;mRNA splicing, via spliceosome;negative regulation of excitatory postsynaptic potential;negative regulation of selenocysteine incorporation;negative regulation of selenoc…	ATP binding;ATP-dependent RNA helicase activity;mRNA binding;poly(A) binding;ribonucleoprotein complex binding;RNA binding;RNA stem-loop binding;selenocysteine insertion sequence binding;translation regulator activity	catalytic step 2 spliceosome;cytoplasm;cytosol;dendrite;exon-exon junction complex;glutamatergic synapse;membrane;neuronal cell body;nuclear speck;nucleoplasm;postsynaptic cytosol	mRNA surveillance pathway;RNA transport;Spliceosome	DEAD;Helicase_C	Cleavage of Growing Transcript in the Termination Region;Deadenylation of mRNA;ISG15 antiviral mechanism;mRNA 3'-end processing;mRNA Splicing - Major Pathway;Nonsense Mediated Decay (NMD) enhanced by the Exon Junction Complex (EJC);Regulation of expression of SLITs and ROBOs;Transport of Mature mRNA derived from an Intron-Containing Transcript	7.13149	7.46519	6.8483	7.31418	7.34827	7.48811	26.9396	26.9471	3	3			0.034365	0.982372	0.00743739	0.027227
483	P41252	P41252	Isoleucine--tRNA ligase, cytoplasmic	IARS	25.773	25.8249	25.3536	25.6841	25.6402	25.6351	isoleucyl-tRNA aminoacylation;osteoblast differentiation;tRNA aminoacylation for protein translation	aminoacyl-tRNA editing activity;ATP binding;GTPase binding;isoleucine-tRNA ligase activity;tRNA binding	aminoacyl-tRNA synthetase multienzyme complex;cytoplasm;cytosol;extracellular exosome;membrane	Aminoacyl-tRNA biosynthesis	Anticodon_1;tRNA-synt_1	Cytosolic tRNA aminoacylation;SeMet incorporation into proteins	6.2033	6.55094	5.95018	6.58934	6.65355	6.79055	25.6505	25.6531	3	3			0.00573931	0.995265	0.00262642	0.00750333
590	P55265	P55265	Double-stranded RNA-specific adenosine deaminase	ADAR	25.9604	25.8245	25.3669	25.4904	25.8061	25.8492	adenosine to inosine editing;base conversion or substitution editing;defense response to virus;innate immune response;miRNA loading onto RISC involved in gene silencing by miRNA;mRNA processing;negative regulation of protein kinase activity by regulation of protein phosphorylation;positive regulation of viral genome replication;pre-miRNA processing;protein export from nucleus;protein import into …	DNA binding;double-stranded RNA adenosine deaminase activity;double-stranded RNA binding;metal ion binding;RNA binding;tRNA-specific adenosine deaminase activity	cytoplasm;membrane;nucleolus;nucleoplasm;nucleus;supraspliceosomal complex	Cytosolic DNA-sensing pathway;Influenza A;Measles	A_deamin;dsrm;z-alpha	C6 deamination of adenosine;Formation of editosomes by ADAR proteins;Interferon alpha/beta signaling	6.52935	6.63485	6.16864	6.32449	6.41923	6.53222	25.7173	25.7153	3	3			0.00313813	0.994632	-0.00203705	-0.00494195
629	P61619;Q9H9S3	P61619	Protein transport protein Sec61 subunit alpha isoform 1	SEC61A1	26.4734	26.308	26.4174	26.2254	26.3487	26.6168	cotranslational protein targeting to membrane;endoplasmic reticulum organization;posttranslational protein targeting to endoplasmic reticulum membrane;pronephric nephron development;protein targeting to ER;response to interferon-gamma;SRP-dependent cotranslational protein targeting to membrane;SRP-dependent cotranslational protein targeting to membrane, translocation	protein transmembrane transporter activity;ribosome binding;signal sequence binding	cytosol;endoplasmic reticulum;endoplasmic reticulum membrane;integral component of endoplasmic reticulum membrane;integral component of membrane;membrane;Sec61 translocon complex	Phagosome;Protein export;Protein processing in endoplasmic reticulum;Vibrio cholerae infection	Plug_translocon;SecY	ER-Phagosome pathway;SRP-dependent cotranslational protein targeting to membrane;XBP1(S) activates chaperone genes	6.83161	7.23198	6.67698	7.1023	7.05077	7.37297	26.3996	26.397	3	3			0.00691162	0.99629	-0.0026385	-0.00811038
236	P05388;Q8NHW5	P05388;Q8NHW5	60S acidic ribosomal protein P0;60S acidic ribosomal protein P0-like	RPLP0;RPLP0P6	28.2716	28.1284	27.4193	27.8601	28.0562	27.8943	cytoplasmic translation;interleukin-12-mediated signaling pathway;nuclear-transcribed mRNA catabolic process, nonsense-mediated decay;ribosomal large subunit assembly;SRP-dependent cotranslational protein targeting to membrane;translation;translational initiation	large ribosomal subunit rRNA binding;RNA binding;structural constituent of ribosome	cytoplasm;cytoplasmic ribonucleoprotein granule;cytosol;cytosolic large ribosomal subunit;endoplasmic reticulum;extracellular exosome;focal adhesion;membrane;nucleus;postsynapse;postsynaptic density;ribonucleoprotein complex	Ribosome	Ribosomal_L10	Eukaryotic Translation Termination;Formation of a pool of free 40S subunits;Gene and protein expression by JAK-STAT signaling after Interleukin-12 stimulation;GTP hydrolysis and joining of the 60S ribosomal subunit;L13a-mediated translational silencing of Ceruloplasmin expression;Major pathway of rRNA processing in the nucleolus and cytosol;Nonsense Mediated Decay (NMD) enhanced by the Exon Junct…	7.793	7.92192	7.44152	7.99564	8.04692	8.10158	27.9398	27.9369	3	3			0.00351349	0.995049	-0.00290426	-0.006175
162	O75643	O75643	U5 small nuclear ribonucleoprotein 200 kDa helicase	SNRNP200	26.3773	26.4385	26.4642	26.3286	26.4443	26.4968	cis assembly of pre-catalytic spliceosome;mRNA splicing, via spliceosome;osteoblast differentiation;spliceosome conformational change to release U4 (or U4atac) and U1 (or U11)	ATP binding;ATP-dependent helicase activity;ATP-dependent RNA helicase activity;identical protein binding;RNA binding	catalytic step 2 spliceosome;membrane;nucleoplasm;nucleus;post-mRNA release spliceosomal complex;spliceosomal complex;U4/U6 x U5 tri-snRNP complex;U5 snRNP	Spliceosome	DEAD;Helicase_C;Sec63	mRNA Splicing - Major Pathway;mRNA Splicing - Minor Pathway	6.16071	6.29717	5.70941	6.27889	6.32037	6.36073	26.4266	26.4232	3	3			0.0204056	0.992083	-0.00342751	-0.0133906
364	P22102	P22102	Trifunctional purine biosynthetic protein adenosine-3;Phosphoribosylamine--glycine ligase;Phosphoribosylformylglycinamidine cyclo-ligase;Phosphoribosylglycinamide formyltransferase	GART	27.8118	28.1476	27.9792	27.8522	28.0022	28.0727	adenine biosynthetic process;brainstem development;cerebellum development;cerebral cortex development;'de novo' IMP biosynthetic process;glycine metabolic process;purine nucleotide biosynthetic process;purine ribonucleoside monophosphate biosynthetic process;response to inorganic substance;response to organic substance;tetrahydrofolate biosynthetic process	ATP binding;metal ion binding;phosphoribosylamine-glycine ligase activity;phosphoribosylformylglycinamidine cyclo-ligase activity;phosphoribosylglycinamide formyltransferase activity	cytosol;extracellular exosome	Antifolate resistance;Metabolic pathways;One carbon pool by folate;Purine metabolism	AIRS;AIRS_C;Formyl_trans_N;GARS_A;GARS_C;GARS_N	Purine ribonucleoside monophosphate biosynthesis	7.52411	7.72053	7.28407	7.70247	7.71012	7.87373	27.9795	27.9757	3	3			0.0108737	0.992908	-0.00384903	-0.0121528
657	P62424	P62424	60S ribosomal protein L7a	RPL7A	30.2143	30.2396	30.1642	30.3226	30.1794	30.1012	maturation of LSU-rRNA;nuclear-transcribed mRNA catabolic process, nonsense-mediated decay;SRP-dependent cotranslational protein targeting to membrane;translation;translational initiation	cadherin binding;RNA binding;structural constituent of ribosome	cytoplasm;cytosol;cytosolic large ribosomal subunit;focal adhesion;membrane;nucleolus;nucleus;polysomal ribosome;synapse	Ribosome	Ribosomal_L7Ae	Eukaryotic Translation Termination;Formation of a pool of free 40S subunits;GTP hydrolysis and joining of the 60S ribosomal subunit;L13a-mediated translational silencing of Ceruloplasmin expression;Major pathway of rRNA processing in the nucleolus and cytosol;Nonsense Mediated Decay (NMD) enhanced by the Exon Junction Complex (EJC);Nonsense Mediated Decay (NMD) independent of the Exon Junction Co…	8.55745	8.7707	8.37057	8.84943	8.81068	8.83301	30.206	30.2011	3	3			0.0242374	0.987896	-0.00496229	-0.0184822
750	Q06587	Q06587	E3 ubiquitin-protein ligase RING1	RING1	26.1892	26.0489	26.3878	26.2951	26.2648	26.0437	anterior/posterior pattern specification;camera-type eye morphogenesis;histone H2A monoubiquitination;negative regulation of G0 to G1 transition;negative regulation of transcription, DNA-templated	chromatin binding;metal ion binding;transferase activity;ubiquitin-protein transferase activator activity	cytosol;nuclear speck;nucleoplasm;nucleus;PcG protein complex;PRC1 complex;sex chromatin		RAWUL	Oxidative Stress Induced Senescence;Regulation of PTEN gene transcription;RUNX1 interacts with co-factors whose precise effect on RUNX1 targets is not known;SUMOylation of chromatin organization proteins;SUMOylation of DNA damage response and repair proteins;SUMOylation of DNA methylation proteins;SUMOylation of RNA binding proteins;SUMOylation of transcription cofactors;Transcriptional Regulatio…	6.77937	6.91805	6.50444	6.84222	6.93304	6.84556	26.2086	26.2012	3	3			0.0195524	0.986198	-0.00741704	-0.0227327
69	O00487	O00487	26S proteasome non-ATPase regulatory subunit 14	PSMD14	27.5535	27.614	27.4157	27.7012	27.4574	27.3989	double-strand break repair via homologous recombination;double-strand break repair via nonhomologous end joining;neutrophil degranulation;post-translational protein modification;proteasome-mediated ubiquitin-dependent protein catabolic process;protein deubiquitination;protein K63-linked deubiquitination;regulation of proteasomal protein catabolic process;response to ethanol;ubiquitin-dependent pr…	endopeptidase activator activity;Lys63-specific deubiquitinase activity;metal ion binding;metallopeptidase activity;proteasome binding;thiol-dependent ubiquitin-specific protease activity;thiol-dependent ubiquitinyl hydrolase activity	cytosol;cytosolic proteasome complex;extracellular region;ficolin-1-rich granule lumen;nucleoplasm;nucleus;proteasome accessory complex;proteasome complex;proteasome regulatory particle, lid subcomplex;secretory granule lumen	Epstein-Barr virus infection;Proteasome	JAB;MitMem_reg	ABC-family proteins mediated transport;Activation of NF-kappaB in B cells;Antigen processing: Ubiquitination & Proteasome degradation;APC/C:Cdc20 mediated degradation of Securin;APC/C:Cdh1 mediated degradation of Cdc20 and other APC/C:Cdh1 targeted proteins in late mitosis/early G1;Asymmetric localization of PCP proteins;AUF1 (hnRNP D0) binds and destabilizes mRNA;Autodegradation of Cdh1 by Cdh1:…	7.66064	7.85243	7.31165	7.90641	7.81579	7.94013	27.5278	27.5192	3	3			0.026218	0.982653	-0.00857162	-0.0276864
582	P54577	P54577	Tyrosine--tRNA ligase, cytoplasmic;Tyrosine--tRNA ligase, cytoplasmic, N-terminally processed	YARS	25.8025	26.0732	25.3862	25.6594	25.6968	25.8777	apoptotic process;tRNA aminoacylation for protein translation;tyrosyl-tRNA aminoacylation	ATP binding;interleukin-8 receptor binding;RNA binding;tRNA binding;tyrosine-tRNA ligase activity	aminoacyl-tRNA synthetase multienzyme complex;cytoplasm;cytosol;extracellular space;methionyl glutamyl tRNA synthetase complex;nuclear body	Aminoacyl-tRNA biosynthesis	tRNA_bind;tRNA-synt_1b	Cytosolic tRNA aminoacylation	6.67814	7.00822	6.37745	7.01974	7.05084	7.21333	25.754	25.7446	3	3			0.0146587	0.984913	-0.00933584	-0.0227215
815	Q14566	Q14566	DNA replication licensing factor MCM6	MCM6	27.2331	27.5168	27.022	27.2389	27.2137	27.278	DNA replication;DNA replication initiation;DNA unwinding involved in DNA replication;G1/S transition of mitotic cell cycle	ATP binding;DNA helicase activity;identical protein binding;single-stranded DNA binding	MCM complex;nuclear chromosome, telomeric region;nucleoplasm;nucleus	Cell cycle;DNA replication	MCM;MCM_N;MCM_OB	Activation of ATR in response to replication stress;Activation of the pre-replicative complex;Assembly of the pre-replicative complex;Orc1 removal from chromatin;Switching of origins to a post-replicative state;Unwinding of DNA	7.10752	7.45215	6.89793	7.46142	7.47522	7.56982	27.2573	27.2435	3	3			0.0320887	0.974225	-0.0137552	-0.0399195
178	O94973	O94973	AP-2 complex subunit alpha-2	AP2A2	24.8783	24.8395	25.4069	24.9619	25.0046	25.1165	antigen processing and presentation of exogenous peptide antigen via MHC class II;clathrin-dependent endocytosis;ephrin receptor signaling pathway;intracellular protein transport;low-density lipoprotein particle clearance;low-density lipoprotein particle receptor catabolic process;membrane organization;neutrophil degranulation;regulation of defense response to virus by virus;Wnt signaling pathway…	clathrin adaptor activity;disordered domain specific binding;lipid binding;protein kinase binding	AP-2 adaptor complex;clathrin-coated endocytic vesicle;clathrin-coated endocytic vesicle membrane;cytoplasmic vesicle;cytosol;endocytic vesicle membrane;endolysosome membrane;ficolin-1-rich granule membrane;plasma membrane;secretory granule membrane	Endocrine and other factor-regulated calcium reabsorption;Endocytosis;Huntington disease;Synaptic vesicle cycle	Adaptin_N;Alpha_adaptin_C;Alpha_adaptinC2	Cargo recognition for clathrin-mediated endocytosis;Clathrin-mediated endocytosis;EPH-ephrin mediated repulsion of cells;LDL clearance;MHC class II antigen presentation;Nef Mediated CD4 Down-regulation;Nef Mediated CD8 Down-regulation;Neutrophil degranulation;Recycling pathway of L1;Retrograde neurotrophin signalling;Trafficking of GluR2-containing AMPA receptors;VLDLR internalisation and degrada…	6.12238	5.614	5.25947	5.88256	5.80211	5.943	25.0416	25.0277	3	3			0.0246175	0.976984	-0.0138817	-0.0357118
195	O95819;Q02818;Q8N4C8	O95819	Mitogen-activated protein kinase kinase kinase kinase 4	MAP4K4	24.2195	25.5182	26.4159	25.2031	24.9442	25.9608	actin cytoskeleton reorganization;activation of protein kinase activity;cellular protein metabolic process;chemical synaptic transmission;dendrite morphogenesis;intracellular signal transduction;JNK cascade;MAPK cascade;multicellular organism development;negative regulation of apoptotic process;negative regulation of cell-matrix adhesion;negative regulation of insulin secretion involved in cellul…	ATP binding;calcium ion binding;creatine kinase activity;DNA binding;G-protein alpha-subunit binding;microtubule binding;protein kinase activity;protein serine/threonine kinase activity	axon;cell junction;cis-Golgi network;cytoplasm;cytosol;dendrite;early endosome;endoplasmic reticulum lumen;endoplasmic reticulum-Golgi intermediate compartment;extracellular exosome;extracellular space;extrinsic component of Golgi membrane;focal adhesion;Golgi apparatus;Golgi cisterna membrane;Golgi-associated vesicle;lumenal side of Golgi membrane;membrane;nucleus;postsynaptic density;postsynapt…	MAPK signaling pathway	CNH;EF-hand_7;Pkinase	Oxidative Stress Induced Senescence;Post-translational protein phosphorylation;Regulation of Insulin-like Growth Factor (IGF) transport and uptake by Insulin-like Growth Factor Binding Proteins (IGFBPs)	6.01123	6.21922	5.81721	6.18755	6.168	6.55391	25.3845	25.3694	3	3			0.00702503	0.988458	-0.0151221	-0.0166769
596	P56192	P56192	Methionine--tRNA ligase, cytoplasmic	MARS	26.4064	26.0288	25.8851	26.0103	25.9513	26.313	cellular response to epidermal growth factor stimulus;cellular response to insulin stimulus;cellular response to platelet-derived growth factor stimulus;cellular response to starvation;methionyl-tRNA aminoacylation;positive regulation of transcription of nucleolar large rRNA by RNA polymerase I;rRNA transcription;tRNA aminoacylation for protein translation	ATP binding;methionine-tRNA ligase activity;tRNA binding	aminoacyl-tRNA synthetase multienzyme complex;cytoplasm;cytosol;extracellular exosome;membrane;nucleolus	Aminoacyl-tRNA biosynthesis;Metabolic pathways;Selenocompound metabolism	GST_C;tRNA-synt_1g;WHEP-TRS	Cytosolic tRNA aminoacylation;SeMet incorporation into proteins	6.61185	6.67815	6.25813	6.75905	6.82445	7.11203	26.1068	26.0915	3	3			0.0266527	0.974939	-0.0152295	-0.0388869
521	P48444	P48444	Coatomer subunit delta	ARCN1	25.5073	25.8757	25.7398	25.8364	25.516	25.7198	adult locomotory behavior;cerebellar Purkinje cell layer maturation;endoplasmic reticulum to Golgi vesicle-mediated transport;Golgi localization;intracellular protein transport;pigmentation;retrograde vesicle-mediated transport, Golgi to endoplasmic reticulum	RNA binding	COPI vesicle coat;COPI-coated vesicle;cytosol;endoplasmic reticulum membrane;Golgi membrane;membrane;transport vesicle		Adap_comp_sub;Clat_adaptor_s	COPI-dependent Golgi-to-ER retrograde traffic;COPI-mediated anterograde transport	6.81382	6.84502	6.256	6.96477	6.86581	7.09029	25.7076	25.6907	3	3			0.0401806	0.969236	-0.0168521	-0.049187
220	P04406;O14556	P04406	Glyceraldehyde-3-phosphate dehydrogenase	GAPDH	27.5795	27.3905	26.6613	26.9384	27.5052	27.1342	antimicrobial humoral immune response mediated by antimicrobial peptide;canonical glycolysis;cellular response to interferon-gamma;defense response to fungus;flagellated sperm motility;gluconeogenesis;glycolytic process;killing by host of symbiont cells;killing of cells of other organism;microtubule cytoskeleton organization;negative regulation of endopeptidase activity;negative regulation of tra…	aspartic-type endopeptidase inhibitor activity;disordered domain specific binding;glyceraldehyde-3-phosphate dehydrogenase (NAD+) (phosphorylating) activity;identical protein binding;microtubule binding;NAD binding;NADP binding;peptidyl-cysteine S-nitrosylase activity	cytoplasm;cytosol;extracellular exosome;GAIT complex;intracellular membrane-bounded organelle;lipid droplet;membrane;microtubule cytoskeleton;nuclear membrane;nucleus;perinuclear region of cytoplasm;plasma membrane;ribonucleoprotein complex;vesicle	Alzheimer disease;Biosynthesis of amino acids;Carbon metabolism;Glycolysis / Gluconeogenesis;HIF-1 signaling pathway;Metabolic pathways	Gp_dh_C;Gp_dh_N	Association of TriC/CCT with target proteins during biosynthesis;Gluconeogenesis;Glycolysis	7.50822	7.67467	6.97389	7.22	7.56284	7.58063	27.2104	27.1926	3	3			0.0181962	0.97611	-0.0178235	-0.0339124
91	O15042	O15042	U2 snRNP-associated SURP motif-containing protein	U2SURP	27.5977	27.7434	28.0421	27.6102	27.7762	27.9427	mRNA splicing, via spliceosome	RNA binding	nucleoplasm;nucleus	Spliceosome	cwf21;RRM_1;Surp	mRNA Splicing - Major Pathway	7.01595	7.12001	6.94907	6.89109	6.96465	7.21336	27.7944	27.7764	3	3			0.0376295	0.971178	-0.0180003	-0.0496913
7	P62308;A8MWD9	P62308;A8MWD9	Small nuclear ribonucleoprotein G;Putative small nuclear ribonucleoprotein G-like protein 15	SNRPG;SNRPGP15	30.5338	30.2035	30.2805	30.1769	30.3607	30.4262	histone mRNA metabolic process;import into nucleus;mRNA splicing, via spliceosome;RNA splicing;spliceosomal complex assembly;spliceosomal snRNP assembly;termination of RNA polymerase II transcription	RNA binding	catalytic step 2 spliceosome;cytosol;methylosome;nucleoplasm;nucleus;P granule;small nuclear ribonucleoprotein complex;SMN-Sm protein complex;spliceosomal complex;U1 snRNP;U12-type spliceosomal complex;U2 snRNP;U2-type catalytic step 2 spliceosome;U2-type precatalytic spliceosome;U2-type prespliceosome;U4 snRNP;U4/U6 x U5 tri-snRNP complex;U5 snRNP;U7 snRNP	Spliceosome	LSM	Cleavage of Growing Transcript in the Termination Region;mRNA Splicing - Major Pathway;mRNA Splicing - Minor Pathway;SLBP Dependent Processing of Replication-Dependent Histone Pre-mRNAs;SLBP independent Processing of Histone Pre-mRNAs;snRNP Assembly	8.85512	8.67411	8.55036	8.85093	8.83797	8.87824	30.3393	30.3213	3	3			0.0496284	0.974623	-0.0180175	-0.0555075
183	O95299	O95299	NADH dehydrogenase [ubiquinone] 1 alpha subcomplex subunit 10, mitochondrial	NDUFA10	27.0565	27.3122	26.7732	27.0519	26.947	27.0888	mitochondrial electron transport, NADH to ubiquinone;mitochondrial respiratory chain complex I assembly	NADH dehydrogenase (ubiquinone) activity	cytoplasm;mitochondrial inner membrane;mitochondrial matrix;mitochondrial respiratory chain complex I;mitochondrion;myelin sheath	Alzheimer disease;Huntington disease;Metabolic pathways;Non-alcoholic fatty liver disease (NAFLD);Oxidative phosphorylation;Parkinson disease;Retrograde endocannabinoid signaling;Thermogenesis	dNK	Complex I biogenesis;Respiratory electron transport	7.07867	7.20129	6.86394	7.3134	7.28099	7.56409	27.0473	27.0292	3	3			0.037997	0.972476	-0.0180721	-0.0500095
93	O15067	O15067	Phosphoribosylformylglycinamidine synthase	PFAS	27.4432	27.1727	27.6857	27.623	27.4675	27.1564	anterior head development;'de novo' IMP biosynthetic process;glutamine metabolic process;purine ribonucleoside monophosphate biosynthetic process;response to drug	ATP binding;metal ion binding;phosphoribosylformylglycinamidine synthase activity	cytoplasm;cytosol;extracellular exosome	Metabolic pathways;Purine metabolism	AIRS_C	Purine ribonucleoside monophosphate biosynthesis	6.89547	6.95587	6.82748	7.25931	7.3025	7.031	27.4339	27.4157	3	3			0.0303515	0.968583	-0.0182025	-0.0452904
760	Q08J23	Q08J23	tRNA (cytosine(34)-C(5))-methyltransferase	NSUN2	26.2336	26.2579	25.6492	26.1453	26.0854	25.8484	cell division;hair follicle maturation;meiotic cell cycle checkpoint;spermatid development;tRNA methylation;tRNA modification	methyltransferase activity;RNA binding;tRNA (cytosine-5-)-methyltransferase activity;tRNA binding	chromatoid body;cytoplasm;nucleolus;nucleoplasm;nucleus;spindle		Methyltr_RsmB-F	tRNA modification in the nucleus and cytosol	6.62646	6.82981	6.25152	6.8116	6.63258	6.72001	26.0469	26.0264	3	3			0.0316295	0.968239	-0.0205154	-0.0490033
1301	Q9ULX6	Q9ULX6	A-kinase anchor protein 8-like	AKAP8L	26.4349	27.1908	26.637	26.8417	26.8236	26.5268	cell cycle G2/M phase transition;mitotic chromosome condensation;mRNA processing;nuclear envelope disassembly;positive regulation of histone deacetylation;positive regulation of transcription by RNA polymerase II;regulation of histone phosphorylation;regulation of mRNA export from nucleus;RNA splicing	DEAD/H-box RNA helicase binding;DNA binding;histone deacetylase binding;lamin binding;metal ion binding;protein kinase A regulatory subunit binding;RNA binding	chromatin;cytoplasm;nuclear matrix;nuclear speck;nucleus;PML body;ribonucleoprotein complex		AKAP95		7.05065	7.23249	6.74573	7.16101	7.1959	7.0904	26.7543	26.7307	3	3			0.0320612	0.973369	-0.023571	-0.05262
337	P17858	P17858	ATP-dependent 6-phosphofructokinase, liver type	PFKL	25.4675	25.7058	25.7863	25.6266	25.6884	25.5718	canonical glycolysis;fructose 1,6-bisphosphate metabolic process;fructose 6-phosphate metabolic process;glucose catabolic process;glycolytic process;negative regulation of insulin secretion;neutrophil degranulation;protein complex oligomerization;protein homotetramerization;response to glucose	6-phosphofructokinase activity;AMP binding;ATP binding;fructose binding;fructose-6-phosphate binding;identical protein binding;kinase binding;metal ion binding;monosaccharide binding	6-phosphofructokinase complex;cytosol;extracellular exosome;extracellular region;ficolin-1-rich granule lumen;membrane;secretory granule lumen	AMPK signaling pathway;Biosynthesis of amino acids;Carbon metabolism;Central carbon metabolism in cancer;Fructose and mannose metabolism;Galactose metabolism;Glucagon signaling pathway;Glycolysis / Gluconeogenesis;HIF-1 signaling pathway;Metabolic pathways;Pentose phosphate pathway;RNA degradation	PFK	Glycolysis;Neutrophil degranulation	6.30283	6.77925	6.45894	6.65151	6.66108	6.78798	25.6532	25.6289	3	3			0.0847665	0.958678	-0.0242697	-0.0805102
704	P78346	P78346	Ribonuclease P protein subunit p30	RPP30	25.6577	25.7051	25.914	25.6893	25.8604	25.6542	tRNA 5'-leader removal;tRNA processing	ribonuclease P activity;RNA binding	multimeric ribonuclease P complex;nucleolar ribonuclease P complex;nucleoplasm;nucleus;ribonuclease MRP complex	Ribosome biogenesis in eukaryotes;RNA transport	RNase_P_p30	Major pathway of rRNA processing in the nucleolus and cytosol;tRNA processing in the nucleus	6.50942	6.70271	6.4132	6.71883	6.7487	6.79513	25.7589	25.7346	3	3			0.0850065	0.959868	-0.0242901	-0.080626
1220	Q9NSD9	Q9NSD9	Phenylalanine--tRNA ligase beta subunit	FARSB	29.0858	29.04	28.8153	29.0733	28.92	28.8741	phenylalanyl-tRNA aminoacylation;protein heterotetramerization;translation	ATP binding;magnesium ion binding;phenylalanine-tRNA ligase activity;RNA binding	cytoplasm;cytosol;membrane;phenylalanine-tRNA ligase complex	Aminoacyl-tRNA biosynthesis	B3_4;B5	Cytosolic tRNA aminoacylation	7.78981	7.89324	7.7004	7.9539	7.92925	8.07893	28.9803	28.9558	3	3			0.0842996	0.96089	-0.0245215	-0.0809216
230	P05165	P05165	Propionyl-CoA carboxylase alpha chain, mitochondrial	PCCA	28.5787	28.4711	28.2535	28.3506	28.3637	28.5152	biotin metabolic process	ATP binding;biotin binding;enzyme binding;metal ion binding;propionyl-CoA carboxylase activity	cytosol;mitochondrial matrix	Carbon metabolism;Glyoxylate and dicarboxylate metabolism;Metabolic pathways;Propanoate metabolism;Valine, leucine and isoleucine degradation	Biotin_carb_C;Biotin_carb_N;Biotin_lipoyl;CPSase_L_D2	Biotin transport and metabolism;Defective HLCS causes multiple carboxylase deficiency;Propionyl-CoA catabolism	7.79322	8.03334	7.51208	7.89509	7.90542	8.08976	28.4344	28.4098	3	3			0.0794981	0.958019	-0.0246296	-0.079636
1324	Q9Y2L1	Q9Y2L1	Exosome complex exonuclease RRP44	DIS3	27.8621	27.8758	27.6158	27.7862	27.7769	27.7118	CUT catabolic process;exonucleolytic nuclear-transcribed mRNA catabolic process involved in deadenylation-dependent decay;regulation of mRNA stability;RNA catabolic process;rRNA catabolic process;rRNA processing	3'-5'-exoribonuclease activity;endonuclease activity;guanyl-nucleotide exchange factor activity;RNA binding	cytoplasmic exosome (RNase complex);cytosol;exosome (RNase complex);membrane;nuclear exosome (RNase complex);nucleoplasm;nucleus	RNA degradation	PIN_4;RNB;Rrp44_CSD1;Rrp44_S1	ATF4 activates genes;Butyrate Response Factor 1 (BRF1) binds and destabilizes mRNA;KSRP (KHSRP) binds and destabilizes mRNA;Major pathway of rRNA processing in the nucleolus and cytosol;mRNA decay by 3' to 5' exoribonuclease;Tristetraprolin (TTP, ZFP36) binds and destabilizes mRNA	7.30602	7.5612	7.162	7.57315	7.51155	7.63842	27.7846	27.7583	3	3			0.108267	0.957244	-0.0262674	-0.0913165
464	P37198	P37198	Nuclear pore glycoprotein p62	NUP62	27.1915	27.5003	27.2514	27.5756	27.3348	26.9504	cell aging;cell death;cell surface receptor signaling pathway;centriole assembly;centrosome cycle;hormone-mediated signaling pathway;mitotic centrosome separation;mitotic metaphase plate congression;mRNA export from nucleus;negative regulation of apoptotic process;negative regulation of cell proliferation;negative regulation of epidermal growth factor receptor signaling pathway;negative regulatio…	chromatin binding;Hsp70 protein binding;Hsp90 protein binding;kinesin binding;phospholipid binding;PTB domain binding;receptor signaling complex scaffold activity;SH2 domain binding;structural constituent of nuclear pore;thyroid hormone receptor binding;ubiquitin binding	annulate lamellae;centrosome;cytoplasm;Flemming body;mitotic spindle;nuclear envelope;nuclear membrane;nuclear pore;nuclear pore central transport channel;nucleus;ribonucleoprotein complex;spindle pole	RNA transport	Nsp1_C	ISG15 antiviral mechanism;NEP/NS2 Interacts with the Cellular Export Machinery;NS1 Mediated Effects on Host Pathways;Nuclear import of Rev protein;Nuclear Pore Complex (NPC) Disassembly;Regulation of Glucokinase by Glucokinase Regulatory Protein;Regulation of HSF1-mediated heat shock response;Rev-mediated nuclear export of HIV RNA;snRNP Assembly;SUMOylation of chromatin organization proteins;SUMO…	7.66163	7.8291	7.40741	7.57016	7.75476	7.89283	27.3144	27.2869	3	3			0.0458408	0.96375	-0.0275014	-0.0678817
343	P18124	P18124	60S ribosomal protein L7	RPL7	29.4562	29.0752	28.8875	29.4297	29.0237	28.8799	maturation of LSU-rRNA from tricistronic rRNA transcript (SSU-rRNA, 5.8S rRNA, LSU-rRNA);nuclear-transcribed mRNA catabolic process, nonsense-mediated decay;ribosomal large subunit biogenesis;rRNA processing;SRP-dependent cotranslational protein targeting to membrane;translation;translational initiation	DNA binding;mRNA binding;protein homodimerization activity;RNA binding;structural constituent of ribosome	cytoplasm;cytosol;cytosolic large ribosomal subunit;focal adhesion;membrane;nucleolus;nucleus;polysome;postsynaptic density;ribonucleoprotein complex	Ribosome	Ribosomal_L30;Ribosomal_L30_N	Eukaryotic Translation Termination;Formation of a pool of free 40S subunits;GTP hydrolysis and joining of the 60S ribosomal subunit;L13a-mediated translational silencing of Ceruloplasmin expression;Major pathway of rRNA processing in the nucleolus and cytosol;Nonsense Mediated Decay (NMD) enhanced by the Exon Junction Complex (EJC);Nonsense Mediated Decay (NMD) independent of the Exon Junction Co…	8.29719	8.30387	7.81865	8.54726	8.40102	8.45188	29.1396	29.1111	3	3			0.0413625	0.96527	-0.0285193	-0.0656029
428	P31689	P31689	DnaJ homolog subfamily A member 1	DNAJA1	26.7966	27.042	26.4632	26.3385	26.7162	27.1575	androgen receptor signaling pathway;DNA damage response, detection of DNA damage;flagellated sperm motility;negative regulation of apoptotic process;negative regulation of establishment of protein localization to mitochondrion;negative regulation of JUN kinase activity;negative regulation of nitrosative stress-induced intrinsic apoptotic signaling pathway;negative regulation of protein ubiquitina…	ATP binding;ATPase activator activity;C3HC4-type RING finger domain binding;chaperone binding;G protein-coupled receptor binding;Hsp70 protein binding;low-density lipoprotein particle receptor binding;metal ion binding;Tat protein binding;ubiquitin protein ligase binding;unfolded protein binding	cytoplasmic side of endoplasmic reticulum membrane;cytosol;extracellular exosome;membrane;microtubule cytoskeleton;mitochondrion;nucleus;perinuclear region of cytoplasm	Protein processing in endoplasmic reticulum	DnaJ;DnaJ_C;DnaJ_CXXCXGXG	HSP90 chaperone cycle for steroid hormone receptors (SHR)	7.22391	7.3809	6.57317	7.22178	7.34191	7.46913	26.7673	26.7374	3	3			0.0348272	0.968141	-0.029871	-0.0609514
510	P46779	P46779	60S ribosomal protein L28	RPL28	29.9375	29.6002	30.0444	29.8853	29.8374	29.7682	nuclear-transcribed mRNA catabolic process, nonsense-mediated decay;SRP-dependent cotranslational protein targeting to membrane;translation;translational initiation	RNA binding;structural constituent of ribosome	cell body;cytoplasmic ribonucleoprotein granule;cytosol;cytosolic large ribosomal subunit;dendrite;extracellular exosome;membrane	Ribosome	Ribosomal_L28e	Eukaryotic Translation Termination;Formation of a pool of free 40S subunits;GTP hydrolysis and joining of the 60S ribosomal subunit;L13a-mediated translational silencing of Ceruloplasmin expression;Major pathway of rRNA processing in the nucleolus and cytosol;Nonsense Mediated Decay (NMD) enhanced by the Exon Junction Complex (EJC);Nonsense Mediated Decay (NMD) independent of the Exon Junction Co…	8.76322	8.85985	8.56922	9.01961	8.91403	9.05922	29.8607	29.8303	3	3			0.0773883	0.957465	-0.0303574	-0.0897862
263	P08238;Q58FF7	P08238	Heat shock protein HSP 90-beta	HSP90AB1	29.8026	29.4642	29.288	29.4558	29.6059	29.3988	axon extension;cellular response to drug;cellular response to interleukin-4;cellular response to organic cyclic compound;central nervous system neuron axonogenesis;chaperone-mediated protein complex assembly;establishment of cell polarity;Fc-gamma receptor signaling pathway involved in phagocytosis;negative regulation of cell cycle arrest;negative regulation of complement-dependent cytotoxicity;n…	ATP binding;ATPase activity, coupled;ATP-dependent protein binding;cadherin binding;CTP binding;dATP binding;disordered domain specific binding;DNA polymerase binding;double-stranded RNA binding;GTP binding;heat shock protein binding;histone deacetylase binding;histone methyltransferase binding;identical protein binding;ion channel binding;kinase binding;MHC class II protein complex binding;nitri…	apical plasma membrane;aryl hydrocarbon receptor complex;axonal growth cone;basolateral plasma membrane;brush border membrane;cell surface;cytoplasm;cytosol;dendritic growth cone;extracellular exosome;extracellular region;ficolin-1-rich granule lumen;HSP90-CDC37 chaperone complex;inclusion body;lysosomal membrane;melanosome;membrane;mitochondrion;neuronal cell body;nucleoplasm;nucleus;ooplasm;per…	Antigen processing and presentation;Estrogen signaling pathway;Fluid shear stress and atherosclerosis;IL-17 signaling pathway;Necroptosis;NOD-like receptor signaling pathway;Pathways in cancer;PI3K-Akt signaling pathway;Progesterone-mediated oocyte maturation;Prostate cancer;Protein processing in endoplasmic reticulum;Th17 cell differentiation	HATPase_c;HSP90	Aryl hydrocarbon receptor signalling;Attenuation phase;ESR-mediated signaling;Estrogen-dependent gene expression;HSF1 activation;HSF1-dependent transactivation;HSP90 chaperone cycle for steroid hormone receptors (SHR);Neutrophil degranulation;Regulation of actin dynamics for phagocytic cup formation;Sema3A PAK dependent Axon repulsion;The NLRP3 inflammasome;The role of GTSE1 in G2/M progression a…	8.3167	8.30114	7.97502	8.40114	8.42731	8.50144	29.5183	29.4868	3	3			0.0672568	0.957859	-0.0314496	-0.0866033
1082	Q96HS1	Q96HS1	Serine/threonine-protein phosphatase PGAM5, mitochondrial	PGAM5	26.2234	26.364	26.0707	26.451	26.1072	26.0051	macroautophagy;necroptotic process;negative regulation of cold-induced thermogenesis	GTPase activator activity;phosphatase activity;protein serine/threonine phosphatase activity;protein-containing complex binding	integral component of membrane;mitochondrial outer membrane;mitochondrion	Mitophagy - animal;Necroptosis;TNF signaling pathway	His_Phos_1	Receptor Mediated Mitophagy	7.04513	7.24983	6.89448	7.31404	7.20664	7.28892	26.2194	26.1878	3	3			0.0693089	0.958971	-0.0315787	-0.0878991
859	Q15773	Q15773	Myeloid leukemia factor 2	MLF2	26.1959	26.8311	27.3516	26.9833	26.917	26.3836	regulation of transcription, DNA-templated	DNA binding	cytoplasm;membrane;nucleus		Mlf1IP		7.0381	7.30142	7.40374	7.25472	7.15412	6.65922	26.7929	26.7613	3	3			0.0276004	0.975003	-0.0315965	-0.0540745
962	Q86TB9	Q86TB9	Protein PAT1 homolog 1	PATL1	26.0565	26.4222	26.0712	26.2389	26.0693	26.1457	cytoplasmic mRNA processing body assembly;deadenylation-dependent decapping of nuclear-transcribed mRNA;exonucleolytic nuclear-transcribed mRNA catabolic process involved in deadenylation-dependent decay	poly(G) binding;poly(U) RNA binding;RNA binding	cytoplasmic ribonucleoprotein granule;cytosol;nuclear speck;P-body;PML body	RNA degradation	PAT1	mRNA decay by 5' to 3' exoribonuclease	6.58063	6.79809	6.33098	6.81453	6.79215	6.63324	26.1833	26.1513	3	3			0.088053	0.951028	-0.0320168	-0.0972566
1105	Q99496	Q99496	E3 ubiquitin-protein ligase RING2	RNF2	25.5423	25.0609	25.0784	25.2736	25.134	25.1656	anterior/posterior axis specification;gastrulation with mouth forming second;germ cell development;histone H2A monoubiquitination;histone H2A-K119 monoubiquitination;mitotic cell cycle;negative regulation of DNA-binding transcription factor activity;negative regulation of G0 to G1 transition;negative regulation of transcription by RNA polymerase II	chromatin binding;RING-like zinc finger domain binding;ubiquitin protein ligase activity;zinc ion binding	euchromatin;MLL1 complex;nuclear body;nucleoplasm;nucleus;PcG protein complex;PRC1 complex;sex chromatin;ubiquitin ligase complex		RAWUL	Oxidative Stress Induced Senescence;Regulation of PTEN gene transcription;RUNX1 interacts with co-factors whose precise effect on RUNX1 targets is not known;SUMOylation of chromatin organization proteins;SUMOylation of DNA damage response and repair proteins;SUMOylation of DNA methylation proteins;SUMOylation of RNA binding proteins;SUMOylation of transcription cofactors;Transcriptional Regulatio…	6.33135	6.49097	5.97645	6.59904	6.59499	6.56353	25.2272	25.1911	3	3			0.0779538	0.948945	-0.0361169	-0.0994413
123	O43823	O43823	A-kinase anchor protein 8	AKAP8	25.059	25.3026	25.4527	24.8651	25.1256	25.7103	cell cycle G2/M phase transition;cellular response to lipopolysaccharide;cellular response to prostaglandin E stimulus;innate immune response;mitotic cell cycle;mitotic chromosome condensation;negative regulation of tumor necrosis factor production;positive regulation of histone deacetylation;protein transport;regulation of histone phosphorylation;signal transduction	double-stranded DNA binding;histone deacetylase binding;NF-kappaB binding;protein kinase A regulatory subunit binding;RNA binding;zinc ion binding	condensed chromosome;female pronucleus;Golgi apparatus;membrane;mitochondrion;nuclear matrix;nucleolus;nucleoplasm;nucleus		AKAP95		6.42957	6.5443	6.16959	5.81602	5.86503	5.86279	25.2714	25.2337	3	3			0.0470369	0.956703	-0.0377795	-0.0795428
1121	Q9BQ67	Q9BQ67	Glutamate-rich WD repeat-containing protein 1	GRWD1	25.7187	25.7453	26.0115	25.653	25.8907	25.8133	DNA replication;nucleosome assembly;nucleosome disassembly	chromatin binding;DNA replication origin binding;histone binding;RNA binding	chromosome;cytosol;nucleolus;nucleus;protein-containing complex		CAF1C_H4-bd;WD40		6.58425	6.7084	5.86697	6.84336	6.83248	6.94993	25.8252	25.7857	3	3			0.123543	0.935274	-0.039465	-0.124578
593	P55786;A6NEC2	P55786	Puromycin-sensitive aminopeptidase	NPEPPS	26.6481	26.5451	26.5975	26.5457	26.6126	26.5131	cellular response to hypoxia;peptide catabolic process;positive regulation of protein targeting to mitochondrion;protein polyubiquitination;proteolysis	aminopeptidase activity;metalloaminopeptidase activity;peptide binding;zinc ion binding	cytoplasm;cytosol;extracellular exosome;nucleus		ERAP1_C;Peptidase_M1	Antigen processing: Ubiquitination & Proteasome degradation	6.72277	6.77987	6.4637	6.92349	6.94678	7.02983	26.5969	26.5571	3	3			0.403697	0.908812	-0.0397689	-0.164506
1101	Q96T37;Q8NDT2	Q96T37	Putative RNA-binding protein 15	RBM15	26.9809	26.534	26.6732	26.9772	26.5111	26.5746	branching involved in blood vessel morphogenesis;dosage compensation by inactivation of X chromosome;mRNA export from nucleus;mRNA processing;negative regulation of myeloid cell differentiation;placenta blood vessel development;positive regulation of transcription of Notch receptor target;regulation of alternative mRNA splicing, via spliceosome;regulation of megakaryocyte differentiation;RNA meth…	mRNA binding;RNA binding	nuclear envelope;nuclear membrane;nuclear speck;nucleoplasm;nucleus;RNA N6-methyladenosine methyltransferase complex		RRM_1;SPOC		6.57059	6.7131	6.09656	6.46318	6.29772	6.51538	26.7294	26.6876	3	3			0.074474	0.943338	-0.0417341	-0.10518
840	Q15233	Q15233	Non-POU domain-containing octamer-binding protein	NONO	31.6748	31.5309	31.7075	31.7843	31.4287	31.5685	activation of innate immune response;circadian rhythm;DNA recombination;DNA repair;innate immune response;mRNA processing;negative regulation of oxidative stress-induced neuron intrinsic apoptotic signaling pathway;negative regulation of transcription, DNA-templated;regulation of circadian rhythm;RNA splicing	chromatin binding;DNA-binding transcription factor activity, RNA polymerase II-specific;E-box binding;identical protein binding;RNA binding;RNA polymerase II distal enhancer sequence-specific DNA binding;transcription regulatory region sequence-specific DNA binding	membrane;nuclear matrix;nuclear speck;nucleolus;nucleoplasm;nucleus;paraspeckles;RNA polymerase II transcription factor complex		NOPS;RRM_1		9.07976	9.1873	8.81639	9.24541	9.08354	9.24827	31.6377	31.5938	3	3			0.139007	0.924831	-0.043904	-0.138584
1352	Q9Y4L1	Q9Y4L1	Hypoxia up-regulated protein 1	HYOU1	25.8428	25.8947	25.823	25.816	25.7716	25.8402	cellular response to hypoxia;endoplasmic reticulum to Golgi vesicle-mediated transport;IRE1-mediated unfolded protein response;negative regulation of endoplasmic reticulum stress-induced neuron intrinsic apoptotic signaling pathway;negative regulation of hypoxia-induced intrinsic apoptotic signaling pathway;receptor-mediated endocytosis;response to endoplasmic reticulum stress;response to ischemia	ATP binding;chaperone binding	endocytic vesicle lumen;endoplasmic reticulum;endoplasmic reticulum chaperone complex;endoplasmic reticulum lumen;extracellular exosome;extracellular region;focal adhesion;membrane;smooth endoplasmic reticulum	Protein processing in endoplasmic reticulum	HSP70	Scavenging by Class F Receptors;XBP1(S) activates chaperone genes	6.13091	6.40724	5.87578	6.44682	6.34819	6.45016	25.8535	25.8093	3	3			0.685336	0.899599	-0.0442174	-0.192796
56	O00154	O00154	Cytosolic acyl coenzyme A thioester hydrolase	ACOT7	25.6784	25.4896	25.4364	25.2404	25.6083	25.6187	acyl-CoA metabolic process;coenzyme A biosynthetic process;long-chain fatty-acyl-CoA catabolic process;medium-chain fatty acid biosynthetic process;medium-chain fatty-acyl-CoA catabolic process;palmitic acid biosynthetic process	acyl-CoA hydrolase activity;carboxylic ester hydrolase activity;fatty-acyl-CoA binding;long-chain fatty acyl-CoA binding;myristoyl-CoA hydrolase activity;palmitoyl-CoA hydrolase activity;protein homodimerization activity	cytosol;extracellular exosome;mitochondrion;nucleoplasm	Biosynthesis of unsaturated fatty acids;Fatty acid elongation	4HBT	Mitochondrial Fatty Acid Beta-Oxidation	7.01666	7.17984	6.83533	6.69494	6.82475	6.90198	25.5348	25.4892	3	3			0.11471	0.925087	-0.0456384	-0.132489
1058	Q969M3	Q969M3	Protein YIPF5	YIPF5	26.0682	25.8136	25.5733	25.737	25.7603	25.8182	protein transport;regulation of ER to Golgi vesicle-mediated transport;vesicle-mediated transport		COPII-coated ER to Golgi transport vesicle;endoplasmic reticulum;endoplasmic reticulum exit site;endoplasmic reticulum membrane;Golgi apparatus;integral component of membrane;intracellular membrane-bounded organelle;nucleoplasm		Yip1		7.13938	7.17461	6.68763	7.48431	7.48792	7.52688	25.8184	25.7719	3	3			0.116743	0.925747	-0.0465145	-0.13486
224	P04843	P04843	Dolichyl-diphosphooligosaccharide--protein glycosyltransferase subunit 1	RPN1	27.03	27.05	27.3522	26.8683	27.2302	27.1887	cellular protein modification process;protein N-linked glycosylation via asparagine	dolichyl-diphosphooligosaccharide-protein glycotransferase activity;RNA binding	cytosol;endoplasmic reticulum;endoplasmic reticulum membrane;integral component of membrane;melanosome;membrane;oligosaccharyltransferase complex;rough endoplasmic reticulum	Metabolic pathways;N-Glycan biosynthesis;Protein processing in endoplasmic reticulum	Ribophorin_I	Asparagine N-linked glycosylation;SRP-dependent cotranslational protein targeting to membrane	6.78625	6.91569	6.6012	6.99318	7.07983	7.22745	27.1441	27.0957	3	3			0.113309	0.925462	-0.0483303	-0.136251
718	P84098	P84098	60S ribosomal protein L19	RPL19	27.2779	26.5841	27.1512	27.1146	26.8435	26.9025	cytoplasmic translation;liver regeneration;nuclear-transcribed mRNA catabolic process, nonsense-mediated decay;SRP-dependent cotranslational protein targeting to membrane;translation;translational initiation	5.8S rRNA binding;large ribosomal subunit rRNA binding;RNA binding;structural constituent of ribosome	cytosol;cytosolic large ribosomal subunit;focal adhesion;membrane;polysomal ribosome;synapse	Ribosome	Ribosomal_L19e	Eukaryotic Translation Termination;Formation of a pool of free 40S subunits;GTP hydrolysis and joining of the 60S ribosomal subunit;L13a-mediated translational silencing of Ceruloplasmin expression;Major pathway of rRNA processing in the nucleolus and cytosol;Nonsense Mediated Decay (NMD) enhanced by the Exon Junction Complex (EJC);Nonsense Mediated Decay (NMD) independent of the Exon Junction Co…	7.63326	7.60682	7.1371	7.84334	7.73272	7.91194	27.0044	26.9535	3	3			0.0783827	0.935779	-0.0508614	-0.118654
846	Q15392	Q15392	Delta(24)-sterol reductase	DHCR24	26.5989	26.4778	26.0691	26.2852	26.1436	26.5572	apoptotic process;cell cycle arrest;cholesterol biosynthetic process;cholesterol biosynthetic process via desmosterol;cholesterol biosynthetic process via lathosterol;negative regulation of apoptotic process;negative regulation of cysteine-type endopeptidase activity involved in apoptotic process;oxidation-reduction process;regulation of neuron death;response to oxidative stress;skin development;…	delta24(24-1) sterol reductase activity;delta24-sterol reductase activity;enzyme binding;FAD binding;oxidoreductase activity, acting on the CH-CH group of donors, NAD or NADP as acceptor;peptide antigen binding	cytoplasm;endoplasmic reticulum;endoplasmic reticulum membrane;Golgi membrane;integral component of membrane;membrane;nucleus	Metabolic pathways;Steroid biosynthesis	FAD_binding_4	Cholesterol biosynthesis via desmosterol;Cholesterol biosynthesis via lathosterol	6.66794	6.6584	6.27367	7.1784	6.79786	7.37471	26.3819	26.3287	3	3			0.0946129	0.926057	-0.0532417	-0.132753
1298	Q9ULV3	Q9ULV3	Cip1-interacting zinc finger protein	CIZ1	27.6349	27.133	26.7761	27.1534	27.2647	26.9627		nucleic acid binding;zinc ion binding	nucleoplasm;nucleus;plasma membrane		zf-C2H2_jaz		6.96383	6.8899	5.7096	6.96466	6.97381	6.9419	27.1813	27.1269	3	3			0.072108	0.936515	-0.0543772	-0.117127
318	P14618;P30613	P14618	Pyruvate kinase PKM	PKM	31.0462	31.1808	31.2488	31.1024	31.1591	31.049	animal organ regeneration;canonical glycolysis;cellular response to epinephrine stimulus;cellular response to insulin stimulus;glycolytic process;liver development;neutrophil degranulation;positive regulation of sprouting angiogenesis;programmed cell death;protein homotetramerization;response to ATP;response to cAMP;response to glucose;response to gravity;response to heat;response to hypoxia;resp…	ADP binding;ATP binding;cadherin binding;identical protein binding;kinase activity;magnesium ion binding;MHC class II protein complex binding;potassium ion binding;pyruvate kinase activity;RNA binding;thyroid hormone binding	cilium;collagen-containing extracellular matrix;cytoplasm;cytosol;extracellular exosome;extracellular region;extracellular vesicle;ficolin-1-rich granule lumen;mitochondrion;myelin sheath;nucleus;pyruvate kinase complex;secretory granule lumen;vesicle	Biosynthesis of amino acids;Carbon metabolism;Central carbon metabolism in cancer;Glucagon signaling pathway;Glycolysis / Gluconeogenesis;Human papillomavirus infection;Insulin signaling pathway;Maturity onset diabetes of the young;Metabolic pathways;Non-alcoholic fatty liver disease (NAFLD);Purine metabolism;Pyruvate metabolism;Type II diabetes mellitus;Viral carcinogenesis	PK;PK_C	ChREBP activates metabolic gene expression;Glycolysis;Neutrophil degranulation;Regulation of gene expression in beta cells	8.75785	8.94079	8.5483	9.05626	8.96806	9.11314	31.1586	31.1035	3	3			0.336947	0.901453	-0.0550868	-0.205924
279	P0DMV9;P0DMV8	P0DMV9;P0DMV8	Heat shock 70 kDa protein 1B;Heat shock 70 kDa protein 1A	HSPA1B;HSPA1A	30.0108	29.83	29.9156	29.9753	29.9101	29.7048	ATP metabolic process;cellular heat acclimation;cellular response to heat;cellular response to oxidative stress;cellular response to unfolded protein;chaperone cofactor-dependent protein refolding;chaperone-mediated protein complex assembly;mRNA catabolic process;negative regulation of apoptotic process;negative regulation of cell death;negative regulation of cell growth;negative regulation of ce…	ATP binding;ATPase activity;ATPase activity, coupled;C3HC4-type RING finger domain binding;cadherin binding;denatured protein binding;disordered domain specific binding;enzyme binding;G protein-coupled receptor binding;heat shock protein binding;histone deacetylase binding;misfolded protein binding;protein binding involved in protein folding;protein N-terminus binding;RNA binding;signaling recept…	aggresome;blood microparticle;centriole;centrosome;cytoplasm;cytosol;endoplasmic reticulum;extracellular exosome;extracellular region;ficolin-1-rich granule lumen;focal adhesion;inclusion body;mitochondrion;nuclear speck;nucleoplasm;nucleus;perinuclear region of cytoplasm;protein-containing complex;ribonucleoprotein complex;vesicle	Antigen processing and presentation;Endocytosis;Estrogen signaling pathway;Legionellosis;Longevity regulating pathway - multiple species;MAPK signaling pathway;Measles;Prion diseases;Protein processing in endoplasmic reticulum;Spliceosome;Toxoplasmosis	HSP70	Attenuation phase;AUF1 (hnRNP D0) binds and destabilizes mRNA;HSF1-dependent transactivation;HSP90 chaperone cycle for steroid hormone receptors (SHR);Neutrophil degranulation;Regulation of HSF1-mediated heat shock response;Viral RNP Complexes in the Host Cell Nucleus	8.40466	8.52099	8.15815	8.67471	8.59777	8.6039	29.9188	29.8634	3	3			0.223475	0.901864	-0.0553977	-0.186649
620	P84077;P61204	P84077;P61204	ADP-ribosylation factor 1;ADP-ribosylation factor 3	ARF1;ARF3	28.4897	28.4334	28.5651	28.5096	28.422	28.3898	actin filament organization;antigen processing and presentation of exogenous peptide antigen via MHC class II;cellular copper ion homeostasis;cellular response to virus;dendritic spine organization;Golgi to plasma membrane transport;Golgi to transport vesicle transport;interleukin-12-mediated signaling pathway;intracellular protein transport;long-term synaptic depression;lysosomal membrane organi…	GDP binding;GTP binding;GTPase activity;magnesium ion binding;phospholipase D activator activity;protein domain specific binding;protein heterodimerization activity;RNA binding	cell leading edge;COPI-coated vesicle;cytoplasm;cytosol;extracellular exosome;focal adhesion;glutamatergic synapse;Golgi apparatus;Golgi membrane;late endosome;neuron projection;perinuclear region of cytoplasm;peroxisomal membrane;plasma membrane;postsynaptic density;postsynaptic membrane;protein-containing complex;sarcomere;trans-Golgi network	Endocytosis;Legionellosis;Phospholipase D signaling pathway;Vibrio cholerae infection	Arf	Clathrin derived vesicle budding;COPI-dependent Golgi-to-ER retrograde traffic;COPI-mediated anterograde transport;Gene and protein expression by JAK-STAT signaling after Interleukin-12 stimulation;Golgi Associated Vesicle Biogenesis;Intra-Golgi traffic;Lysosome Vesicle Biogenesis;MHC class II antigen presentation;Nef Mediated CD4 Down-regulation;Synthesis of PIPs at the Golgi membrane;Synthesis …	7.84516	8.02461	7.70378	8.23659	8.16917	8.36616	28.4961	28.4405	3	3			0.458764	0.895242	-0.0556037	-0.220377
1335	Q9Y2Z4	Q9Y2Z4	Tyrosine--tRNA ligase, mitochondrial	YARS2	26.5019	26.6199	26.7694	26.7205	26.4132	26.5905	mitochondrial tyrosyl-tRNA aminoacylation;translation;tRNA aminoacylation;tRNA aminoacylation for protein translation	ATP binding;protein homodimerization activity;RNA binding;tRNA binding;tyrosine binding;tyrosine-tRNA ligase activity	cytosol;mitochondrial matrix;mitochondrion;nuclear body	Aminoacyl-tRNA biosynthesis	tRNA-synt_1b	Mitochondrial tRNA aminoacylation	6.62479	6.83296	6.59086	6.83514	6.74412	6.95697	26.6304	26.5747	3	3			0.179402	0.907547	-0.0556774	-0.175091
211	P02545;Q03252	P02545	Prelamin-A/C;Lamin-A/C	LMNA	26.6618	26.7792	26.5666	26.6613	26.4689	26.706	cellular protein localization;cellular response to hypoxia;establishment or maintenance of microtubule cytoskeleton polarity;IRE1-mediated unfolded protein response;mitotic nuclear envelope reassembly;muscle organ development;negative regulation of cardiac muscle hypertrophy in response to stress;negative regulation of cell proliferation;negative regulation of extrinsic apoptotic signaling pathwa…	identical protein binding;structural molecule activity	cytosol;intermediate filament;lamin filament;nuclear envelope;nuclear inner membrane;nuclear lamina;nuclear membrane;nuclear speck;nucleoplasm;nucleus;perinuclear region of cytoplasm	Apoptosis;Arrhythmogenic right ventricular cardiomyopathy (ARVC);Dilated cardiomyopathy (DCM);Hypertrophic cardiomyopathy (HCM)	Filament;LTD	Breakdown of the nuclear lamina;Clearance of Nuclear Envelope Membranes from Chromatin;Depolymerisation of the Nuclear Lamina;Deregulated CDK5 triggers multiple neurodegenerative pathways in Alzheimer's disease models;Initiation of Nuclear Envelope Reformation;Meiotic synapsis;Signaling by BRAF and RAF fusions;XBP1(S) activates chaperone genes	7.27233	7.4422	6.97451	7.22331	7.07504	7.26416	26.6692	26.612	3	3			0.236039	0.906466	-0.0571524	-0.193592
72	O00571;O15523;Q9NQI0	O00571;O15523	ATP-dependent RNA helicase DDX3X;ATP-dependent RNA helicase DDX3Y	DDX3X;DDX3Y	29.8378	29.8429	29.8298	29.8317	29.8062	29.6942	cell differentiation;cellular response to arsenic-containing substance;cellular response to osmotic stress;chromosome segregation;DNA methylation involved in gamete generation;extrinsic apoptotic signaling pathway via death domain receptors;flagellated sperm motility;gene silencing by RNA;innate immune response;intracellular signal transduction;intrinsic apoptotic signaling pathway;male meiosis I…	ATP binding;ATPase activity;ATP-dependent DNA helicase activity;ATP-dependent RNA helicase activity;cadherin binding;CTPase activity;DNA binding;eukaryotic initiation factor 4E binding;GTPase activity;helicase activity;mRNA 5'-UTR binding;nucleic acid binding;nucleoside-triphosphatase activity;poly(A) binding;protein serine/threonine kinase activator activity;ribosomal small subunit binding;RNA b…	cytoplasm;cytoplasmic stress granule;cytosol;extracellular exosome;extracellular region;ficolin-1-rich granule lumen;membrane;mitochondrial outer membrane;nuclear speck;nucleus;perinuclear region of cytoplasm;pi-body;piP-body;secretory granule lumen	Hepatitis B;RIG-I-like receptor signaling pathway;Viral carcinogenesis	DEAD;Helicase_C	Neutrophil degranulation;PIWI-interacting RNA (piRNA) biogenesis	8.18806	8.36252	8.07243	8.44989	8.42081	8.48855	29.8368	29.7774	3	3			0.631461	0.887682	-0.0594247	-0.245156
345	P18621	P18621	60S ribosomal protein L17	RPL17	28.3887	28.0931	27.9894	27.8498	28.1801	28.2584	cytoplasmic translation;nuclear-transcribed mRNA catabolic process, nonsense-mediated decay;SRP-dependent cotranslational protein targeting to membrane;translation;translational initiation	RNA binding;structural constituent of ribosome	cytosol;cytosolic large ribosomal subunit;nucleus	Ribosome	Ribosomal_L22	Eukaryotic Translation Termination;Formation of a pool of free 40S subunits;GTP hydrolysis and joining of the 60S ribosomal subunit;L13a-mediated translational silencing of Ceruloplasmin expression;Major pathway of rRNA processing in the nucleolus and cytosol;Nonsense Mediated Decay (NMD) enhanced by the Exon Junction Complex (EJC);Nonsense Mediated Decay (NMD) independent of the Exon Junction Co…	7.91381	7.99904	7.47464	7.99788	8.07737	8.04383	28.1571	28.0961	3	3			0.129235	0.909451	-0.0609557	-0.163341
1093	Q96PK6	Q96PK6	RNA-binding protein 14	RBM14	30.7885	30.7022	30.4853	30.6289	30.6284	30.5353	activation of innate immune response;centriole assembly;DNA recombination;DNA repair;DNA replication;glucocorticoid receptor signaling pathway;histone deacetylation;innate immune response;intracellular estrogen receptor signaling pathway;negative regulation of centriole replication;positive regulation of transcription by RNA polymerase II;response to hormone;SMAD protein signal transduction	nuclear receptor transcription coactivator activity;protein binding, bridging;RNA binding;transcription coregulator activity	cytoplasm;mediator complex;nuclear speck;nucleolus;nucleoplasm;nucleus;ribonucleoprotein complex;transcription factor complex		RRM_1	RUNX2 regulates bone development	8.4914	8.76849	8.28319	8.78937	8.72355	8.78012	30.6587	30.5975	3	3			0.254518	0.905012	-0.0611483	-0.206984
1151	Q9BYJ9	Q9BYJ9	YTH domain-containing family protein 1	YTHDF1	29.3832	29.4488	29.1273	29.2562	29.3018	29.2144	positive regulation of translation;positive regulation of translational initiation	N6-methyladenosine-containing RNA binding;ribosome binding;RNA binding	cytoplasm		YTH		7.84169	8.0335	7.556	7.96518	7.95511	8.03395	29.3198	29.2575	3	3			0.242866	0.904324	-0.0623042	-0.20681
[truncated: 338 more rows]
