# Supplementary material for: Retromer promotes the lysosomal turnover of mtDNA
Source: Sci Adv. 2025 Apr 4;11(14):eadr6415. doi: 10.1126/sciadv.adr6415 (PMC11970507; doi:10.1126/sciadv.adr6415)
Supplement: Supplementary file 2 — Data S1 to S3 [file sciadv.adr6415_data_s1_to_s3.zip › adr6415_data_s2.xlsx]

## Sheet: Matrix23_without_4-5
id	Majority.protein.IDs	Protein.names	Gene.names	C_01	C_02	C_03	S_06	S_07	S_08	GOBP name	GOMF name	GOCC name	KEGG pathway name	Pfam name	Reactome name	Peptides	Sequence.coverage[%]	Mol.weight[kDa]	MS.MS.count	iBAQ.C_01	iBAQ.C_02	iBAQ.C_03	iBAQ.S_05	iBAQ.S_07	iBAQ.S_08	Mean.C	Mean.S	Valid.values.C	Valid.values.S	Student's T-test Significant +	Student's T-test Significant -	-Log Student's T-test p-value S_C	Student's T-test q-value S_C	Student's T-test Difference S_C	Student's T-test Test statistic S_C	Protein.IDs
1550	Q9H5Q4	Dimethyladenosine transferase 2, mitochondrial	TFB2M	24.3118	24.109	23.1195	27.822	28.1697	27.7659	mitochondrial transcription;mitochondrion organization;positive regulation of transcription, DNA-templated;rRNA methylation;transcription initiation from mitochondrial promoter	RNA binding;rRNA (adenine-N6,N6-)-dimethyltransferase activity;transcription coregulator activity	mitochondrial matrix;mitochondrial nucleoid;mitochondrion		RrnaAD	Mitochondrial transcription initiation;Transcriptional activation of mitochondrial biogenesis	4	11.1	45.348	7	5.69567	4.96666	5.87773	7.36487	6.67128	6.69767	NaN	27.9192	0	3	+		3.32582	0	4.07243	6.90978	Q9H5Q4
1093	Q15070	Mitochondrial inner membrane protein OXA1L	OXA1L	24.3118	24.109	23.1195	28.0788	27.9595	26.5673	aerobic respiration;mitochondrial proton-transporting ATP synthase complex assembly;mitochondrial respiratory chain complex I assembly;mitochondrial translational elongation;mitochondrial translational termination;negative regulation of ATPase activity;negative regulation of oxidoreductase activity;oxidation-reduction process;protein tetramerization;protein-containing complex assembly	membrane insertase activity;mitochondrial ribosome binding;protein homodimerization activity	integral component of mitochondrial membrane;mitochondrial matrix;mitochondrial membrane;mitochondrial respirasome;mitochondrion;protein-containing complex	Protein export	60KD_IMP	Mitochondrial translation elongation;Mitochondrial translation initiation;Mitochondrial translation termination	2	4.8	48.547	5	6.98416	NaN	7.1116	5.92192	6.57315	5.7119	NaN	27.5352	0	3	+		2.42543	0	3.68843	4.55839	Q15070
1354	Q92615	La-related protein 4B	LARP4B	24.3118	24.109	23.1195	27.33	27.8184	27.3453	positive regulation of translation	RNA binding	cytoplasmic stress granule;cytosol;membrane;nucleolus;polysomal ribosome		La		4	7.2	80.551	11	6.61935	6.18455	6.86877	6.76409	6.94453	6.74754	NaN	27.4979	0	3	+		3.09022	0	3.65112	6.06805	Q92615
1797	RAB5C-SplitN;P51148	Ras-related protein Rab-5C	RAB5C	28.4986	28.0157	28.3351	31.7607	31.7	31.9407	intracellular protein transport;neutrophil degranulation;plasma membrane to endosome transport;Rab protein signal transduction;regulation of endocytosis	GDP binding;GTP binding;GTPase activity	azurophil granule membrane;early endosome;early endosome membrane;endocytic vesicle;endosome;extracellular exosome;lipid droplet;lysosomal membrane;melanosome;plasma membrane	Amoebiasis;Endocytosis;Phagosome;Ras signaling pathway;Tuberculosis;Vasopressin-regulated water reabsorption	Ras	Clathrin-mediated endocytosis;Golgi Associated Vesicle Biogenesis;Neutrophil degranulation;RAB GEFs exchange GTP for GDP on RABs;RAB geranylgeranylation;TBC/RABGAPs	12	59.9	34.041	123	7.7154	7.21157	7.6664	8.62721	8.89281	8.90787	28.2831	31.8005	3	3	+		4.60547	0	3.51731	9.79367	RAB5C-SplitN;P51148
931	P84085	ADP-ribosylation factor 5	ARF5	24.3118	24.109	23.1195	27.8181	27.2576	26.9919	Golgi to plasma membrane transport;intracellular protein transport;retrograde vesicle-mediated transport, Golgi to endoplasmic reticulum;vesicle-mediated transport	GTP binding;GTPase activity	cytoplasm;extracellular exosome;Golgi apparatus;perinuclear region of cytoplasm;plasma membrane	Endocytosis	Arf	COPI-dependent Golgi-to-ER retrograde traffic;COPI-mediated anterograde transport	3	29.4	20.529	7	7.14389	6.66703	7.09216	NaN	6.29684	6.26567	NaN	27.3559	0	3	+		2.86731	0	3.50912	5.46995	P84085
774	P55060	Exportin-2	CSE1L	24.3118	24.109	23.1195	27.3856	27.3133	27.1138	apoptotic process;cell proliferation;protein export from nucleus;protein import into nucleus	nuclear export signal receptor activity;protein transporter activity;Ran GTPase binding	cytoplasm;cytosol;extracellular exosome;membrane;nuclear envelope;nucleoplasm;nucleus		CAS_CSE1;Cse1;IBN_N		7	9.3	110.42	12	6.53739	5.34832	5.31693	6.42988	5.82103	5.71216	NaN	27.2709	0	3	+		3.08817	0	3.42412	5.93247	P55060
858	P62316	Small nuclear ribonucleoprotein Sm D2	SNRPD2	24.3118	24.109	23.1195	26.861	27.0227	27.1379	import into nucleus;mRNA splicing, via spliceosome;RNA splicing;spliceosomal complex assembly;spliceosomal snRNP assembly	RNA binding	catalytic step 2 spliceosome;cytosol;extracellular exosome;methylosome;nucleoplasm;nucleus;pICln-Sm protein complex;small nuclear ribonucleoprotein complex;SMN-Sm protein complex;spliceosomal complex;U1 snRNP;U12-type spliceosomal complex;U2 snRNP;U2-type catalytic step 2 spliceosome;U2-type precatalytic spliceosome;U4 snRNP;U4/U6 x U5 tri-snRNP complex;U5 snRNP	Spliceosome	LSM	mRNA Splicing - Major Pathway;mRNA Splicing - Minor Pathway;snRNP Assembly	2	17.8	13.527	8	6.83093	6.60867	6.85519	7.04552	6.81914	6.93776	NaN	27.0072	0	3	+		2.95571	0	3.16046	5.47764	P62316
1551	Q9H6R7	WD repeat and coiled-coil-containing protein C2orf44	C2orf44	24.3118	24.109	23.1195	26.9487	26.8945	26.9783	protein complex oligomerization	kinase binding			WDCP		4	7.9	79.135	8	6.52735	6.05907	6.70581	6.57788	6.67272	6.62603	NaN	26.9405	0	3	+		2.95516	0	3.09372	5.43581	Q9H6R7
1049	Q13907	Isopentenyl-diphosphate Delta-isomerase 1	IDI1	24.3118	24.109	23.1195	27.1673	26.7851	26.7412	cholesterol biosynthetic process;dimethylallyl diphosphate biosynthetic process;isopentenyl diphosphate biosynthetic process;isopentenyl diphosphate metabolic process;isoprenoid biosynthetic process;regulation of cholesterol biosynthetic process	hydrolase activity;isopentenyl-diphosphate delta-isomerase activity;magnesium ion binding;manganese ion binding;metal ion binding	cytosol;peroxisome	Metabolic pathways;Terpenoid backbone biosynthesis	NUDIX	Activation of gene expression by SREBF (SREBP);Cholesterol biosynthesis	4	22	26.319	9	7.03539	6.88352	7.53297	6.83219	6.68619	6.45892	NaN	26.8979	0	3	+		2.83125	0	3.05111	5.15052	Q13907;Q9BXS1
58	O00178	GTP-binding protein 1	GTPBP1	24.3118	24.109	23.1195	26.6839	26.8596	26.8671	GTP metabolic process;immune response;positive regulation of mRNA catabolic process;signal transduction;translational elongation	GTP binding;GTPase activity;RNA binding;translation elongation factor activity	cytoplasmic exosome (RNase complex);cytosol;membrane		GTP_EFTU		3	8.8	72.453	6	5.21061	NaN	6.42472	5.94786	5.24633	5.47397	NaN	26.8035	0	3	+		2.86234	0	2.95679	5.15882	O00178
1731	Q9Y266	Nuclear migration protein nudC	NUDC	24.3118	24.109	23.1195	27.0659	26.7489	26.5803	cell cycle;cell division;cell proliferation;developmental process;multicellular organism development;protein folding	cadherin binding;unfolded protein binding	cytoplasm;cytosol;microtubule;nucleoplasm		CS;NuDC;Nudc_N	Amplification of signal from unattached kinetochores via a MAD2 inhibitory signal;Mitotic Prometaphase;Mitotic Telophase/Cytokinesis;Resolution of Sister Chromatid Cohesion;RHO GTPases Activate Formins;Separation of Sister Chromatids	3	10	38.242	11	6.72516	6.25739	6.82086	6.52065	6.43827	6.26312	NaN	26.7984	0	3	+		2.76641	0	2.95163	4.96183	Q9Y266
1645	Q9P0I2	ER membrane protein complex subunit 3	EMC3	24.3118	24.109	23.1195	26.7455	26.9299	26.6278	protein folding in endoplasmic reticulum		ER membrane protein complex;integral component of membrane		EMC3_TMCO1		2	8.4	29.952	9	6.68058	6.46186	6.9339	6.36124	6.70968	6.50139	NaN	26.7677	0	3	+		2.8181	0	2.92098	5.04779	Q9P0I2
1155	Q3SY69	Mitochondrial 10-formyltetrahydrofolate dehydrogenase	ALDH1L2	24.3118	24.109	23.1195	26.843	26.6927	26.6975	10-formyltetrahydrofolate catabolic process;biosynthetic process;folic acid metabolic process;one-carbon metabolic process	aldehyde dehydrogenase (NAD) activity;formyltetrahydrofolate dehydrogenase activity;hydroxymethyl-, formyl- and related transferase activity	extracellular exosome;mitochondrial matrix;mitochondrion;nucleus	One carbon pool by folate	Aldedh;Formyl_trans_C;Formyl_trans_N;PP-binding	Metabolism of folate and pterines	7	10	101.74	11	5.84682	5.32895	5.82541	5.99376	6.33997	6.34213	NaN	26.7444	0	3	+		2.83587	0	2.89766	5.0693	Q3SY69
1115	Q15437	Protein transport protein Sec23B	SEC23B	24.3118	24.109	23.1195	26.6709	26.5958	26.7838	cargo loading into COPII-coated vesicle;Golgi organization;intracellular protein transport;macroautophagy;regulation of cell shape;regulation of COPII vesicle coating	GTPase activator activity;zinc ion binding	COPII vesicle coat;cytosol;endomembrane system;endoplasmic reticulum;endoplasmic reticulum membrane;Golgi membrane;perinuclear region of cytoplasm	Protein processing in endoplasmic reticulum	Gelsolin;Sec23_BS;Sec23_helical;Sec23_trunk;zf-Sec23_Sec24		6	11.6	86.478	10	6.49667	NaN	6.09562	6.24706	6.68287	6.65342	NaN	26.6835	0	3	+		2.79761	0	2.83673	4.95626	Q15437
730	P51570	Galactokinase	GALK1	24.3118	24.109	23.1195	26.7227	26.5797	26.3518	galactitol metabolic process;galactose catabolic process;galactose catabolic process via UDP-galactose;galactose metabolic process;glycolytic process from galactose	ATP binding;galactokinase activity;galactose binding	cytoplasm;cytosol;extracellular exosome;membrane	Amino sugar and nucleotide sugar metabolism;Galactose metabolism;Metabolic pathways	GalKase_gal_bdg;GHMP_kinases_C;GHMP_kinases_N	Defective GALK1 can cause Galactosemia II (GALCT2);Galactose catabolism	2	10.7	42.272	7	6.63817	6.3251	6.79699	6.78739	7.0548	6.22147	NaN	26.5514	0	3	+		2.6699	0	2.70466	4.63259	P51570
231	O95070	Protein YIF1A	YIF1A	24.3118	27.2526	23.1195	27.7801	27.9982	26.9573	endoplasmic reticulum to Golgi vesicle-mediated transport;IRE1-mediated unfolded protein response;protein transport		COPII-coated ER to Golgi transport vesicle;endoplasmic reticulum membrane;endoplasmic reticulum-Golgi intermediate compartment;integral component of Golgi membrane		YIF1	XBP1(S) activates chaperone genes	2	7.5	32.011	15	7.49571	7.18577	7.58187	6.86385	7.07192	6.53637	27.2526	27.5785	1	3	+		0.992213	0.0276923	2.68392	1.82773	O95070
144	O43795	Unconventional myosin-Ib	MYO1B	24.3118	24.109	23.1195	26.6245	26.3238	26.5089	actin filament bundle assembly;actin filament organization;actin filament-based movement;post-Golgi vesicle-mediated transport	actin filament binding;actin-dependent ATPase activity;ATP binding;cadherin binding;calmodulin binding;microfilament motor activity;phosphatidylinositol-3,4,5-trisphosphate binding;phosphatidylinositol-4,5-bisphosphate binding	actin filament;apical part of cell;brush border;cell periphery;cytoplasm;early endosome;endosome membrane;extracellular exosome;filopodium;myosin complex;perinuclear region of cytoplasm;plasma membrane		IQ;Myosin_head;Myosin_TH1		11	10.9	131.98	20	6.57022	6.39113	6.67023	5.98573	6.64334	6.47262	NaN	26.4857	0	3	+		2.65229	0	2.63899	4.5611	O43795
72	O00442	RNA 3-terminal phosphate cyclase	RTCA	24.3118	24.109	23.1195	26.4855	26.4235	26.5027	RNA processing	ATP binding;RNA binding;RNA-3'-phosphate cyclase activity	nucleoplasm;nucleus		RTC;RTC_insert		4	13.1	39.336	10	6.71887	4.97685	5.3206	6.44531	6.59303	6.4019	NaN	26.4706	0	3	+		2.68421	0	2.62382	4.61042	O00442
1069	Q14527	Helicase-like transcription factor	HLTF	24.3118	24.109	23.1195	26.5769	26.3943	26.2752	chromatin organization;protein ubiquitination;regulation of transcription, DNA-templated	ATP binding;ATPase activity;DNA binding;DNA-binding transcription activator activity, RNA polymerase II-specific;helicase activity;RNA binding;RNA polymerase II proximal promoter sequence-specific DNA binding;ubiquitin protein ligase activity;ubiquitin protein ligase binding;zinc ion binding	cytoplasm;membrane;nucleolus;nucleoplasm;nucleus		Helicase_C;HIRAN;SNF2_N	E3 ubiquitin ligases ubiquitinate target proteins	3	3.4	113.93	3	NaN	NaN	NaN	NaN	5.89748	5.72972	NaN	26.4154	0	3	+		2.60828	0	2.56869	4.43929	Q14527
1246	Q7L576;Q96F07	Cytoplasmic FMR1-interacting protein 1;Cytoplasmic FMR1-interacting protein 2	CYFIP1;CYFIP2	24.3118	24.109	23.1195	26.4684	26.5985	26.0538	activation of cysteine-type endopeptidase activity;apoptotic process;axon extension;axon guidance;cell morphogenesis;cell projection assembly;cell-cell adhesion;cellular response to insulin stimulus;cognition;dendrite extension;Fc-gamma receptor signaling pathway involved in phagocytosis;lamellipodium assembly;modification of synaptic structure;negative regulation of synaptic vesicle recycling;ne…	actin filament binding;Rac GTPase binding;RNA 7-methylguanosine cap binding;translation regulator activity	axonal growth cone;cell junction;central region of growth cone;cytoplasm;cytosol;dendritic growth cone;dendritic spine;excitatory synapse;extracellular exosome;extracellular region;filopodium tip;focal adhesion;lamellipodium;membrane;mRNA cap binding complex;neuron projection;neuronal cell body;nucleus;perinuclear region of cytoplasm;peripheral region of growth cone;ruffle;SCAR complex;secretory …	Regulation of actin cytoskeleton;RNA transport	DUF1394;FragX_IP	Neutrophil degranulation;Regulation of actin dynamics for phagocytic cup formation;RHO GTPases Activate WASPs and WAVEs;VEGFA-VEGFR2 Pathway	8	9.3	145.18	11	NaN	4.49748	5.05289	NaN	5.70274	5.83076	NaN	26.3735	0	3	+		2.4801	0	2.52679	4.18847	Q7L576;Q96F07
1596	Q9NRG7	Epimerase family protein SDR39U1	SDR39U1	24.3118	24.109	23.1195	26.5858	26.0607	26.474		oxidoreductase activity	nucleus		DUF1731		1	5.1	31.076	7	6.93869	6.62449	6.97327	6.04403	6.69024	6.63173	NaN	26.3735	0	3	+		2.48735	0	2.52674	4.20112	Q9NRG7
738	P52209	6-phosphogluconate dehydrogenase, decarboxylating	PGD	24.3118	24.109	23.1195	26.0481	26.559	26.4945	D-gluconate metabolic process;oxidation-reduction process;pentose biosynthetic process;pentose-phosphate shunt;pentose-phosphate shunt, oxidative branch	NADP binding;phosphogluconate dehydrogenase (decarboxylating) activity	cytosol;extracellular exosome;nucleus	Carbon metabolism;Glutathione metabolism;Metabolic pathways;Pentose phosphate pathway	6PGD;NAD_binding_2	Pentose phosphate pathway	5	12.2	53.139	7	7.41541	7.23659	6.82955	6.70871	6.63213	6.50312	NaN	26.3672	0	3	+		2.48182	0	2.52043	4.18797	P52209
827	P61421	V-type proton ATPase subunit d 1	ATP6V0D1	27.1803	24.109	23.1195	27.3803	27.3301	27.1992	ATP hydrolysis coupled proton transport;brain development;cellular iron ion homeostasis;cellular response to increased oxygen levels;cilium assembly;insulin receptor signaling pathway;ion transmembrane transport;IRE1-mediated unfolded protein response;proton transmembrane transport;regulation of macroautophagy;transferrin transport;vacuolar acidification;vacuolar transport	protein-containing complex binding;proton-exporting ATPase activity, phosphorylative mechanism;proton-transporting ATPase activity, rotational mechanism	apical plasma membrane;axon terminus;early endosome;endosome membrane;extracellular exosome;lysosomal membrane;membrane;phagocytic vesicle membrane;plasma membrane proton-transporting V-type ATPase complex;proton-transporting V-type ATPase, V0 domain;synaptic vesicle;vacuolar proton-transporting V-type ATPase complex	Collecting duct acid secretion;Epithelial cell signaling in Helicobacter pylori infection;Human papillomavirus infection;Lysosome;Metabolic pathways;Oxidative phosphorylation;Phagosome;Rheumatoid arthritis;Synaptic vesicle cycle;Tuberculosis;Vibrio cholerae infection;Viral carcinogenesis	vATP-synt_AC39	Insulin receptor recycling;Ion channel transport;ROS, RNS production in phagocytes;Transferrin endocytosis and recycling;XBP1(S) activates chaperone genes	6	27.9	40.329	17	6.60465	NaN	6.98466	6.25701	6.91622	6.85943	27.1803	27.3032	1	3	+		0.956475	0.0338305	2.50026	1.75617	P61421
136	O43447	Peptidyl-prolyl cis-trans isomerase H	PPIH	24.3118	24.109	23.1195	26.3797	26.2958	26.3264	angiogenesis;mRNA splicing, via spliceosome;positive regulation of viral genome replication;protein folding;protein peptidyl-prolyl isomerization;protein refolding;protein-containing complex assembly	cyclosporin A binding;peptidyl-prolyl cis-trans isomerase activity;ribonucleoprotein complex binding;unfolded protein binding	cytoplasm;nuclear speck;nucleoplasm;spliceosomal complex;U4/U6 snRNP;U4/U6 x U5 tri-snRNP complex	Spliceosome	Pro_isomerase	mRNA Splicing - Major Pathway	3	18.6	19.208	9	6.89271	6.53763	6.87681	6.46	6.58196	6.87537	NaN	26.334	0	3	+		2.59717	0	2.48721	4.37014	O43447
1278	Q8IYB5	Stromal membrane-associated protein 1	SMAP1	24.3118	24.109	23.1195	26.5254	26.245	26.2314	positive regulation of erythrocyte differentiation;regulation of clathrin-dependent endocytosis	clathrin binding;GTPase activator activity;metal ion binding	cytoplasm;plasma membrane	Endocytosis	ArfGap		2	4.1	50.386	9	6.5255	6.19698	6.95352	6.38066	6.5498	6.49332	NaN	26.3339	0	3	+		2.5478	0	2.48719	4.28393	Q8IYB5
1665	Q9UBQ0	Vacuolar protein sorting-associated protein 29	VPS29	24.3118	24.109	23.1195	26.0998	26.4572	26.3376	intracellular protein transport;retrograde transport, endosome to Golgi;retrograde transport, endosome to plasma membrane;viral process;Wnt signaling pathway	metal ion binding	cytosol;early endosome;endosome;endosome membrane;intracellular membrane-bounded organelle;late endosome;retromer complex;retromer, cargo-selective complex	Endocytosis	Metallophos_2	WNT ligand biogenesis and trafficking	2	16.5	20.505	6	6.84979	6.37372	6.89883	6.83503	6.77594	6.80636	NaN	26.2982	0	3	+		2.51431	0	2.45144	4.20489	Q9UBQ0
1622	Q9NVV4	Poly(A) RNA polymerase, mitochondrial	MTPAP	24.3118	24.109	23.1195	26.3369	26.1276	26.3753	histone mRNA catabolic process;mRNA polyadenylation	ATP binding;identical protein binding;magnesium ion binding;manganese ion binding;polynucleotide adenylyltransferase activity;protein homodimerization activity;RNA binding;UTP binding	intracellular membrane-bounded organelle;mitochondrion		PAP_assoc		4	8.2	66.171	5	5.83644	5.67148	6.31863	6.26837	6.49547	6.43022	NaN	26.2799	0	3	+		2.53074	0	2.43315	4.22217	Q9NVV4
812	P61081	NEDD8-conjugating enzyme Ubc12	UBE2M	24.3118	24.109	23.1195	26.3378	26.3235	26.1655	cellular protein modification process;positive regulation of neuron apoptotic process;post-translational protein modification;protein neddylation	ATP binding;NEDD8 transferase activity;ubiquitin-protein transferase activity	cytosol;nucleoplasm	Ubiquitin mediated proteolysis	UQ_con	Antigen processing: Ubiquitination & Proteasome degradation;Dectin-1 mediated noncanonical NF-kB signaling;Neddylation;NIK-->noncanonical NF-kB signaling;TGF-beta receptor signaling activates SMADs	4	25.7	20.9	5	6.84399	6.27919	6.68772	7.22886	6.71526	7.19689	NaN	26.2756	0	3	+		2.54441	0	2.42882	4.24296	P61081
1635	Q9NYY8	FAST kinase domain-containing protein 2	FASTKD2	24.3118	24.109	23.1195	26.405	26.1683	26.1927	cellular respiration;mitochondrial large ribosomal subunit assembly;positive regulation of mitochondrial translation	protein kinase activity;RNA binding;rRNA binding	intercellular bridge;mitochondrial nucleoid;mitochondrion;nucleus;ribonucleoprotein granule		FAST_1;FAST_2;RAP		4	7.7	81.462	8	5.93915	5.60064	6.36949	5.81798	6.60332	6.49389	NaN	26.2553	0	3	+		2.51599	0	2.40858	4.18223	Q9NYY8
746	P52732	Kinesin-like protein KIF11	KIF11	32.3926	24.109	31.6074	29.8424	31.7949	33.6701	antigen processing and presentation of exogenous peptide antigen via MHC class II;cell division;microtubule-based movement;mitotic cell cycle;mitotic centrosome separation;mitotic spindle assembly;mitotic spindle organization;regulation of mitotic centrosome separation;retrograde vesicle-mediated transport, Golgi to endoplasmic reticulum;spindle organization	ATP binding;ATPase activity;ATP-dependent microtubule motor activity, plus-end-directed;microtubule binding;microtubule motor activity;protein kinase binding	cytosol;kinesin complex;membrane;microtubule;mitotic spindle;nucleus;protein-containing complex;spindle;spindle microtubule;spindle pole		Kinesin;Microtub_bind	COPI-dependent Golgi-to-ER retrograde traffic;Kinesins;MHC class II antigen presentation	4	4.8	119.16	7	7.97071	7.66689	8.02804	7.92195	8.00766	7.88185	32	31.7691	2	3			0.347755	0.398056	2.39942	0.783612	P52732
1316	Q8TC12	Retinol dehydrogenase 11	RDH11	24.3118	24.109	23.1195	26.4719	26.0016	26.2406	adaptation of rhodopsin mediated signaling;retinal metabolic process;retinoid metabolic process;retinol metabolic process	NADP-retinol dehydrogenase activity;oxidoreductase activity, acting on the CH-OH group of donors, NAD or NADP as acceptor;retinol dehydrogenase activity	endoplasmic reticulum membrane;integral component of membrane;intracellular;photoreceptor inner segment	Metabolic pathways;Retinol metabolism	adh_short	RA biosynthesis pathway;Retinoid metabolism and transport;The canonical retinoid cycle in rods (twilight vision)	5	19.5	35.386	12	7.07115	6.57288	7.2082	6.9087	6.90095	6.98664	NaN	26.238	0	3	+		2.43506	0	2.39128	4.03559	Q8TC12
1412	Q96GM8	Target of EGR1 protein 1	TOE1	24.3118	24.109	23.1195	26.2015	26.5858	25.886	RNA phosphodiester bond hydrolysis, exonucleolytic;snRNA 3'-end processing	3'-5'-exoribonuclease activity;DNA-binding transcription factor activity, RNA polymerase II-specific;metal ion binding;poly(A)-specific ribonuclease activity;snRNA binding	Cajal body;cytoplasm;nuclear body;nuclear speck;nucleolus;nucleoplasm		CAF1;zf-CCCH		2	5.7	56.547	5	6.55266	6.20766	6.49315	6.12629	6.34209	5.86109	NaN	26.2244	0	3	+		2.31788	0	2.37767	3.83344	Q96GM8
1509	Q9BY32	Inosine triphosphate pyrophosphatase	ITPA	24.3118	24.109	23.1195	26.0102	26.324	26.1949	chromosome organization;deoxyribonucleoside triphosphate catabolic process;ITP catabolic process;nucleoside triphosphate catabolic process;purine nucleotide catabolic process	dITP diphosphatase activity;identical protein binding;ITP diphosphatase activity;metal ion binding;NADH pyrophosphatase activity;nucleoside-triphosphate diphosphatase activity;nucleotide binding;XTP diphosphatase activity	cytosol	Drug metabolism - other enzymes;Metabolic pathways;Purine metabolism	Ham1p_like	Purine catabolism	3	23.2	21.445	7	6.64568	6.21437	6.76717	7.04036	7.20417	7.08146	NaN	26.1764	0	3	+		2.4477	0	2.32964	4.02068	Q9BY32
3	A2A3N6	Putative PIP5K1A and PSMD4-like protein	PIPSL	24.3118	24.109	23.1195	26.3245	25.8288	26.3054		phosphatidylinositol phosphate kinase activity	cytoplasm		PIP5K;VWA_2		4	4.4	95.047	7	6.66608	5.99293	6.46383	NaN	6.29566	6.39326	NaN	26.1529	0	3	+		2.33805	0	2.30617	3.82811	A2A3N6
842	P62070	Ras-related protein R-Ras2	RRAS2	26.8119	24.109	23.1195	26.8454	26.8274	27.0649	osteoblast differentiation;positive regulation of cell migration;Ras protein signal transduction;regulation of neuron death	GTP binding;GTPase activity	endoplasmic reticulum;extracellular exosome;focal adhesion;membrane;plasma membrane	Apelin signaling pathway;Autophagy - animal;cAMP signaling pathway;Cellular senescence;C-type lectin receptor signaling pathway;MAPK signaling pathway;Mitophagy - animal;Phospholipase D signaling pathway;Proteoglycans in cancer;Ras signaling pathway;Regulation of actin cytoskeleton	Ras		2	17.2	23.399	5	6.83319	6.35009	6.83037	6.90968	6.84721	6.97471	26.8119	26.9125	1	3	+		0.944131	0.0392174	2.23241	1.70918	P62070
271	P00390	Glutathione reductase, mitochondrial	GSR	24.3118	24.109	23.1195	26.1875	25.93	26.0898	cell redox homeostasis;cellular response to oxidative stress;glutathione metabolic process;nucleobase-containing small molecule interconversion	electron transfer activity;flavin adenine dinucleotide binding;glutathione-disulfide reductase activity;NADP binding	cytosol;external side of plasma membrane;extracellular exosome;mitochondrial matrix;mitochondrion	Glutathione metabolism;Metabolic pathways;Thyroid hormone synthesis	Pyr_redox_2;Pyr_redox_dim	Detoxification of Reactive Oxygen Species;Interconversion of nucleotide di- and triphosphates;Metabolism of ingested H2SeO4 and H2SeO3 into H2Se;TP53 Regulates Metabolic Genes	5	13.4	56.256	9	6.13704	6.45681	6.36239	5.7629	6.298	6.44849	NaN	26.0691	0	3	+		2.38745	0	2.22236	3.85897	P00390
106	O15144	Actin-related protein 2/3 complex subunit 2	ARPC2	24.3118	24.109	23.1195	26.1571	25.9515	26.0841	actin filament polymerization;actin polymerization-dependent cell motility;Arp2/3 complex-mediated actin nucleation;ephrin receptor signaling pathway;Fc-gamma receptor signaling pathway involved in phagocytosis;membrane organization;positive regulation of lamellipodium assembly;positive regulation of substrate adhesion-dependent cell spreading	actin filament binding;structural constituent of cytoskeleton	actin cytoskeleton;Arp2/3 protein complex;cytosol;endosome;extracellular exosome;focal adhesion;glutamatergic synapse;lamellipodium;muscle cell projection membrane;neuron projection;nucleus;site of double-strand break	Bacterial invasion of epithelial cells;Endocytosis;Fc gamma R-mediated phagocytosis;Pathogenic Escherichia coli infection;Regulation of actin cytoskeleton;Salmonella infection;Shigellosis	P34-Arc	Clathrin-mediated endocytosis;EPHB-mediated forward signaling;Regulation of actin dynamics for phagocytic cup formation;RHO GTPases Activate WASPs and WAVEs	2	5.3	34.333	6	6.54944	6.20558	6.51398	6.68322	6.79066	6.75128	NaN	26.0642	0	3	+		2.39536	0	2.21747	3.86856	O15144
1109	Q15386	Ubiquitin-protein ligase E3C	UBE3C	24.3118	24.109	23.1195	26.1342	26.2512	25.7899	protein polyubiquitination;ubiquitin-dependent protein catabolic process	ubiquitin conjugating enzyme activity;ubiquitin-protein transferase activity	intracellular;nucleus;proteasome complex	Ubiquitin mediated proteolysis	HECT	Antigen processing: Ubiquitination & Proteasome degradation	4	6.1	123.92	7	NaN	NaN	NaN	5.80458	6.49535	6.25705	NaN	26.0584	0	3	+		2.30753	0	2.21169	3.72661	Q15386
728	P51532	Transcription activator BRG1	SMARCA4	24.3118	24.109	23.1195	25.7616	26.0852	26.2712	ATP-dependent chromatin remodeling;beta-catenin-TCF complex assembly;chromatin organization;chromatin remodeling;interleukin-7-mediated signaling pathway;negative regulation of androgen receptor signaling pathway;negative regulation of cell growth;negative regulation of transcription by RNA polymerase II;negative regulation of transcription, DNA-templated;nervous system development;neural retina …	androgen receptor binding;ATP binding;DNA polymerase binding;DNA-dependent ATPase activity;helicase activity;lysine-acetylated histone binding;p53 binding;protein N-terminus binding;RNA binding;RNA polymerase I CORE element sequence-specific DNA binding;Tat protein binding;transcription coactivator activity;transcription corepressor activity;transcription factor binding	extracellular space;membrane;nBAF complex;npBAF complex;nuclear chromatin;nucleolus;nucleoplasm;nucleus;protein-containing complex;SWI/SNF complex	Hepatocellular carcinoma;Thermogenesis	BRK;Bromodomain;Helicase_C;HSA;QLQ;SnAC;SNF2_N	Chromatin modifying enzymes;Formation of the beta-catenin:TCF transactivating complex;Interleukin-7 signaling;RMTs methylate histone arginines;RUNX1 interacts with co-factors whose precise effect on RUNX1 targets is not known	1	0.9	184.64	6	NaN	5.00749	5.57312	NaN	6.13114	6.00557	NaN	26.0394	0	3	+		2.27887	0	2.19261	3.67103	P51532
1766	Q9Y4E8	Ubiquitin carboxyl-terminal hydrolase 15	USP15	24.3118	24.109	23.1195	25.8252	25.8412	26.4375	BMP signaling pathway;histone H2B conserved C-terminal lysine deubiquitination;monoubiquitinated protein deubiquitination;pathway-restricted SMAD protein phosphorylation;protein deubiquitination;transforming growth factor beta receptor signaling pathway;ubiquitin-dependent protein catabolic process	cysteine-type endopeptidase activity;identical protein binding;SMAD binding;thiol-dependent ubiquitin-specific protease activity;thiol-dependent ubiquitinyl hydrolase activity;transforming growth factor beta receptor binding;ubiquitin modification-dependent histone binding	cytoplasm;cytosol;mitochondrion;nucleus	Mitophagy - animal	DUSP;Ubiquitin_3;UCH;USP7_C2	Downregulation of TGF-beta receptor signaling;Ub-specific processing proteases;UCH proteinases	8	12.5	112.42	12	5.69805	5.13312	6.15884	5.8522	6.06956	6.59583	NaN	26.0346	0	3	+		2.18941	0	2.18789	3.52985	Q9Y4E8
67	O00330	Pyruvate dehydrogenase protein X component, mitochondrial	PDHX	24.3118	24.109	23.1195	25.7281	26.096	26.1289	mitochondrial acetyl-CoA biosynthetic process from pyruvate	transferase activity, transferring acyl groups	mitochondrial matrix;pyruvate dehydrogenase complex	Metabolic pathways	2-oxoacid_dh;Biotin_lipoyl;E3_binding	Glyoxylate metabolism and glycine degradation;Pyruvate metabolism;Regulation of pyruvate dehydrogenase (PDH) complex;Signaling by Retinoic Acid	2	3.6	54.122	4	5.92692	5.55783	6.00638	6.00178	6.66721	6.65521	NaN	25.9843	0	3	+		2.26766	0	2.13758	3.6225	O00330
296	P0DUB6;P0DTE8;P0DTE7;P19961;P04746	Alpha-amylase 2B;Pancreatic alpha-amylase	AMY2B;AMY2A	24.3118	24.109	23.1195	25.4367	26.753	25.6703	carbohydrate catabolic process;carbohydrate metabolic process;polysaccharide digestion	alpha-amylase activity;alpha-amylase activity (releasing maltohexaose);calcium ion binding;chloride ion binding;metal ion binding	extracellular exosome;extracellular region;extracellular space	Carbohydrate digestion and absorption;Metabolic pathways;Pancreatic secretion;Starch and sucrose metabolism	Alpha-amylase;Alpha-amylase_C	Digestion of dietary carbohydrate	2	4.3	57.767	2	NaN	NaN	NaN	NaN	6.68862	6.42203	NaN	25.9534	0	3	+		1.73586	0.003584	2.1066	2.81708	P0DUB6;P0DTE8;P0DTE7;P19961;P04746
810	P61026	Ras-related protein Rab-10	RAB10	24.3118	24.109	23.1195	25.8911	26.0956	25.8575	antigen processing and presentation;axonogenesis;cellular response to insulin stimulus;endoplasmic reticulum tubular network organization;endosomal transport;establishment of neuroblast polarity;establishment of protein localization to endoplasmic reticulum membrane;establishment of protein localization to membrane;Golgi to plasma membrane protein transport;Golgi to plasma membrane transport;intr…	cadherin binding involved in cell-cell adhesion;GDP binding;GTP binding;GTPase activity;myosin V binding	cell-cell adherens junction;cilium;cytoplasmic vesicle membrane;cytosol;endoplasmic reticulum membrane;endoplasmic reticulum tubular network;endosome;exocytic vesicle;extracellular exosome;focal adhesion;Golgi apparatus;Golgi membrane;insulin-responsive compartment;perinuclear region of cytoplasm;phagocytic vesicle membrane;plasma membrane;recycling endosome;recycling endosome membrane;secretory …	AMPK signaling pathway;Endocytosis	Ras	Neutrophil degranulation;RAB GEFs exchange GTP for GDP on RABs;RAB geranylgeranylation;Translocation of SLC2A4 (GLUT4) to the plasma membrane	3	22	22.541	4	6.74921	6.49128	NaN	NaN	6.85168	6.61552	NaN	25.9481	0	3	+		2.29954	0	2.10135	3.64969	P61026
917	P78417	Glutathione S-transferase omega-1	GSTO1	24.3118	24.109	23.1195	25.6742	25.631	26.4342	cellular response to arsenic-containing substance;glutathione derivative biosynthetic process;interleukin-12-mediated signaling pathway;L-ascorbic acid metabolic process;methylation;negative regulation of ryanodine-sensitive calcium-release channel activity;oxidation-reduction process;positive regulation of ryanodine-sensitive calcium-release channel activity;positive regulation of skeletal muscl…	glutathione dehydrogenase (ascorbate) activity;glutathione transferase activity;methylarsonate reductase activity;oxidoreductase activity	cytoplasm;cytosol;extracellular exosome	Chemical carcinogenesis;Drug metabolism - cytochrome P450;Drug metabolism - other enzymes;Fluid shear stress and atherosclerosis;Glutathione metabolism;Hepatocellular carcinoma;Metabolic pathways;Metabolism of xenobiotics by cytochrome P450;Pathways in cancer;Platinum drug resistance	GST_C_3;GST_N_3	Gene and protein expression by JAK-STAT signaling after Interleukin-12 stimulation;Glutathione conjugation;Methylation;Vitamin C (ascorbate) metabolism	4	17	27.566	5	6.79992	6.35715	6.73628	6.72927	6.63663	7.00497	NaN	25.9131	0	3	+		1.9916	0.000915254	2.06639	3.17258	P78417
1296	Q8NBU5	ATPase family AAA domain-containing protein 1	ATAD1	24.3118	24.109	23.1195	25.611	26.2184	25.9031	learning;memory;negative regulation of synaptic transmission, glutamatergic;positive regulation of receptor internalization;regulation of postsynaptic neurotransmitter receptor internalization	ATP binding;ATPase activity	cell junction;glutamatergic synapse;membrane;peroxisomal membrane;postsynaptic membrane		AAA		4	16.3	40.744	6	6.41461	5.95382	6.5613	6.37947	6.62703	6.70388	NaN	25.9108	0	3	+		2.14373	0	2.06407	3.39513	Q8NBU5
86	O14617	AP-3 complex subunit delta-1	AP3D1	24.3118	24.109	23.1195	25.908	25.8815	25.9091	anterograde axonal transport;anterograde synaptic vesicle transport;antigen processing and presentation, exogenous lipid antigen via MHC class Ib;endosome to melanosome transport;eye pigment biosynthetic process;Golgi to vacuole transport;intracellular protein transport;melanosome organization;neurotransmitter receptor transport, postsynaptic endosome to lysosome;positive regulation of NK T cell …	transporter activity	AP-3 adaptor complex;axon cytoplasm;endosome membrane;glutamatergic synapse;Golgi apparatus;Golgi membrane;lysosomal membrane;membrane;plasma membrane;postsynapse;presynaptic endosome;terminal bouton	Lysosome	Adaptin_N		7	8.3	130.16	8	5.86698	5.54752	NaN	6.10745	6.44001	6.37554	NaN	25.8996	0	3	+		2.29376	0	2.05281	3.61135	O14617
1208	Q6P158	Putative ATP-dependent RNA helicase DHX57	DHX57	26.9374	24.109	23.1195	26.672	26.8275	26.7886		ATP binding;ATP-dependent 3'-5' RNA helicase activity;metal ion binding;RNA binding			DEAD;HA2;Helicase_C;OB_NTP_bind;RWD		3	3.1	155.6	12	6.17687	5.92494	6.3934	6.22585	6.35551	6.30903	26.9374	26.7627	1	3			0.826033	0.0709474	2.04069	1.51733	Q6P158
1715	Q9UNL2	Translocon-associated protein subunit gamma	SSR3	24.3118	24.109	27.5608	27.2925	27.4815	27.3188	SRP-dependent cotranslational protein targeting to membrane		endoplasmic reticulum membrane;integral component of membrane	Protein processing in endoplasmic reticulum	TRAP-gamma	SRP-dependent cotranslational protein targeting to membrane	3	19.5	21.08	20	7.61313	6.97817	7.05519	6.89314	7.10721	6.9642	27.5608	27.3642	1	3			0.844524	0.0638244	2.03705	1.54336	Q9UNL2
1796	Q9Y6Y8	SEC23-interacting protein	SEC23IP	24.3118	24.109	23.1195	26.0053	25.9058	25.7203	COPII vesicle coating;endoplasmic reticulum to Golgi vesicle-mediated transport;Golgi organization;intracellular protein transport	metal ion binding;phospholipase activity;RNA binding	COPII-coated ER to Golgi transport vesicle;cytoplasm;cytosol;endoplasmic reticulum;endoplasmic reticulum-Golgi intermediate compartment;ER to Golgi transport vesicle membrane;Golgi apparatus;Golgi membrane;intracellular membrane-bounded organelle		DDHD;SAM_1	COPII-mediated vesicle transport	3	2.6	111.08	4	6.20737	5.85066	6.15512	5.99686	5.9931	5.85835	NaN	25.8772	0	3	+		2.23778	0	2.0304	3.51478	Q9Y6Y8
1240	Q7KZI7	Serine/threonine-protein kinase MARK2	MARK2	24.3118	24.109	23.1195	25.8095	25.7835	25.9127	activation of protein kinase activity;autophagy of mitochondrion;axon development;establishment of cell polarity;establishment or maintenance of cell polarity regulating cell shape;establishment or maintenance of epithelial cell apical/basal polarity;intracellular signal transduction;microtubule cytoskeleton organization;mitochondrion localization;neuron migration;peptidyl-serine phosphorylation;…	ATP binding;cadherin binding;lipid binding;magnesium ion binding;protein kinase activator activity;protein serine/threonine kinase activity;RNA binding;tau protein binding;tau-protein kinase activity	actin filament;cytoplasm;dendrite;lateral plasma membrane;membrane;microtubule bundle;mitochondrion;nucleoplasm;plasma membrane		KA1;Pkinase;UBA		3	3.9	87.91	5	5.69189	5.19299	5.78342	5.66531	5.68296	5.65908	NaN	25.8352	0	3	+		2.23545	0	1.98846	3.48591	Q7KZI7
1174	Q5JPH6	Probable glutamate--tRNA ligase, mitochondrial	EARS2	24.3118	24.109	23.1195	25.6984	25.4292	26.2712	glutamyl-tRNA aminoacylation;tRNA aminoacylation for mitochondrial protein translation	ATP binding;glutamate-tRNA ligase activity;glutamate-tRNA(Gln) ligase activity;tRNA binding;zinc ion binding	mitochondrial matrix;mitochondrion	Aminoacyl-tRNA biosynthesis;Metabolic pathways;Porphyrin and chlorophyll metabolism	tRNA-synt_1c	Mitochondrial tRNA aminoacylation	3	6.9	58.688	9	6.07236	5.68316	6.41409	6.1811	6.47079	6.61177	NaN	25.7996	0	3	+		1.93091	0.00177049	1.95284	3.03144	Q5JPH6
734	P51665	26S proteasome non-ATPase regulatory subunit 7	PSMD7	24.3118	24.109	23.1195	25.7244	25.8671	25.8037	neutrophil degranulation;post-translational protein modification;proteasome-mediated ubiquitin-dependent protein catabolic process;protein deubiquitination	protein homodimerization activity	cytosol;extracellular exosome;extracellular region;ficolin-1-rich granule lumen;membrane;nucleoplasm;nucleus;proteasome complex;proteasome regulatory particle;secretory granule lumen	Epstein-Barr virus infection;Proteasome	JAB;MitMem_reg	ABC-family proteins mediated transport;Activation of NF-kappaB in B cells;Antigen processing: Ubiquitination & Proteasome degradation;APC/C:Cdc20 mediated degradation of Securin;APC/C:Cdh1 mediated degradation of Cdc20 and other APC/C:Cdh1 targeted proteins in late mitosis/early G1;Asymmetric localization of PCP proteins;AUF1 (hnRNP D0) binds and destabilizes mRNA;Autodegradation of Cdh1 by Cdh1:…	5	26.9	37.025	6	6.98708	6.71208	6.83946	6.37876	6.84398	6.66304	NaN	25.7984	0	3	+		2.20553	0	1.95166	3.42021	P51665
1267	Q86YR5	G-protein-signaling modulator 1	GPSM1	24.3118	24.109	23.1195	25.7911	25.9752	25.6038	cell differentiation;negative regulation of GTPase activity;negative regulation of guanyl-nucleotide exchange factor activity;nervous system development;positive regulation of macroautophagy	GDP-dissociation inhibitor activity	cytosol;endoplasmic reticulum membrane;Golgi membrane;plasma membrane;protein-containing complex	Cocaine addiction	GoLoco	G alpha (i) signalling events	2	3.4	74.509	10	5.87059	5.16533	5.91407	6.52243	6.50168	6.24455	NaN	25.79	0	3	+		2.14562	0.000964286	1.94329	3.3298	Q86YR5
4	A4D1E9	GTP-binding protein 10	GTPBP10	24.3118	24.109	23.1195	25.6941	26.3389	25.255	ribosome biogenesis	GTP binding;RNA binding	chromosome;nucleolus		GTP1_OBG;MMR_HSR1		5	16	42.932	14	6.50021	5.6519	6.05565	6.31631	6.40617	6.18401	NaN	25.7626	0	3	+		1.77585	0.00355556	1.91589	2.79901	A4D1E9
1739	Q9Y2P8	RNA 3-terminal phosphate cyclase-like protein	RCL1	24.3118	24.109	23.1195	26.0842	25.5843	25.5112	endonucleolytic cleavage in 5'-ETS of tricistronic rRNA transcript (SSU-rRNA, 5.8S rRNA, LSU-rRNA);endonucleolytic cleavage in ITS1 to separate SSU-rRNA from 5.8S rRNA and LSU-rRNA from tricistronic rRNA transcript (SSU-rRNA, 5.8S rRNA, LSU-rRNA);rRNA processing	endoribonuclease activity	nucleolus;nucleoplasm	Ribosome biogenesis in eukaryotes	RTC;RTC_insert	Major pathway of rRNA processing in the nucleolus and cytosol;rRNA modification in the nucleus and cytosol	3	12.1	40.842	4	6.19923	5.85271	6.25689	NaN	6.28341	6.19218	NaN	25.7266	0	3	+		1.99376	0.0018	1.87981	3.08172	Q9Y2P8
1711	Q9UM54	Unconventional myosin-VI	MYO6	24.3118	24.109	23.1195	25.6329	25.8619	25.6745	actin filament-based movement;DNA damage response, signal transduction by p53 class mediator;endocytosis;intracellular protein transport;positive regulation of transcription by RNA polymerase II;regulation of secretion;response to drug;sensory perception of sound	actin binding;actin filament binding;ADP binding;ATP binding;calmodulin binding;identical protein binding;minus-end directed microfilament motor activity;motor activity	actin filament;apical part of cell;cell cortex;clathrin-coated pit;clathrin-coated vesicle membrane;cytoplasm;cytoplasmic vesicle;cytosol;endocytic vesicle;extracellular exosome;filamentous actin;Golgi apparatus;lysosomal membrane;membrane;microvillus;nuclear membrane;nucleoplasm;nucleus;perinuclear region of cytoplasm;plasma membrane;RNA polymerase II, holoenzyme;ruffle;ruffle membrane;unconvent…		Myosin_head;Myosin-VI_CBD	Gap junction degradation;Trafficking of AMPA receptors	3	2.6	149.69	5	NaN	NaN	NaN	6.15903	6.21405	6.15112	NaN	25.7231	0	3	+		2.12662	0.00093913	1.87635	3.26325	Q9UM54
83	O14530	Thioredoxin domain-containing protein 9	TXNDC9	24.3118	24.109	23.1195	25.5329	26.069	25.5397	cell redox homeostasis	cadherin binding	centrosome;cytosol;midbody;nucleus		Thioredoxin		3	14.2	26.534	6	7.16613	6.6597	7.43009	6.29026	6.71809	6.36648	NaN	25.7139	0	3	+		1.9876	0.00178512	1.8671	3.06641	O14530
497	P24311	Cytochrome c oxidase subunit 7B, mitochondrial	COX7B	24.3118	27.5402	28.1918	28.6951	28.6332	28.27	central nervous system development	cytochrome-c oxidase activity	integral component of membrane;mitochondrial inner membrane;mitochondrial respirasome;respiratory chain complex IV	Alzheimer disease;Cardiac muscle contraction;Huntington disease;Metabolic pathways;Non-alcoholic fatty liver disease (NAFLD);Oxidative phosphorylation;Parkinson disease;Thermogenesis	COX7B	Respiratory electron transport;TP53 Regulates Metabolic Genes	1	10	9.1604	14	7.43438	6.79289	7.51045	7.65031	7.72572	7.46141	27.866	28.5328	2	3			0.699437	0.103283	1.85152	1.31603	P24311
1168	Q58FF8	Putative heat shock protein HSP 90-beta 2	HSP90AB2P	28.2303	28.991	23.1195	28.1954	28.6932	28.9792	negative regulation of proteasomal protein catabolic process;protein folding;regulation of cellular protein localization	ATP binding;protein kinase binding;unfolded protein binding	cytoplasm;cytosol;extracellular exosome		HATPase_c;HSP90		8	20.2	44.348	13	7.13434	6.92127	7.39655	7.29449	7.32545	7.36186	28.6107	28.6226	2	3			0.423123	0.297185	1.84233	0.895339	Q58FF8
1205	Q6IBS0	Twinfilin-2	TWF2	24.3118	24.109	26.5574	26.6344	27.0513	26.6791	actin filament depolymerization;barbed-end actin filament capping;cell projection organization;cellular response to growth factor stimulus;cellular response to retinoic acid;negative regulation of actin filament polymerization;positive regulation of axon extension;positive regulation of lamellipodium assembly;positive regulation of neuron projection development;regulation of actin cytoskeleton or…	actin filament binding;actin monomer binding;ATP binding;cadherin binding;phosphatidylinositol-4,5-bisphosphate binding;protein kinase C binding;RNA binding	actin filament;cytoplasm;extracellular exosome;filopodium;growth cone;lamellipodium;myofibril;perinuclear region of cytoplasm;stereocilium		Cofilin_ADF		6	30.9	39.548	10	6.2023	6.69139	6.82019	6.30348	6.55945	6.34082	26.5574	26.7883	1	3	+		1.06059	0.0306433	1.79553	1.80352	Q6IBS0
953	Q01804	OTU domain-containing protein 4	OTUD4	25.9817	24.109	23.1195	26.3137	26.1143	26.0699	innate immune response;negative regulation of interleukin-1-mediated signaling pathway;negative regulation of toll-like receptor signaling pathway;positive regulation of DNA demethylation;protein K48-linked deubiquitination;protein K63-linked deubiquitination;regulation of protein K48-linked deubiquitination	Lys63-specific deubiquitinase activity;protein-containing complex scaffold activity;RNA binding;thiol-dependent ubiquitin-specific protease activity	cytoplasm;nucleus		OTU		4	4.4	124.04	9	6.34183	5.32654	6.4188	4.92494	6.24075	6.21211	25.9817	26.166	1	3	+		0.980407	0.0415054	1.76257	1.69055	Q01804
1140	Q16698	2,4-dienoyl-CoA reductase, mitochondrial	DECR1	24.3118	24.109	23.1195	25.439	25.6179	25.6738	fatty acid beta-oxidation;positive regulation of cold-induced thermogenesis;protein homotetramerization	2,4-dienoyl-CoA reductase (NADPH) activity;NADPH binding;oxidoreductase activity, acting on NAD(P)H	cytosol;mitochondrial matrix;mitochondrion;nucleoplasm;nucleus			mitochondrial fatty acid beta-oxidation of unsaturated fatty acids	3	14.3	36.067	6	6.25804	6.05603	6.40367	6.31931	6.41027	6.26477	NaN	25.5769	0	3	+		2.00289	0.0017561	1.73016	3.00862	Q16698
1640	Q9NZJ0	Denticleless protein homolog	DTL	24.3118	24.109	23.1195	25.2635	25.3495	25.9404	cellular response to DNA damage stimulus;DNA damage response, detection of DNA damage;DNA replication;positive regulation of G2/M transition of mitotic cell cycle;positive regulation of protein catabolic process;post-translational protein modification;protein monoubiquitination;protein polyubiquitination;regulation of cell cycle;response to UV;signal transduction involved in G2 DNA damage checkpo…		centrosome;chromosome;Cul4A-RING E3 ubiquitin ligase complex;Cul4B-RING E3 ubiquitin ligase complex;Cul4-RING E3 ubiquitin ligase complex;cytosol;nuclear membrane;nucleolus;nucleoplasm;nucleus		WD40	Neddylation;Recognition of DNA damage by PCNA-containing replication complex	3	4.5	79.467	6	6.19173	NaN	5.06926	NaN	6.23213	6.25981	NaN	25.5178	0	3	+		1.76639	0.00425	1.67103	2.67212	Q9NZJ0
619	P40222	Alpha-taxilin	TXLNA	24.3118	26.199	23.1195	26.4993	25.9106	26.0117	B cell activation;cell proliferation;cytokine-mediated signaling pathway;exocytosis	cytokine activity;high molecular weight B cell growth factor receptor binding;syntaxin binding	cytoplasm;cytosol;extracellular region;membrane		Taxilin	Other interleukin signaling	2	7.1	61.89	12	6.36805	6.0577	6.55397	6.29645	6.52581	6.50884	26.199	26.1406	1	3			0.807609	0.0843556	1.59716	1.43277	P40222
1340	Q8WWH5	Probable tRNA pseudouridine synthase 1	TRUB1	24.3118	24.109	23.1195	25.2957	25.1626	25.8687	mRNA pseudouridine synthesis;tRNA modification	pseudouridine synthase activity;RNA binding	cytosol;mitochondrion;nucleus		TruB_N		3	8.3	37.252	8	6.28445	5.83326	6.47986	6.11408	6.76623	6.85737	NaN	25.4423	0	3	+		1.69412	0.00592366	1.59556	2.54355	Q8WWH5
1229	Q6Y7W6	PERQ amino acid-rich with GYF domain-containing protein 2	GIGYF2	24.3118	24.109	26.1169	26.2891	26.5034	26.5129	adult locomotory behavior;cellular protein metabolic process;feeding behavior;homeostasis of number of cells within a tissue;insulin-like growth factor receptor signaling pathway;mitotic G1 DNA damage checkpoint;mRNA destabilization;multicellular organism growth;musculoskeletal movement;negative regulation of translation;neuromuscular process controlling balance;post-embryonic development;posttra…	cadherin binding;proline-rich region binding;RNA binding	cytoplasmic stress granule;cytosol;endoplasmic reticulum;endosome;Golgi apparatus;integral component of membrane;membrane;perikaryon;protein-containing complex;proximal dendrite		GYF		5	4.9	150.07	16	6.21609	5.6057	6.25818	4.83792	6.51036	6.30099	26.1169	26.4351	1	3	+		1.16334	0.0269576	1.58922	1.8866	Q6Y7W6
1157	Q3ZCQ8	Mitochondrial import inner membrane translocase subunit TIM50	TIMM50	27.6544	27.3773	23.1195	27.6206	27.6473	27.502	mitochondrial membrane organization;protein dephosphorylation;protein import into mitochondrial matrix;release of cytochrome c from mitochondria	interleukin-2 receptor binding;phosphoprotein phosphatase activity;protein serine/threonine phosphatase activity;protein tyrosine phosphatase activity;ribonucleoprotein complex binding;RNA binding	integral component of membrane;mitochondrial inner membrane;mitochondrion;nuclear speck;nucleoplasm;TIM23 mitochondrial import inner membrane translocase complex		NIF	Mitochondrial protein import	3	18.4	39.646	14	7.28771	6.83062	7.12317	6.70608	6.89397	6.90646	27.5159	27.59	2	3			0.451522	0.284566	1.53956	0.922822	Q3ZCQ8
1007	Q12965	Unconventional myosin-Ie	MYO1E	24.3118	24.109	23.1195	25.7325	24.7805	25.6216	actin filament-based movement;endocytosis;glomerular basement membrane development;glomerular filtration;glomerular visceral epithelial cell development;in utero embryonic development;nitrogen compound metabolic process;platelet-derived growth factor receptor signaling pathway;post-embryonic hemopoiesis;vasculogenesis	actin binding;actin filament binding;ATP binding;ATPase activity, coupled;calmodulin binding;microfilament motor activity;motor activity;phosphatidylinositol binding	actin cytoskeleton;adherens junction;brush border;cell-cell junction;clathrin-coated vesicle;cytoplasm;cytoskeleton;extracellular exosome;myosin complex;unconventional myosin complex		Myosin_head;Myosin_TH1;SH3_1;SH3_9		7	7	127.06	15	6.01242	5.47106	5.93215	6.17219	6.42886	6.26031	NaN	25.3782	0	3	+		1.49167	0.00704895	1.53145	2.26752	Q12965;O00160
165	O60701	UDP-glucose 6-dehydrogenase	UGDH	24.3118	24.109	23.1195	24.8683	25.518	25.7115	gastrulation with mouth forming second;glycosaminoglycan biosynthetic process;UDP-glucose metabolic process;UDP-glucuronate biosynthetic process	electron transfer activity;NAD binding;UDP-glucose 6-dehydrogenase activity	cytosol;extracellular exosome;nucleoplasm;nucleus	Amino sugar and nucleotide sugar metabolism;Ascorbate and aldarate metabolism;Metabolic pathways;Pentose and glucuronate interconversions	UDPG_MGDP_dh;UDPG_MGDP_dh_C;UDPG_MGDP_dh_N	Formation of the active cofactor, UDP-glucuronate	5	11.9	55.023	10	6.15226	5.76299	6.41202	6.55733	5.89211	6.40981	NaN	25.3659	0	3	+		1.56061	0.00666667	1.51917	2.34441	O60701
1384	Q969V3	Nicalin	NCLN	24.3118	24.109	26.3997	26.4112	26.4361	26.5244	protein stabilization;regulation of protein complex assembly;regulation of protein complex stability;regulation of signal transduction		endoplasmic reticulum membrane;integral component of membrane;membrane;protein-containing complex		Peptidase_M28		3	6.9	62.974	8	6.29157	5.89588	6.55468	6.26984	6.63869	6.9362	26.3997	26.4573	1	3			0.969647	0.0502062	1.51709	1.62617	Q969V3
73	O00443	Phosphatidylinositol 4-phosphate 3-kinase C2 domain-containing subunit alpha	PIK3C2A	24.3118	24.109	23.1195	25.4413	25.0814	25.4761	cell migration;clathrin coat assembly;endocytosis;epidermal growth factor receptor signaling pathway;exocytosis;insulin receptor signaling pathway;membrane organization;phosphatidylinositol 3-kinase signaling;phosphatidylinositol biosynthetic process;phosphatidylinositol phosphorylation;phosphatidylinositol-3-phosphate biosynthetic process;phosphatidylinositol-mediated signaling;platelet-derived …	1-phosphatidylinositol-3-kinase activity;1-phosphatidylinositol-4-phosphate 3-kinase activity;ATP binding;phosphatidylinositol 3-kinase activity;phosphatidylinositol binding	clathrin-coated vesicle;cytoplasm;cytosol;extracellular exosome;Golgi apparatus;membrane;nucleus;phosphatidylinositol 3-kinase complex;plasma membrane;vesicle	Inositol phosphate metabolism;Metabolic pathways;Phosphatidylinositol signaling system	C2;PI3_PI4_kinase;PI3K_C2;PI3K_rbd;PI3Ka;PX	Clathrin-mediated endocytosis;Golgi Associated Vesicle Biogenesis;Synthesis of PIPs at the early endosome membrane;Synthesis of PIPs at the Golgi membrane;Synthesis of PIPs at the late endosome membrane;Synthesis of PIPs at the plasma membrane	6	4.8	190.68	11	5.73957	5.25343	5.76957	5.83411	5.46331	5.44223	NaN	25.3329	0	3	+		1.72531	0.00587879	1.48616	2.52178	O00443
82	O00767	Acyl-CoA desaturase	SCD	28.3906	24.109	28.6364	28.4658	28.2404	28.863	fatty-acyl-CoA biosynthetic process;monounsaturated fatty acid biosynthetic process;positive regulation of cold-induced thermogenesis;regulation of cholesterol biosynthetic process;response to fatty acid;unsaturated fatty acid biosynthetic process	iron ion binding;oxidoreductase activity;palmitoyl-CoA 9-desaturase activity;stearoyl-CoA 9-desaturase activity	endoplasmic reticulum;endoplasmic reticulum membrane;integral component of endoplasmic reticulum membrane;integral component of membrane;membrane;nucleolus	AMPK signaling pathway;Biosynthesis of unsaturated fatty acids;Fatty acid metabolism;Metabolic pathways;PPAR signaling pathway		Activation of gene expression by SREBF (SREBP);Fatty acyl-CoA biosynthesis	2	5.8	41.522	14	7.57358	6.53831	7.65309	7.36806	7.54541	7.57802	28.5135	28.5231	2	3			0.426112	0.312837	1.47773	0.879031	O00767
1512	Q9BYB4	Guanine nucleotide-binding protein subunit beta-like protein 1	GNB1L	24.3118	25.273	23.1195	25.4402	25.6356	26.0522	G protein-coupled receptor signaling pathway;intracellular signal transduction;social behavior		cytoplasm;cytoplasmic side of plasma membrane		WD40		1	2.8	35.618	5	6.26633	5.93758	6.45719	NaN	6.51704	6.53869	25.273	25.7093	1	3	+		1.06874	0.0370726	1.47458	1.73789	Q9BYB4
179	O75306	NADH dehydrogenase [ubiquinone] iron-sulfur protein 2, mitochondrial	NDUFS2	26.5284	26.1875	23.1195	27.0261	26.6721	26.5339	mitochondrial ATP synthesis coupled electron transport;mitochondrial electron transport, NADH to ubiquinone;mitochondrial respiratory chain complex I assembly;response to oxidative stress	4 iron, 4 sulfur cluster binding;electron transfer activity;metal ion binding;NAD binding;NADH dehydrogenase (ubiquinone) activity;quinone binding;ubiquitin protein ligase binding	mitochondrial matrix;mitochondrial respiratory chain complex I;mitochondrion;nucleoplasm	Alzheimer disease;Huntington disease;Metabolic pathways;Non-alcoholic fatty liver disease (NAFLD);Oxidative phosphorylation;Parkinson disease;Retrograde endocannabinoid signaling;Thermogenesis	Complex1_49kDa	Complex I biogenesis;Respiratory electron transport	2	5	52.545	11	6.56416	6.05408	6.66438	6.19811	6.71101	6.66749	26.358	26.744	2	3			0.599725	0.156127	1.46557	1.13273	O75306
1753	Q9Y3A4	Ribosomal RNA-processing protein 7 homolog A	RRP7A	26.9862	26.3668	23.1195	27.0382	26.8836	26.8565	blastocyst formation;ribosomal small subunit assembly;rRNA processing	RNA binding	CURI complex;cytoplasm;nucleoplasm;UTP-C complex	Ribosome biogenesis in eukaryotes	RRM_Rrp7;RRP7	Major pathway of rRNA processing in the nucleolus and cytosol;rRNA modification in the nucleus and cytosol	5	23.6	32.334	16	6.96734	6.64344	6.84855	6.66976	7.17676	7.12525	26.6765	26.9261	2	3			0.52596	0.213477	1.43525	1.02487	Q9Y3A4;Q9NSQ0
320	P06730	Eukaryotic translation initiation factor 4E	EIF4E	24.3118	27.8085	27.8295	28.1678	27.9299	28.1559	behavioral fear response;cellular response to dexamethasone stimulus;G1/S transition of mitotic cell cycle;lung development;mRNA export from nucleus;negative regulation of neuron differentiation;negative regulation of translation;positive regulation of mitotic cell cycle;regulation of translation;regulation of translation at postsynapse, modulating synaptic transmission;RNA export from nucleus;st…	enzyme binding;eukaryotic initiation factor 4G binding;repressing transcription factor binding;RNA 7-methylguanosine cap binding;RNA binding;RNA cap binding;translation initiation factor activity;translation regulator activity	chromatoid body;cytoplasm;cytoplasmic ribonucleoprotein granule;cytoplasmic stress granule;cytosol;eukaryotic translation initiation factor 4F complex;extracellular exosome;glutamatergic synapse;mRNA cap binding complex;P-body;perinuclear region of cytoplasm;postsynaptic cytosol;RISC complex	EGFR tyrosine kinase inhibitor resistance;HIF-1 signaling pathway;Insulin signaling pathway;Longevity regulating pathway;mTOR signaling pathway;PI3K-Akt signaling pathway;RNA transport	IF4E	Activation of the mRNA upon binding of the cap-binding complex and eIFs, and subsequent binding to 43S;Deadenylation of mRNA;GTP hydrolysis and joining of the 60S ribosomal subunit;ISG15 antiviral mechanism;L13a-mediated translational silencing of Ceruloplasmin expression;mTORC1-mediated signalling;Ribosomal scanning and start codon recognition;Translation initiation complex formation;Transport o…	4	28.6	25.097	17	7.25813	6.91903	7.31992	6.60195	7.15442	7.07679	27.819	28.0845	2	3			0.540643	0.197868	1.43459	1.04588	P06730
1132	Q16513	Serine/threonine-protein kinase N2	PKN2	25.7469	24.109	23.1195	25.2949	25.683	26.1263	apical junction assembly;apoptotic process;cell adhesion;cell cycle;cell division;cell projection organization;epithelial cell migration;intracellular signal transduction;peptidyl-serine phosphorylation;positive regulation of cytokinesis;positive regulation of mitotic cell cycle;positive regulation of viral genome replication;protein phosphorylation;regulation of cell motility;signal transduction	ATP binding;cadherin binding;GTP-Rho binding;histone deacetylase binding;kinase activity;protein kinase activity;protein kinase C activity;protein serine/threonine kinase activity;RNA binding;RNA polymerase binding	apical junction complex;centrosome;cleavage furrow;cytoplasm;cytosol;intermediate filament cytoskeleton;lamellipodium;midbody;nuclear body;nucleoplasm;nucleus;perinuclear region of cytoplasm;plasma membrane;protein-containing complex	PI3K-Akt signaling pathway;Salmonella infection;Yersinia infection	HR1;Pkinase;Pkinase_C	RHO GTPases activate PKNs	4	4.4	112.03	12	5.64684	4.95264	5.87007	6.2199	6.26611	6.20282	25.7469	25.7014	1	3			0.791377	0.092766	1.37624	1.37225	Q16513
363	P09661	U2 small nuclear ribonucleoprotein A	SNRPA1	27.7687	24.109	27.8008	28.1814	27.854	27.6834	interleukin-12-mediated signaling pathway;mRNA splicing, via spliceosome;RNA splicing;spermatogenesis	RNA binding;U2 snRNA binding	catalytic step 2 spliceosome;nuclear body;nuclear speck;nucleoplasm;nucleus;small nuclear ribonucleoprotein complex;spliceosomal complex;U2 snRNP;U2-type catalytic step 2 spliceosome;U2-type precatalytic spliceosome	Spliceosome		Gene and protein expression by JAK-STAT signaling after Interleukin-12 stimulation;mRNA Splicing - Major Pathway	2	11	28.415	7	7.01708	6.30801	7.1717	6.60398	7.15506	6.9725	27.7848	27.9063	2	3			0.473111	0.275152	1.34675	0.939188	P09661
1541	Q9H2U2	Inorganic pyrophosphatase 2, mitochondrial	PPA2	24.3118	24.109	23.1195	25.3222	24.9744	25.2738	diphosphate metabolic process;phosphate-containing compound metabolic process;regulation of mitochondrial membrane potential;tRNA aminoacylation for protein translation	inorganic diphosphatase activity;magnesium ion binding;protein serine/threonine phosphatase activity	mitochondrial matrix	Oxidative phosphorylation	Pyrophosphatase	Mitochondrial tRNA aminoacylation;Pyrophosphate hydrolysis	3	9.6	37.92	7	6.3805	6.16859	6.54286	NaN	6.25115	6.20276	NaN	25.1901	0	3	+		1.60306	0.0072	1.34339	2.30013	Q9H2U2
1192	Q5UIP0	Telomere-associated protein RIF1	RIF1	24.3118	24.109	23.1195	25.2406	25.032	25.2797	cell cycle;cellular response to DNA damage stimulus;cellular response to leukemia inhibitory factor;chromatin silencing at telomere;double-strand break repair via nonhomologous end joining;negative regulation of double-strand break repair via homologous recombination;negative regulation of transcription by RNA polymerase II;positive regulation of double-strand break repair via nonhomologous end j…		chromosome, telomeric region;condensed chromosome;cytoplasm;female pronucleus;male pronucleus;nuclear body;nuclear chromatin;nuclear membrane;nucleoplasm;nucleus;plasma membrane;site of double-strand break;spindle midzone	Signaling pathways regulating pluripotency of stem cells	Rif1_N	Nonhomologous End-Joining (NHEJ)	5	3.1	274.46	6	5.11217	4.89449	NaN	5.07162	5.9621	5.9063	NaN	25.1841	0	3	+		1.62515	0.00656934	1.33736	2.32076	Q5UIP0
1592	Q9NR31	GTP-binding protein SAR1a	SAR1A	26.7178	26.8471	23.1195	27.1463	26.9576	26.575	antigen processing and presentation of exogenous peptide antigen via MHC class II;antigen processing and presentation of peptide antigen via MHC class I;cargo loading into COPII-coated vesicle;COPII vesicle coating;endoplasmic reticulum to Golgi vesicle-mediated transport;intracellular protein transport;membrane organization;positive regulation of protein exit from endoplasmic reticulum;regulatio…	GTP binding;GTPase activity;metal ion binding	COPII vesicle coat;cytosol;endoplasmic reticulum;endoplasmic reticulum exit site;endoplasmic reticulum membrane;ER to Golgi transport vesicle membrane;Golgi cisterna membrane;Golgi membrane	Legionellosis;Protein processing in endoplasmic reticulum	Arf	Antigen Presentation: Folding, assembly and peptide loading of class I MHC;Cargo concentration in the ER;Chylomicron assembly;COPII-mediated vesicle transport;MHC class II antigen presentation;Regulation of cholesterol biosynthesis by SREBP (SREBF)	3	18.2	22.367	10	6.97594	6.66225	7.00535	6.82533	6.98994	6.85381	26.7824	26.8929	2	3			0.467271	0.282118	1.3315	0.929128	Q9NR31;Q9Y6B6
84	O14579	Coatomer subunit epsilon	COPE	27.378	26.9482	25.4844	27.8245	28.0234	27.9535	endoplasmic reticulum to Golgi vesicle-mediated transport;intra-Golgi vesicle-mediated transport;protein transport;retrograde vesicle-mediated transport, Golgi to endoplasmic reticulum	structural molecule activity	COPI vesicle coat;cytosol;endoplasmic reticulum membrane;Golgi apparatus;Golgi membrane;nucleoplasm;transport vesicle			COPI-dependent Golgi-to-ER retrograde traffic;COPI-mediated anterograde transport	5	24.4	34.482	19	7.26505	6.96572	6.91683	6.58691	7.05285	6.86411	26.6035	27.9338	3	3	+		1.08561	0.0387322	1.33028	1.71408	O14579
1350	Q92572	AP-3 complex subunit sigma-1	AP3S1	24.3118	24.109	26.0887	25.8943	26.3073	26.2966	anterograde axonal transport;anterograde synaptic vesicle transport;insulin receptor signaling pathway;intracellular protein transport	transporter activity	AP-3 adaptor complex;AP-type membrane coat adaptor complex;axon cytoplasm;cytoplasmic vesicle membrane;Golgi apparatus;intracellular membrane-bounded organelle;transport vesicle	Lysosome	Clat_adaptor_s	Golgi Associated Vesicle Biogenesis	2	20.7	21.732	7	NaN	NaN	6.92446	6.56043	6.84668	6.89185	26.0887	26.1661	1	3			0.968074	0.0601206	1.32961	1.5766	Q92572
1313	Q8TB72	Pumilio homolog 2	PUM2	25.5859	24.109	26.233	26.6067	26.8946	26.3176	positive regulation of gene silencing by miRNA;positive regulation of RIG-I signaling pathway;posttranscriptional regulation of gene expression;production of miRNAs involved in gene silencing by miRNA;regulation of chromosome segregation;regulation of gene silencing by miRNA;regulation of mRNA stability;regulation of translation;stress granule assembly	miRNA binding;mRNA 3'-UTR binding;RNA binding	cytoplasmic stress granule;cytosol;nuclear membrane;perinuclear region of cytoplasm		PUF	Neddylation	5	4.1	114.21	7	6.34025	5.83212	6.61183	6.51196	6.77109	6.55136	25.9095	26.6063	2	3			0.932432	0.06875	1.29697	1.52542	Q8TB72
537	P28340	DNA polymerase delta catalytic subunit	POLD1	26.3905	26.5849	23.1195	26.7837	26.5803	26.5727	base-excision repair, gap-filling;cellular response to UV;DNA damage response, detection of DNA damage;DNA repair;DNA replication;DNA replication proofreading;DNA synthesis involved in DNA repair;DNA-dependent DNA replication;fatty acid homeostasis;nucleotide-excision repair, DNA gap filling;nucleotide-excision repair, DNA incision;nucleotide-excision repair, DNA incision, 5'-to lesion;response t…	3'-5'-exodeoxyribonuclease activity;4 iron, 4 sulfur cluster binding;chromatin binding;damaged DNA binding;DNA binding;DNA-directed DNA polymerase activity;metal ion binding;nucleotide binding	aggresome;cytosol;delta DNA polymerase complex;membrane;nucleoplasm;nucleotide-excision repair complex;nucleus	Base excision repair;DNA replication;Homologous recombination;Mismatch repair;Nucleotide excision repair	DNA_pol_B;DNA_pol_B_exo1;zf-C4pol	Cytosolic iron-sulfur cluster assembly;Dual Incision in GG-NER;Dual incision in TC-NER;Gap-filling DNA repair synthesis and ligation in GG-NER;Gap-filling DNA repair synthesis and ligation in TC-NER;HDR through Homologous Recombination (HRR);Mismatch repair (MMR) directed by MSH2:MSH3 (MutSbeta);Mismatch repair (MMR) directed by MSH2:MSH6 (MutSalpha);PCNA-Dependent Long Patch Base Excision Repair…	4	6.6	123.63	14	6.41592	6.0599	6.18056	6.12659	6.06213	6.054	26.4877	26.6456	2	3			0.496204	0.252584	1.28064	0.965598	P28340
1590	Q9NR09	Baculoviral IAP repeat-containing protein 6	BIRC6	24.3118	24.109	23.1195	24.8891	25.7971	24.629	apoptotic process;cell cycle;cell division;labyrinthine layer development;negative regulation of apoptotic process;negative regulation of extrinsic apoptotic signaling pathway;positive regulation of cell proliferation;protein phosphorylation;protein ubiquitination;regulation of cell proliferation;regulation of cytokinesis;spongiotrophoblast layer development;ubiquitin-dependent protein catabolic …	cysteine-type endopeptidase inhibitor activity;ubiquitin conjugating enzyme activity;ubiquitin-protein transferase activity	endosome;Flemming body;membrane;microtubule organizing center;midbody;nucleus;spindle pole;trans-Golgi network	Apoptosis - multiple species;Ubiquitin mediated proteolysis	BIR;BIRC6;UQ_con		3	0.9	530.26	3	4.94946	NaN	5.00792	5.93915	5.20801	4.88131	NaN	25.1051	0	3	+		1.15815	0.0331429	1.2583	1.76998	Q9NR09
249	O95487	Protein transport protein Sec24B	SEC24B	26.7085	26.5126	23.1195	26.6387	26.917	26.5289	antigen processing and presentation of exogenous peptide antigen via MHC class II;antigen processing and presentation of peptide antigen via MHC class I;aorta morphogenesis;auditory receptor cell stereocilium organization;cargo loading into COPII-coated vesicle;cochlear nucleus development;COPII vesicle coating;coronary artery morphogenesis;endoplasmic reticulum to Golgi vesicle-mediated transpor…	zinc ion binding	COPII vesicle coat;cytosol;endoplasmic reticulum membrane;ER to Golgi transport vesicle membrane;Golgi membrane	Protein processing in endoplasmic reticulum	Gelsolin;Sec23_BS;Sec23_helical;Sec23_trunk;zf-Sec23_Sec24	Antigen Presentation: Folding, assembly and peptide loading of class I MHC;Cargo concentration in the ER;COPII-mediated vesicle transport;MHC class II antigen presentation;Regulation of cholesterol biosynthesis by SREBP (SREBF)	2	2.8	137.42	9	6.47081	5.98879	6.69868	6.38285	6.59685	6.3967	26.6106	26.6948	2	3			0.460281	0.290798	1.24799	0.910424	O95487
1538	Q9H2G2	STE20-like serine/threonine-protein kinase	SLK	24.3118	24.109	23.1195	25.2657	24.8188	25.171	activation of protein kinase activity;apoptotic process;cytoplasmic microtubule organization;protein autophosphorylation;regulation of apoptotic process;regulation of cell migration;regulation of focal adhesion assembly;signal transduction by protein phosphorylation;stress-activated protein kinase signaling cascade	ATP binding;cadherin binding;identical protein binding;protein homodimerization activity;protein serine/threonine kinase activity	cell leading edge;cytoplasm;extracellular exosome;perinuclear region of cytoplasm	Oocyte meiosis	Pkinase;PKK		1	1	142.69	7	5.60365	5.14151	5.68701	5.34731	5.00139	5.23669	NaN	25.0852	0	3	+		1.46376	0.0151948	1.2384	2.08971	Q9H2G2
1382	Q969N2	GPI transamidase component PIG-T	PIGT	24.3118	24.109	23.1195	24.9993	25.1411	25.0748	attachment of GPI anchor to protein;neuron apoptotic process;neuron differentiation	GPI-anchor transamidase activity	cytoplasmic vesicle;endoplasmic reticulum membrane;GPI-anchor transamidase complex;integral component of endoplasmic reticulum membrane;membrane	Glycosylphosphatidylinositol (GPI)-anchor biosynthesis;Metabolic pathways	Gpi16	Attachment of GPI anchor to uPAR	2	3.3	65.699	3	5.86957	5.19571	5.89588	6.22313	6.17765	6.05591	NaN	25.0717	0	3	+		1.52605	0.0123179	1.22496	2.14683	Q969N2
1154	Q3SXM5	Inactive hydroxysteroid dehydrogenase-like protein 1	HSDL1	26.3695	24.109	26.2473	26.6048	27.1849	26.5757			mitochondrion		adh_short		2	11.8	37.001	9	6.94978	5.92646	6.95286	6.7447	7.17713	7.02251	26.3084	26.7885	2	3			0.730996	0.120751	1.21322	1.26339	Q3SXM5
1425	Q96I59	Probable asparagine--tRNA ligase, mitochondrial	NARS2	27.1475	24.109	27.7974	27.365	27.4013	27.9245	asparaginyl-tRNA aminoacylation	asparagine-tRNA ligase activity;ATP binding;nucleic acid binding	cytosol;mitochondrial matrix;mitochondrion;nucleoplasm	Aminoacyl-tRNA biosynthesis	tRNA_anti-codon;tRNA-synt_2	Mitochondrial tRNA aminoacylation	7	24.3	54.089	15	6.90068	6.09826	7.13897	7.21067	6.9517	7.13098	27.4725	27.5636	2	3			0.453897	0.297067	1.21229	0.897329	Q96I59
192	O75489	NADH dehydrogenase [ubiquinone] iron-sulfur protein 3, mitochondrial	NDUFS3	27.3002	27.61	23.1195	27.1904	27.1025	27.3496	mitochondrial electron transport, NADH to ubiquinone;mitochondrial respiratory chain complex I assembly;negative regulation of cell growth;negative regulation of intrinsic apoptotic signaling pathway;reactive oxygen species metabolic process;substantia nigra development	electron transfer activity;NADH dehydrogenase (ubiquinone) activity;NADH dehydrogenase activity	mitochondrial matrix;mitochondrial membrane;mitochondrial respiratory chain complex I;mitochondrion;myelin sheath;nuclear body	Alzheimer disease;Huntington disease;Metabolic pathways;Non-alcoholic fatty liver disease (NAFLD);Oxidative phosphorylation;Parkinson disease;Retrograde endocannabinoid signaling;Thermogenesis	Complex1_30kDa	Complex I biogenesis;Respiratory electron transport	3	17.8	30.241	12	7.2774	6.93452	7.06896	6.7791	7.23659	7.25186	27.4551	27.2142	2	3			0.344029	0.447053	1.20428	0.729965	O75489
876	P62854;Q5JNZ5	40S ribosomal protein S26;Putative 40S ribosomal protein S26-like 1	RPS26;RPS26P11	27.1368	27.6796	23.1195	27.2197	26.8016	27.4205	cytoplasmic translation;negative regulation of RNA splicing;nuclear-transcribed mRNA catabolic process, nonsense-mediated decay;SRP-dependent cotranslational protein targeting to membrane;translation;translational initiation	cadherin binding;mRNA binding;RNA binding;structural constituent of ribosome	cytoplasmic side of rough endoplasmic reticulum membrane;cytosol;cytosolic small ribosomal subunit;extracellular exosome;membrane;nucleoplasm;polysomal ribosome;small ribosomal subunit	Ribosome	Ribosomal_S26e	Eukaryotic Translation Termination;Formation of a pool of free 40S subunits;Formation of the ternary complex, and subsequently, the 43S complex;GTP hydrolysis and joining of the 60S ribosomal subunit;L13a-mediated translational silencing of Ceruloplasmin expression;Major pathway of rRNA processing in the nucleolus and cytosol;Nonsense Mediated Decay (NMD) enhanced by the Exon Junction Complex (EJ…	2	34.8	13.015	18	7.05656	6.83665	6.83085	NaN	7.59503	7.10295	27.4082	27.1473	2	3			0.332217	0.457967	1.16864	0.708414	P62854;Q5JNZ5
1369	Q92878	DNA repair protein RAD50	RAD50	24.3118	24.109	23.1195	24.9542	24.96	25.0392	cellular response to DNA damage stimulus;chromosome organization involved in meiotic cell cycle;DNA double-strand break processing;DNA duplex unwinding;DNA recombination;DNA repair;DNA replication;double-strand break repair;double-strand break repair via homologous recombination;double-strand break repair via nonhomologous end joining;negative regulation of telomere capping;nucleic acid phosphodi…	adenylate kinase activity;ATP binding;ATPase activity;DNA binding;double-stranded telomeric DNA binding;G-quadruplex DNA binding;metal ion binding;protein binding, bridging;single-stranded telomeric DNA binding	condensed nuclear chromosome;membrane;Mre11 complex;nuclear chromatin;nuclear chromosome, telomeric region;nucleoplasm;site of double-strand break	Cellular senescence;Homologous recombination;Non-homologous end-joining	AAA_23;Rad50_zn_hook	DNA Damage/Telomere Stress Induced Senescence;G2/M DNA damage checkpoint;HDR through Homologous Recombination (HRR);HDR through MMEJ (alt-NHEJ);HDR through Single Strand Annealing (SSA);Homologous DNA Pairing and Strand Exchange;Meiotic recombination;Nonhomologous End-Joining (NHEJ);Presynaptic phase of homologous DNA pairing and strand exchange;Processing of DNA double-strand break ends;Recruitm…	3	2.2	153.89	8	NaN	5.3892	5.93761	5.58674	5.62223	5.53866	NaN	24.9844	0	3	+		1.43274	0.0175949	1.13769	1.99825	Q92878
1102	Q15286	Ras-related protein Rab-35	RAB35	24.3118	26.2916	26.2665	26.7107	26.4388	27.0183	antigen processing and presentation;cellular response to nerve growth factor stimulus;endocytic recycling;endosomal transport;intracellular protein transport;mitotic cytokinesis;neuron projection development;plasma membrane to endosome transport;protein localization;protein localization to endosome;Rab protein signal transduction	GDP binding;GTP binding;GTPase activity;phosphatidylinositol-4,5-bisphosphate binding	anchored component of synaptic vesicle membrane;cell projection membrane;clathrin-coated endocytic vesicle;clathrin-coated pit;clathrin-coated vesicle membrane;cytosol;endosome membrane;extracellular exosome;Golgi membrane;intercellular bridge;melanosome;plasma membrane;recycling endosome membrane	Endocytosis	Ras	RAB GEFs exchange GTP for GDP on RABs;RAB geranylgeranylation;TBC/RABGAPs	3	13.9	23.025	9	7.40673	6.39907	6.94103	6.42901	7.03993	7.04214	26.279	26.7226	2	3			0.745574	0.124392	1.09932	1.25375	Q15286
673	P47897	Glutamine--tRNA ligase	QARS	26.5691	24.109	25.8581	26.579	26.8799	26.1896	brain development;glutaminyl-tRNA aminoacylation;negative regulation of apoptotic signaling pathway;negative regulation of protein kinase activity;negative regulation of stress-activated MAPK cascade;negative regulation of transcription, DNA-templated;tRNA aminoacylation for protein translation	ATP binding;glutamine-tRNA ligase activity;protein kinase binding;protein kinase inhibitor activity	aminoacyl-tRNA synthetase multienzyme complex;cytoplasm;cytosol;mitochondrial matrix;protein-containing complex	Aminoacyl-tRNA biosynthesis;Metabolic pathways	tRNA_synt_1c_R1;tRNA_synt_1c_R2;tRNA-synt_1c;tRNA-synt_1c_C	Cytosolic tRNA aminoacylation;Mitochondrial tRNA aminoacylation;SeMet incorporation into proteins	8	15.5	87.798	15	6.23223	5.7672	6.16885	6.57251	6.13316	6.75854	26.2136	26.5495	2	3			0.614724	0.174523	1.03743	1.08318	P47897
387	P11182	Lipoamide acyltransferase component of branched-chain alpha-keto acid dehydrogenase complex, mitochondrial	DBT	24.3118	24.109	26.014	26.0756	25.7906	25.6698		acetyltransferase activity;dihydrolipoyllysine-residue (2-methylpropanoyl)transferase activity;lipoic acid binding;ubiquitin protein ligase binding	cytoplasm;mitochondrial alpha-ketoglutarate dehydrogenase complex;mitochondrial matrix;mitochondrial nucleoid;mitochondrion	Metabolic pathways;Propanoate metabolism;Valine, leucine and isoleucine degradation	2-oxoacid_dh;Biotin_lipoyl;E3_binding	Branched-chain amino acid catabolism;Glyoxylate metabolism and glycine degradation	6	16.6	53.486	10	6.05675	5.98055	6.57017	6.14408	6.71901	6.67263	26.014	25.8453	1	3			0.773246	0.121674	1.03375	1.26702	P11182
1647	Q9P0L0;O95292	Vesicle-associated membrane protein-associated protein A;Vesicle-associated membrane protein-associated protein B/C	VAPA;VAPB	24.3118	24.109	23.1195	24.9363	24.7052	24.9932	cell death;cellular calcium ion homeostasis;COPII-coated vesicle budding;endoplasmic reticulum organization;endoplasmic reticulum to Golgi vesicle-mediated transport;endoplasmic reticulum unfolded protein response;IRE1-mediated unfolded protein response;membrane fusion;modulation by host of viral RNA genome replication;modulation by virus of host morphology or physiology;negative regulation by ho…	beta-tubulin binding;cadherin binding;enzyme binding;FFAT motif binding;microtubule binding;protein domain specific binding;protein heterodimerization activity;protein homodimerization activity	azurophil granule membrane;bicellular tight junction;cytoplasm;endoplasmic reticulum;endoplasmic reticulum membrane;Golgi apparatus;Golgi membrane;integral component of membrane;microtubule cytoskeleton;nuclear membrane;plasma membrane;vesicle	Cholesterol metabolism	Motile_Sperm	Neutrophil degranulation;Sphingolipid de novo biosynthesis	2	10	27.893	3	6.59094	6.26425	NaN	NaN	6.31591	6.39372	NaN	24.8782	0	3	+		1.27749	0.031814	1.03147	1.78238	Q9P0L0;O95292
1672	Q9UBX3	Mitochondrial dicarboxylate carrier	SLC25A10	27.0712	26.7804	27.1382	28.0676	27.9661	28.0458	dicarboxylic acid transport;gluconeogenesis;ion transport;malate transmembrane transport;mitochondrial transport;oxaloacetate transport;phosphate ion transmembrane transport;succinate transmembrane transport;sulfate transport;sulfide oxidation, using sulfide:quinone oxidoreductase;thiosulfate transport	antiporter activity;dicarboxylic acid transmembrane transporter activity;malate transmembrane transporter activity;oxaloacetate transmembrane transporter activity;succinate transmembrane transporter activity;sulfate transmembrane transporter activity;thiosulfate transmembrane transporter activity	integral component of membrane;mitochondrial inner membrane;mitochondrion;nucleoplasm;nucleus	Proximal tubule bicarbonate reclamation	Mito_carr	Gluconeogenesis;Organic anion transporters;Sulfide oxidation to sulfate	4	15.3	31.282	25	7.18825	6.53399	7.33363	7.32711	7.60097	7.56015	26.9966	28.0265	3	3	+		3.07931	0.000947368	1.0299	3.2794	Q9UBX3
1472	Q9BQE3	Tubulin alpha-1C chain	TUBA1C	24.3118	28.1386	27.8262	27.9955	27.7564	27.5996	cell division;cytoskeleton-dependent intracellular transport;microtubule cytoskeleton organization;microtubule-based process;mitotic cell cycle	GTP binding;GTPase activity;structural constituent of cytoskeleton;structural molecule activity	cytoplasm;microtubule;microtubule cytoskeleton;nucleus;vesicle	Apoptosis;Gap junction;Pathogenic Escherichia coli infection;Phagosome;Tight junction	Tubulin;Tubulin_C	Carboxyterminal post-translational modifications of tubulin;Cilium Assembly;COPI-dependent Golgi-to-ER retrograde traffic;COPI-independent Golgi-to-ER retrograde traffic;COPI-mediated anterograde transport;Formation of tubulin folding intermediates by CCT/TriC;Gap junction assembly;Hedgehog 'off' state;HSP90 chaperone cycle for steroid hormone receptors (SHR);Intraflagellar transport;Kinesins;MHC…	19	67.9	49.895	13	6.98351	7.00954	7.38744	NaN	7.34161	7.22894	27.9824	27.7838	2	3			0.344577	0.454706	1.02499	0.715647	Q9BQE3
418	P14174	Macrophage migration inhibitory factor	MIF	28.8455	29.7254	30.1413	30.6483	30.4315	30.6072	carboxylic acid metabolic process;cell aging;cell proliferation;cell surface receptor signaling pathway;DNA damage response, signal transduction by p53 class mediator;inflammatory response;innate immune response;interleukin-12-mediated signaling pathway;leukocyte migration;negative regulation of apoptotic process;negative regulation of cell aging;negative regulation of cell cycle arrest;negative …	chemoattractant activity;cytokine activity;cytokine receptor binding;dopachrome isomerase activity;identical protein binding;phenylpyruvate tautomerase activity;protease binding;signaling receptor binding	cell surface;cytosol;extracellular exosome;extracellular region;extracellular space;ficolin-1-rich granule lumen;myelin sheath;nucleoplasm;secretory granule lumen;vesicle	Metabolic pathways;Phenylalanine metabolism;Tyrosine metabolism	MIF	Cell surface interactions at the vascular wall;Gene and protein expression by JAK-STAT signaling after Interleukin-12 stimulation;Neutrophil degranulation	1	9.6	12.476	17	7.3442	7.14041	7.79448	8.04848	7.89033	7.90326	29.5707	30.5623	3	3	+		1.20209	0.041861	0.991617	1.68727	P14174
1574	Q9HC36	rRNA methyltransferase 3, mitochondrial	RNMTL1	24.3118	25.3353	24.4081	25.9534	25.5651	25.4337	rRNA 2'-O-methylation	RNA binding;rRNA (guanosine-2'-O-)-methyltransferase activity	mitochondrial matrix;mitochondrion		SpoU_methylase	rRNA modification in the mitochondrion	2	6.4	47.019	13	6.51109	5.15897	5.37251	5.76654	5.7652	5.60085	24.8717	25.6508	2	3	+		1.25335	0.0382418	0.965731	1.71933	Q9HC36
794	P57772	Selenocysteine-specific elongation factor	EEFSEC	24.3118	24.109	26.2096	25.6873	25.7638	26.0389	selenocysteine incorporation;translational elongation	GTP binding;GTPase activity;ribonucleoprotein complex binding;selenocysteine insertion sequence binding;translation elongation factor activity;tRNA binding	cytoplasm;nucleus;ribonucleoprotein complex		GTP_EFTU	Selenocysteine synthesis	4	12.4	65.304	5	6.46752	5.86737	6.54716	5.69684	6.29765	6.40109	26.2096	25.83	1	3			0.634257	0.172313	0.953211	1.08638	P57772
1466	Q99961;Q99962	Endophilin-A2;Endophilin-A1	SH3GL1;SH3GL2	24.3118	24.109	23.1195	24.5996	24.6529	25.0692	antigen processing and presentation of exogenous peptide antigen via MHC class II;cellular response to brain-derived neurotrophic factor stimulus;central nervous system development;dendrite extension;lipid tube assembly;membrane bending;membrane organization;membrane tubulation;modulation of excitatory postsynaptic potential;negative regulation of epidermal growth factor receptor signaling pathwa…	beta-1 adrenergic receptor binding;cadherin binding;GTPase binding;identical protein binding;ion channel binding;lipid binding;phosphatase binding;protein C-terminus binding;protein homodimerization activity;protein kinase binding;SH3 domain binding	basal dendrite;cell junction;cell projection;clathrin-coated endocytic vesicle membrane;cytoplasm;cytosol;early endosome;early endosome membrane;glutamatergic synapse;Golgi membrane;hippocampal mossy fiber to CA3 synapse;neuronal cell body;perinuclear region of cytoplasm;photoreceptor ribbon synapse;plasma membrane;podosome;postsynaptic density, intracellular component;presynapse;presynaptic cyto…	Endocytosis	BAR;SH3_1;SH3_2	Cargo recognition for clathrin-mediated endocytosis;Clathrin-mediated endocytosis;EGFR downregulation;Golgi Associated Vesicle Biogenesis;InlB-mediated entry of Listeria monocytogenes into host cell;Lysosome Vesicle Biogenesis;MHC class II antigen presentation;Negative regulation of MET activity;Recycling pathway of L1;Retrograde neurotrophin signalling	4	13.3	41.489	4	6.30623	6.2097	6.06017	6.17554	6.46805	6.52324	NaN	24.7739	0	3			1.09783	0.0642376	0.927181	1.55277	Q99961;Q99962
1265	Q86Y07	Serine/threonine-protein kinase VRK2	VRK2	24.3118	24.109	25.4353	25.7758	25.3717	25.3425	cellular response to oxidative stress;peptidyl-serine phosphorylation;peptidyl-threonine phosphorylation;protein autophosphorylation;protein phosphorylation;regulation of interleukin-1-mediated signaling pathway;regulation of MAPK cascade;viral process	ATP binding;protein domain specific binding;protein kinase binding;protein serine/threonine kinase activity	cytoplasm;endoplasmic reticulum;endoplasmic reticulum membrane;integral component of membrane;mitochondrial membrane;nucleus;protein-containing complex		Pkinase	Clearance of Nuclear Envelope Membranes from Chromatin;Initiation of Nuclear Envelope Reformation	4	9.3	58.14	5	6.18834	5.80435	6.28675	6.28905	6.34378	6.21885	25.4353	25.4967	1	3			0.94303	0.0924156	0.877994	1.38155	Q86Y07
1150	Q2TAL8	Glutamine-rich protein 1	QRICH1	26.1413	24.109	25.9518	26.1558	26.5511	26.0556	cytoskeleton organization;regulation of cell morphogenesis;regulation of transcription by RNA polymerase II	DNA-binding transcription factor activity, RNA polymerase II-specific	nucleoplasm		DUF3504		2	2.3	86.435	10	6.5218	5.7629	6.51968	6.63956	6.91405	6.65024	26.0465	26.2542	2	3			0.570258	0.239416	0.853474	0.98604	Q2TAL8
154	O60333;Q12756	Kinesin-like protein KIF1B;Kinesin-like protein KIF1A	KIF1B;KIF1A	24.3118	24.109	23.1195	24.4958	24.7134	24.8327	anterograde axonal transport;anterograde neuronal dense core vesicle transport;apoptotic process;cellular response to nerve growth factor stimulus;cytoskeleton-dependent intracellular transport;interkinetic nuclear migration;lysosome localization;microtubule-based movement;mitochondrion transport along microtubule;neuromuscular synaptic transmission;neuron-neuron synaptic transmission;positive re…	ATP binding;ATPase activity;ATP-dependent microtubule motor activity, plus-end-directed;identical protein binding;kinase binding;kinesin binding;microtubule binding;microtubule motor activity;motor activity;protein homodimerization activity;scaffold protein binding	axon;axon cytoplasm;cytoplasmic vesicle;cytoplasmic vesicle membrane;cytosol;dendrite;kinesin complex;microtubule;microtubule associated complex;mitochondrion;neuron projection;neuronal cell body;postsynapse;synaptic vesicle		DUF3694;FHA;KIF1B;Kinesin;Kinesin_assoc;PH	COPI-dependent Golgi-to-ER retrograde traffic;Kinesins	2	1.7	204.47	9	5.67977	4.46148	5.33846	5.0421	4.31037	5.92773	NaN	24.6807	0	3			1.02684	0.08425	0.833895	1.43454	O60333;Q12756
1338	Q8WWC4	Uncharacterized protein C2orf47, mitochondrial	C2orf47	26.963	25.4884	26.9118	27.3706	27.7073	26.7659	calcium import into the mitochondrion;inner mitochondrial membrane organization;mitochondrial calcium ion homeostasis;mitochondrial calcium ion transmembrane transport;protein insertion into mitochondrial inner membrane from matrix side;protein insertion into mitochondrial membrane	ribosome binding	mitochondrial inner membrane;mitochondrial matrix			Processing of SMDT1	5	16.2	32.544	17	7.14873	6.1014	7.05084	6.89097	7.07485	6.95965	26.4544	27.2813	3	3			0.675046	0.170419	0.826869	1.09342	Q8WWC4
490	P23378	Glycine dehydrogenase (decarboxylating), mitochondrial	GLDC	27.6089	27.2008	27.6438	28.1267	28.426	28.3496	cellular response to leukemia inhibitory factor;glycine catabolic process;glycine decarboxylation via glycine cleavage system;response to lipoic acid;response to methylamine	electron transfer activity;enzyme binding;glycine binding;glycine dehydrogenase (decarboxylating) activity;lyase activity;protein homodimerization activity;pyridoxal binding;pyridoxal phosphate binding	glycine cleavage complex;mitochondrial matrix;mitochondrion;nucleus;plasma membrane	Carbon metabolism;Glycine, serine and threonine metabolism;Glyoxylate and dicarboxylate metabolism;Metabolic pathways	Beta_elim_lyase;GDC-P	Glycine degradation	15	23.7	112.73	67	6.92831	6.43088	7.0106	6.81996	7.29728	7.22655	27.4845	28.3008	3	3	+		2.07981	0.0112653	0.816247	2.21689	P23378
1774	Q9Y570	Protein phosphatase methylesterase 1	PPME1	26.1796	24.109	26.0681	26.2803	26.3946	26.0911	G2/M transition of mitotic cell cycle;protein demethylation	cadherin binding;protein C-terminal methylesterase activity;protein kinase binding;protein phosphatase 2A binding;protein phosphatase binding;protein phosphatase inhibitor activity;protein phosphatase regulator activity	nucleoplasm		Abhydrolase_6	Cyclin A/B1/B2 associated events during G2/M transition	3	9.1	42.315	11	6.73828	6.17731	6.81533	NaN	6.69233	6.60095	26.1239	26.2553	2	3			0.520107	0.287256	0.80305	0.914447	Q9Y570
446	P18077	60S ribosomal protein L35a	RPL35A	29.0307	28.8958	28.8065	29.4716	29.9205	29.7339	cytoplasmic translation;nuclear-transcribed mRNA catabolic process, nonsense-mediated decay;ribosomal large subunit biogenesis;rRNA processing;SRP-dependent cotranslational protein targeting to membrane;translation;translational initiation	RNA binding;structural constituent of ribosome;tRNA binding	cytosol;cytosolic large ribosomal subunit;extracellular exosome;membrane	Ribosome	Ribosomal_L35Ae	Eukaryotic Translation Termination;Formation of a pool of free 40S subunits;GTP hydrolysis and joining of the 60S ribosomal subunit;L13a-mediated translational silencing of Ceruloplasmin expression;Major pathway of rRNA processing in the nucleolus and cytosol;Nonsense Mediated Decay (NMD) enhanced by the Exon Junction Complex (EJC);Nonsense Mediated Decay (NMD) independent of the Exon Junction Co…	5	45.5	12.538	47	8.01136	7.54711	7.93974	8.18741	8.11079	8.02164	28.911	29.7087	3	3	+		2.26715	0.00647482	0.797668	2.30798	P18077
934	P85037	Forkhead box protein K1	FOXK1	26.1464	25.7283	26.8097	27.0845	26.7971	27.1462	cell differentiation;muscle organ development;positive regulation of transcription by RNA polymerase II;protein deubiquitination;regulation of transcription by RNA polymerase II;regulation of transcription, DNA-templated	DNA-binding transcription activator activity, RNA polymerase II-specific;DNA-binding transcription factor activity;DNA-binding transcription factor activity, RNA polymerase II-specific;DNA-binding transcription repressor activity, RNA polymerase II-specific;magnesium ion binding;RNA polymerase II proximal promoter sequence-specific DNA binding;RNA polymerase II regulatory region sequence-specific…	cytoplasm;nucleoplasm;nucleus		FHA;Forkhead	UCH proteinases	3	3.8	75.456	14	6.44914	5.97235	6.57075	NaN	5.86532	5.94649	26.2281	27.0093	3	3			1.10406	0.0801659	0.781118	1.46638	P85037;Q01167
1092	Q15054	DNA polymerase delta subunit 3	POLD3	25.8561	25.1173	25.822	26.2535	26.6988	26.1724	DNA damage response, detection of DNA damage;DNA synthesis involved in DNA repair;mismatch repair;nucleotide-excision repair, DNA gap filling;nucleotide-excision repair, DNA incision;nucleotide-excision repair, DNA incision, 5'-to lesion;telomere maintenance;telomere maintenance via semi-conservative replication;transcription-coupled nucleotide-excision repair;translesion synthesis	DNA-directed DNA polymerase activity	cytoplasm;delta DNA polymerase complex;nucleoplasm;nucleus	Base excision repair;DNA replication;Homologous recombination;Mismatch repair;Nucleotide excision repair	CDC27	Dual Incision in GG-NER;Dual incision in TC-NER;Gap-filling DNA repair synthesis and ligation in GG-NER;Gap-filling DNA repair synthesis and ligation in TC-NER;HDR through Homologous Recombination (HRR);Mismatch repair (MMR) directed by MSH2:MSH3 (MutSbeta);Mismatch repair (MMR) directed by MSH2:MSH6 (MutSalpha);PCNA-Dependent Long Patch Base Excision Repair;Polymerase switching;Polymerase switch…	4	13.3	51.4	16	6.31808	5.71315	6.31141	6.64513	6.69391	6.55978	25.5985	26.3749	3	3			1.25203	0.0587879	0.776477	1.58101	Q15054
339	P07910	Heterogeneous nuclear ribonucleoproteins C1/C2	HNRNPC	24.3118	26.1397	26.0148	26.9963	25.71	26.0546	3'-UTR-mediated mRNA stabilization;ATP-dependent chromatin remodeling;mRNA splicing, via spliceosome;negative regulation of telomere maintenance via telomerase;osteoblast differentiation;RNA metabolic process;RNA splicing	identical protein binding;mRNA 3'-UTR binding;N6-methyladenosine-containing RNA binding;nucleosomal DNA binding;poly(U) RNA binding;RNA binding;RNA polymerase II distal enhancer sequence-specific DNA binding;RNA polymerase II proximal promoter sequence-specific DNA binding;telomerase RNA binding	actin cytoskeleton;catalytic step 2 spliceosome;cytosol;extracellular exosome;extracellular region;membrane;nuclear chromatin;nucleoplasm;nucleus;protein-containing complex;spliceosomal complex;telomerase holoenzyme complex	Spliceosome	RRM_1	mRNA Splicing - Major Pathway;Processing of Capped Intron-Containing Pre-mRNA;SUMOylation of RNA binding proteins	4	14.4	33.67	11	6.615	6.59718	6.94901	6.91002	6.78537	6.082	26.0772	26.2536	2	3			0.470745	0.336758	0.76488	0.846255	P07910;Q86SE5;P0DMR1;O60812;B7ZW38;B2RXH8
1557	Q9H857	5-nucleotidase domain-containing protein 2	NT5DC2	27.7164	27.6579	28.0923	28.5902	28.6762	28.4942		5'-nucleotidase activity;metal ion binding			5_nucleotid		8	20.4	60.718	49	6.98006	6.28298	6.99322	6.84092	7.20232	7.14622	27.8222	28.5869	3	3	+		2.1979	0.0111892	0.764666	2.21048	Q9H857
1341	Q8WWY3	U4/U6 small nuclear ribonucleoprotein Prp31	PRPF31	24.3118	26.144	26.1835	26.3032	26.5335	26.0485	mRNA splicing, via spliceosome;ribonucleoprotein complex localization;spliceosomal tri-snRNP complex assembly	ribonucleoprotein complex binding;RNA binding;snRNP binding;U4 snRNA binding;U4atac snRNA binding	Cajal body;MLL1 complex;nuclear speck;nucleoplasm;nucleus;U2-type precatalytic spliceosome;U2-type spliceosomal complex;U4 snRNP;U4/U6 x U5 tri-snRNP complex;U4atac snRNP	Spliceosome	Nop;Prp31_C	mRNA Splicing - Major Pathway	5	12	55.455	8	5.98383	5.65821	6.04521	6.3296	6.73339	6.7104	26.1637	26.2951	2	3			0.519282	0.297703	0.74866	0.898626	Q8WWY3
143	O43772	Mitochondrial carnitine/acylcarnitine carrier protein	SLC25A20	26.0564	25.2345	26.9165	27.0089	26.2723	27.1197	carnitine shuttle	acyl carnitine transmembrane transporter activity	cytosol;integral component of membrane;mitochondrial inner membrane;mitochondrion	Thermogenesis	Mito_carr	Import of palmitoyl-CoA into the mitochondrial matrix	2	7	32.943	9	6.62608	6.07631	6.9406	5.78924	6.63357	6.92351	26.0691	26.8003	3	3			0.589887	0.249787	0.731173	0.970186	O43772
257	O95816	BAG family molecular chaperone regulator 2	BAG2	27.6079	26.8516	28.0652	28.2592	28.2469	28.1923	negative regulation of protein binding;negative regulation of protein ubiquitination;negative regulation of ubiquitin protein ligase activity;positive regulation of proteasomal protein catabolic process;positive regulation of protein processing;protein folding;protein metabolic process;protein stabilization;regulation of cellular response to heat	adenyl-nucleotide exchange factor activity;chaperone binding;heat shock protein binding;identical protein binding;ion channel binding;tau protein binding;ubiquitin protein ligase binding	axon;chaperone complex;cytosol;dendrite;dendritic microtubule	Protein processing in endoplasmic reticulum		Regulation of HSF1-mediated heat shock response	5	32.7	23.772	30	6.96385	6.22243	7.21998	7.45057	7.48204	7.41637	27.5082	28.2328	3	3			0.95694	0.106957	0.724533	1.30677	O95816
793	P57740	Nuclear pore complex protein Nup107	NUP107	26.292	25.3223	23.1195	25.8608	25.3996	25.5851	female gonad development;mRNA export from nucleus;nuclear pore complex assembly;posttranscriptional tethering of RNA polymerase II gene DNA at nuclear periphery;protein import into nucleus;viral process	structural constituent of nuclear pore	condensed chromosome kinetochore;cytosol;membrane;nuclear envelope;nuclear membrane;nuclear periphery;nuclear pore;nuclear pore outer ring	RNA transport	Nup84_Nup100	Amplification of signal from unattached kinetochores via a MAD2 inhibitory signal;ISG15 antiviral mechanism;Mitotic Prometaphase;NEP/NS2 Interacts with the Cellular Export Machinery;NS1 Mediated Effects on Host Pathways;Nuclear import of Rev protein;Nuclear Pore Complex (NPC) Disassembly;Regulation of Glucokinase by Glucokinase Regulatory Protein;Regulation of HSF1-mediated heat shock response;Re…	4	5	106.37	13	5.63691	4.53267	5.36069	5.65086	5.91983	5.84869	25.8072	25.6152	2	3			0.301848	0.552588	0.703922	0.6131	P57740
1289	Q8N684	Cleavage and polyadenylation specificity factor subunit 7	CPSF7	25.7728	25.8381	23.1195	25.1947	25.3951	26.2412	messenger ribonucleoprotein complex assembly;mRNA 3'-end processing;mRNA alternative polyadenylation;mRNA splicing, via spliceosome;pre-mRNA cleavage required for polyadenylation;protein heterotetramerization;protein tetramerization;termination of RNA polymerase II transcription	RNA binding	cytoplasm;membrane;mRNA cleavage and polyadenylation specificity factor complex;mRNA cleavage factor complex;nucleoplasm;nucleus	mRNA surveillance pathway	RRM_1	Cleavage of Growing Transcript in the Termination Region;mRNA 3'-end processing;mRNA Splicing - Major Pathway;Processing of Intronless Pre-mRNAs	2	4	52.049	13	6.46151	6.12323	6.51347	6.57559	6.48562	6.60528	25.8054	25.6103	2	3			0.29888	0.556338	0.700219	0.608252	Q8N684
1386	Q969Z0	Protein TBRG4	TBRG4	26.9079	26.6238	27.0763	27.7145	27.2567	27.729	cell cycle arrest;cellular respiration;mitochondrial mRNA processing;mRNA metabolic process;positive regulation of cell proliferation;regulation of mitochondrial mRNA stability	protein kinase activity;RNA binding	mitochondrial matrix;mitochondrion		FAST_1;FAST_2;RAP		5	12.2	70.737	12	6.90948	6.00928	7.01275	6.55044	7.1801	7.11106	26.8694	27.5667	3	3	+		1.57385	0.0378564	0.697383	1.72763	Q969Z0
518	P26368	Splicing factor U2AF 65 kDa subunit	U2AF2	27.0624	24.109	26.6684	26.7288	26.4813	26.717	mRNA 3'-end processing;mRNA export from nucleus;mRNA processing;mRNA splicing, via spliceosome;negative regulation of mRNA splicing, via spliceosome;negative regulation of protein ubiquitination;positive regulation of RNA splicing;RNA export from nucleus	C2H2 zinc finger domain binding;enzyme binding;poly-pyrimidine tract binding;pre-mRNA 3'-splice site binding;RNA binding	commitment complex;nuclear speck;nucleoplasm;nucleus;spliceosomal complex;U2AF;U2-type prespliceosome	Spliceosome	RRM_1	Cleavage of Growing Transcript in the Termination Region;mRNA 3'-end processing;mRNA Splicing - Major Pathway;Transport of Mature mRNA derived from an Intron-Containing Transcript	3	7.8	53.5	9	6.59579	6.33648	6.5571	6.33329	6.58512	6.44174	26.8654	26.6424	2	3			0.304811	0.550294	0.695763	0.616099	P26368
1456	Q99623	Prohibitin-2	PHB2	31.2615	31.0314	30.7509	31.9524	31.5995	31.5744	mammary gland alveolus development;mammary gland branching involved in thelarche;mitochondrial calcium ion transmembrane transport;mitochondrion organization;negative regulation of apoptotic process;negative regulation of DNA-binding transcription factor activity;negative regulation of intracellular estrogen receptor signaling pathway;negative regulation of mammary gland epithelial cell prolifera…	amide binding;estrogen receptor binding;protein C-terminus binding;protein N-terminus binding	cell periphery;cell surface;cytoplasm;mitochondrial inner membrane;mitochondrial outer membrane;mitochondrion;nuclear matrix;nucleus;protein-containing complex		Band_7	Processing of SMDT1	7	38.1	33.296	62	8.336	7.86112	8.3063	7.78769	8.41209	8.39183	31.0146	31.7088	3	3	+		1.65212	0.0322543	0.694188	1.77291	Q99623
1262	Q86WA6	Valacyclovir hydrolase	BPHL	27.3007	26.7246	27.5685	27.9435	27.9831	27.7454	cellular amino acid metabolic process;response to toxic substance;xenobiotic metabolic process	alpha-amino-acid esterase activity	mitochondrial outer membrane;mitochondrion		Abhydrolase_1	Phase I - Functionalization of compounds	7	40.5	32.542	36	6.3046	6.65934	6.72999	7.00762	7.02069	7.04029	27.1979	27.8907	3	3			1.25261	0.0711132	0.692754	1.50727	Q86WA6
1614	Q9NVH1	DnaJ homolog subfamily C member 11	DNAJC11	26.6248	26.2564	26.3823	27.1888	27.2193	26.8547	cristae formation		mitochondrial outer membrane;mitochondrion		DnaJ;DUF3395	Cristae formation	7	18.4	63.277	20	6.38899	5.93216	6.81164	6.66926	6.80505	7.02543	26.4211	27.0876	3	3	+		1.85928	0.0266347	0.666441	1.85574	Q9NVH1
1405	Q96EX1	Small integral membrane protein 12	SMIM12	24.3118	24.109	23.1195	24.3559	24.271	24.8914			integral component of membrane		UPF0767		1	8.7	10.799	5	6.68015	6.80411	6.90753	6.54246	6.65627	6.79913	NaN	24.5061	0	3			0.724731	0.181687	0.659348	1.06969	Q96EX1
1673	Q9UDR5	Alpha-aminoadipic semialdehyde synthase, mitochondrial;Lysine ketoglutarate reductase;Saccharopine dehydrogenase	AASS	26.7236	26.4008	26.6179	27.2272	27.2497	27.2332	L-lysine catabolic process to acetyl-CoA via saccharopine;lysine biosynthetic process via aminoadipic acid;lysine catabolic process;protein tetramerization	saccharopine dehydrogenase (NAD+, L-glutamate-forming) activity;saccharopine dehydrogenase (NADP+, L-lysine-forming) activity;saccharopine dehydrogenase activity	cytoplasm;intracellular membrane-bounded organelle;mitochondrial matrix;mitochondrion	Lysine degradation;Metabolic pathways	AlaDh_PNT_N;Sacchrp_dh_C;Sacchrp_dh_NADP	Lysine catabolism	11	16.6	102.13	42	6.49256	6.0304	6.60185	6.50586	6.86339	6.773	26.5808	27.2367	3	3	+		2.63211	0.0113425	0.6559	2.22135	Q9UDR5
1294	Q8NBQ5	Estradiol 17-beta-dehydrogenase 11	HSD17B11	26.3058	26.2789	26.9485	27.2272	27.2484	27.0153	androgen catabolic process;estrogen biosynthetic process	estradiol 17-beta-dehydrogenase activity;steroid dehydrogenase activity	cytoplasm;cytosol;extracellular region;lipid droplet		adh_short	Estrogen biosynthesis	6	27.7	32.935	20	6.95903	6.56134	7.2559	7.03403	7.27932	7.24969	26.511	27.1637	3	3			1.32168	0.0712	0.65261	1.51358	Q8NBQ5
1144	Q16836	Hydroxyacyl-coenzyme A dehydrogenase, mitochondrial	HADH	29.9998	30.1385	30.1431	30.6457	30.8456	30.6954	fatty acid beta-oxidation;negative regulation of insulin secretion;positive regulation of cold-induced thermogenesis;response to activity;response to drug;response to insulin	3-hydroxyacyl-CoA dehydrogenase activity;NAD+ binding	cytoplasm;mitochondrial matrix;mitochondrion;nucleoplasm	Butanoate metabolism;Fatty acid degradation;Fatty acid elongation;Fatty acid metabolism;Lysine degradation;Metabolic pathways;Tryptophan metabolism;Valine, leucine and isoleucine degradation	3HCDH;3HCDH_N	Beta oxidation of butanoyl-CoA to acetyl-CoA;Beta oxidation of decanoyl-CoA to octanoyl-CoA-CoA;Beta oxidation of hexanoyl-CoA to butanoyl-CoA;Beta oxidation of lauroyl-CoA to decanoyl-CoA-CoA;Beta oxidation of octanoyl-CoA to hexanoyl-CoA	13	54.1	34.293	141	8.2721	7.92336	8.47521	8.52358	8.71002	8.6638	30.0938	30.7289	3	3	+		2.94417	0.00714894	0.635103	2.29874	Q16836
1587	Q9NQT4	Exosome complex component RRP46	EXOSC5	25.8624	24.109	26.7203	26.2205	26.3557	26.016	defense response to virus;DNA deamination;exonucleolytic nuclear-transcribed mRNA catabolic process involved in deadenylation-dependent decay;nuclear mRNA surveillance;nuclear-transcribed mRNA catabolic process, exonucleolytic, 3'-5';polyadenylation-dependent snoRNA 3'-end processing;regulation of mRNA stability;rRNA catabolic process;rRNA processing;U4 snRNA 3'-end processing	3'-5'-exoribonuclease activity;RNA binding	cytoplasm;cytoplasmic exosome (RNase complex);cytosol;exosome (RNase complex);nuclear exosome (RNase complex);nucleolus;nucleoplasm;nucleus;transcriptionally active chromatin	RNA degradation	RNase_PH;RNase_PH_C	ATF4 activates genes;Butyrate Response Factor 1 (BRF1) binds and destabilizes mRNA;KSRP (KHSRP) binds and destabilizes mRNA;Major pathway of rRNA processing in the nucleolus and cytosol;mRNA decay by 3' to 5' exoribonuclease;Tristetraprolin (TTP, ZFP36) binds and destabilizes mRNA	3	14.9	25.249	11	6.91652	6.1336	7.26618	7.09538	7.08884	6.98664	26.2914	26.1974	2	3			0.337769	0.517389	0.633502	0.649915	Q9NQT4
308	P05166	Propionyl-CoA carboxylase beta chain, mitochondrial	PCCB	29.1653	29.0275	30.082	30.0687	29.95	30.1182	biotin metabolic process	ATP binding;propionyl-CoA carboxylase activity	cytosol;mitochondrial matrix;mitochondrion	Carbon metabolism;Glyoxylate and dicarboxylate metabolism;Metabolic pathways;Propanoate metabolism;Valine, leucine and isoleucine degradation	Carboxyl_trans	Biotin transport and metabolism;Defective HLCS causes multiple carboxylase deficiency;Propionyl-CoA catabolism	10	26.7	58.215	94	7.85236	7.29447	8.15921	7.81071	8.09103	8.01986	29.4249	30.0456	3	3			0.862568	0.148027	0.620694	1.16095	P05166
752	P53007	Tricarboxylate transport protein, mitochondrial	SLC25A1	27.8446	27.5601	27.9895	28.3498	28.4263	28.4771	fatty-acyl-CoA biosynthetic process;gluconeogenesis;mitochondrial citrate transmembrane transport	citrate transmembrane transporter activity;tricarboxylic acid transmembrane transporter activity	extracellular exosome;integral component of membrane;mitochondrial inner membrane;nucleus		Mito_carr	Fatty acyl-CoA biosynthesis;Gluconeogenesis	3	10.9	34.012	17	6.77094	6.19789	6.92772	6.82727	7.06232	7.04481	27.7981	28.4178	3	3	+		2.03599	0.0267952	0.61971	1.86981	P53007
5	A5YKK6	CCR4-NOT transcription complex subunit 1	CNOT1	26.2378	24.109	26.4892	25.9661	26.238	26.4699	DNA damage response, signal transduction by p53 class mediator resulting in cell cycle arrest;gene silencing by miRNA;multicellular organism development;negative regulation of intracellular estrogen receptor signaling pathway;negative regulation of retinoic acid receptor signaling pathway;negative regulation of transcription by RNA polymerase II;negative regulation of translation;nuclear-transcri…	armadillo repeat domain binding;estrogen receptor binding;protein domain specific binding;protein-containing complex scaffold activity;retinoic acid receptor binding;RNA binding	CCR4-NOT complex;cytosol;extracellular space;membrane;nucleus;P-body;peroxisomal membrane	RNA degradation	CNOT1_CAF1_bind;CNOT1_HEAT;CNOT1_TTP_bind;DUF3819;Not1	Deadenylation of mRNA;TP53 regulates transcription of additional cell cycle genes whose exact role in the p53 pathway remain uncertain	9	5.5	266.94	12	5.39164	5.38716	5.49467	5.97287	5.76801	5.08138	26.3635	26.2246	2	3			0.327703	0.536095	0.612614	0.632279	A5YKK6
1248	Q7Z3B4	Nucleoporin p54	NUP54	27.0192	26.8688	26.8411	27.4654	27.503	27.5785	mRNA export from nucleus;NLS-bearing protein import into nucleus;nuclear pore organization;protein heterotetramerization;protein heterotrimerization;protein homooligomerization;protein localization to nuclear inner membrane;protein targeting;regulation of protein import into nucleus;viral process	structural constituent of nuclear pore	nuclear envelope;nuclear membrane;nuclear pore central transport channel	RNA transport	Nup54	ISG15 antiviral mechanism;NEP/NS2 Interacts with the Cellular Export Machinery;NS1 Mediated Effects on Host Pathways;Nuclear import of Rev protein;Nuclear Pore Complex (NPC) Disassembly;Regulation of Glucokinase by Glucokinase Regulatory Protein;Regulation of HSF1-mediated heat shock response;Rev-mediated nuclear export of HIV RNA;snRNP Assembly;SUMOylation of chromatin organization proteins;SUMO…	13	38.9	55.435	52	6.88328	6.4811	7.0214	6.53447	7.02747	6.98077	26.9097	27.5157	3	3	+		3.14377	0.00709859	0.605947	2.29035	Q7Z3B4
1748	Q9Y2Z4	Tyrosine--tRNA ligase, mitochondrial	YARS2	28.4731	28.0377	28.4088	28.9479	29.0841	28.6915	mitochondrial tyrosyl-tRNA aminoacylation;translation;tRNA aminoacylation;tRNA aminoacylation for protein translation	ATP binding;protein homodimerization activity;RNA binding;tRNA binding;tyrosine binding;tyrosine-tRNA ligase activity	cytosol;mitochondrial matrix;mitochondrion;nuclear body	Aminoacyl-tRNA biosynthesis	tRNA-synt_1b	Mitochondrial tRNA aminoacylation	10	33.8	53.198	63	7.15455	6.61075	7.06393	7.40035	7.58633	7.45369	28.3065	28.9078	3	3			1.55598	0.0555714	0.601301	1.59105	Q9Y2Z4
1473	Q9BQG0	Myb-binding protein 1A	MYBBP1A	26.4884	24.109	26.4948	26.3959	26.0374	26.4574	cellular response to glucose starvation;circadian regulation of gene expression;intrinsic apoptotic signaling pathway by p53 class mediator;negative regulation of transcription, DNA-templated;osteoblast differentiation;positive regulation of anoikis;positive regulation of cell cycle arrest;positive regulation of gene expression, epigenetic;regulation of transcription, DNA-templated;respiratory el…	E-box binding;RNA binding;sequence-specific DNA binding;transcription corepressor activity;transcription factor binding	cytoplasm;intracellular membrane-bounded organelle;membrane;NLS-dependent protein nuclear import complex;nucleolus;nucleoplasm;nucleus		DNA_pol_phi	B-WICH complex positively regulates rRNA expression	9	9.8	148.85	18	6.12146	5.89635	6.10377	5.92224	6.52327	6.52	26.4916	26.2969	2	3			0.302953	0.5692	0.599475	0.596542	Q9BQG0
535	P28288	ATP-binding cassette sub-family D member 3	ABCD3	25.9766	26.7576	27.1249	27.482	26.9213	27.2491	fatty acid beta-oxidation;fatty acid biosynthetic process;peroxisomal long-chain fatty acid import;peroxisome organization;response to drug;response to organic cyclic compound;transmembrane transport;very long-chain fatty acid catabolic process	ATP binding;ATPase activity;ATPase activity, coupled to transmembrane movement of substances;long-chain fatty acid transporter activity;protein homodimerization activity;protein self-association	cytosol;integral component of membrane;intracellular membrane-bounded organelle;membrane;mitochondrion;peroxisomal matrix;peroxisomal membrane;peroxisome	ABC transporters;Peroxisome	ABC_membrane_2;ABC_tran	ABC transporters in lipid homeostasis	4	7.7	75.475	28	5.33959	5.16516	6.6661	6.62636	6.84193	6.80709	26.6197	27.2175	3	3			0.728718	0.205154	0.597749	1.0384	P28288
225	O94874	E3 UFM1-protein ligase 1	UFL1	24.0255	23.3092	24.905	24.9018	24.3985	24.7207	negative regulation of apoptotic process;negative regulation of NF-kappaB transcription factor activity;negative regulation of protein ubiquitination;osteoblast differentiation;positive regulation of cell proliferation;positive regulation of glial cell proliferation;protein K69-linked ufmylation;protein ufmylation;regulation of intracellular estrogen receptor signaling pathway;regulation of prote…	UFM1 transferase activity	cytoplasm;cytosol;endoplasmic reticulum;endoplasmic reticulum membrane;membrane;neuron projection;protein-containing complex		E3_UFM1_ligase	Antigen processing: Ubiquitination & Proteasome degradation	4	5	89.594	13	5.82009	4.61964	5.77509	5.75239	5.91285	6.05196	24.0799	24.6737	3	3			0.541331	0.324511	0.593732	0.86755	O94874
532	P27816	Microtubule-associated protein 4	MAP4	26.6302	27.1521	27.3289	27.7393	27.6351	27.5062	cell division;establishment of spindle orientation;microtubule cytoskeleton organization;microtubule sliding;mitotic spindle organization;negative regulation of non-motile cilium assembly;neuron projection development	microtubule binding;RNA binding;structural molecule activity	axon;axoneme;cytosol;microtubule;microtubule associated complex;microtubule cytoskeleton;mitotic spindle;neuron projection;plasma membrane;postsynaptic density		Tubulin-binding		6	7.2	121	23	5.75212	5.58502	6.252	6.38858	6.57025	6.52184	27.0371	27.6269	3	3			1.25651	0.0895789	0.589799	1.40323	P27816
1163	Q53H12	Acylglycerol kinase, mitochondrial	AGK	26.7004	24.109	26.5547	26.421	26.3748	26.3206	ceramide biosynthetic process;glycerophospholipid biosynthetic process;protein import into mitochondrial inner membrane	acylglycerol kinase activity;ATP binding;ceramide kinase activity;diacylglycerol kinase activity;NAD+ kinase activity	cytosol;integral component of mitochondrial inner membrane;intracellular membrane-bounded organelle;mitochondrial inner membrane;mitochondrial intermembrane space;mitochondrial outer membrane;mitochondrion;TIM22 mitochondrial import inner membrane insertion complex	Glycerolipid metabolism;Metabolic pathways	DAGK_cat	Glycerophospholipid biosynthesis;Signaling by BRAF and RAF fusions	4	13.7	47.137	9	6.27117	5.80938	6.31952	6.17208	6.5661	6.49774	26.6276	26.3721	2	3			0.279326	0.604362	0.584078	0.561042	Q53H12
600	P36542	ATP synthase subunit gamma, mitochondrial	ATP5C1	29.2194	28.9992	29.3933	29.7479	29.7915	29.8074	ATP biosynthetic process;ATP synthesis coupled proton transport;cristae formation;mitochondrial ATP synthesis coupled proton transport;oxidative phosphorylation	proton-transporting ATP synthase activity, rotational mechanism;RNA binding;transmembrane transporter activity	membrane;mitochondrial inner membrane;mitochondrial matrix;mitochondrial proton-transporting ATP synthase complex;mitochondrial proton-transporting ATP synthase complex, catalytic core F(1);mitochondrion;myelin sheath	Alzheimer disease;Huntington disease;Metabolic pathways;Oxidative phosphorylation;Parkinson disease;Thermogenesis	ATP-synt	Cristae formation;Formation of ATP by chemiosmotic coupling	13	57	32.996	157	8.07704	7.6963	8.12385	8.04246	8.39676	8.33433	29.204	29.7823	3	3	+		2.12909	0.0278571	0.578309	1.83362	P36542
1612	Q9NV06	DDB1- and CUL4-associated factor 13	DCAF13	25.3571	25.2407	25.9061	25.9708	26.482	25.7697	maturation of SSU-rRNA from tricistronic rRNA transcript (SSU-rRNA, 5.8S rRNA, LSU-rRNA);post-translational protein modification;protein ubiquitination;rRNA processing	estrogen receptor binding;RNA binding	cell junction;centrosome;Cul4-RING E3 ubiquitin ligase complex;cytosol;nucleolus;nucleoplasm;nucleus;small-subunit processome		eIF2A;Sof1;WD40	Major pathway of rRNA processing in the nucleolus and cytosol;Neddylation;rRNA modification in the nucleus and cytosol	2	4	51.402	10	6.30283	5.83042	6.41931	NaN	6.68294	6.45494	25.5013	26.0741	3	3			0.906141	0.149209	0.572875	1.15726	Q9NV06
816	P61129	Zinc finger CCCH domain-containing protein 6	ZC3H6	27.5687	27.9115	27.7268	28.2355	28.2351	28.4483	negative regulation of transcription, DNA-templated	DNA-binding transcription factor activity;DNA-binding transcription factor activity, RNA polymerase II-specific;metal ion binding;RNA polymerase II intronic transcription regulatory region sequence-specific DNA binding	nucleus				1	0.6	131.67	13	6.7235	6.37541	6.85631	6.85152	6.90237	6.91245	27.7357	28.3063	3	3	+		2.02528	0.032069	0.570633	1.7728	P61129
825	P61313	60S ribosomal protein L15	RPL15	31.2134	31.4848	30.8714	31.525	32.013	31.7328	cytoplasmic translation;nuclear-transcribed mRNA catabolic process, nonsense-mediated decay;SRP-dependent cotranslational protein targeting to membrane;translation;translational initiation	cadherin binding;RNA binding;structural constituent of ribosome	cytosol;cytosolic large ribosomal subunit;membrane;nucleus;ribosome	Ribosome	Ribosomal_L15e	Eukaryotic Translation Termination;Formation of a pool of free 40S subunits;GTP hydrolysis and joining of the 60S ribosomal subunit;L13a-mediated translational silencing of Ceruloplasmin expression;Major pathway of rRNA processing in the nucleolus and cytosol;Nonsense Mediated Decay (NMD) enhanced by the Exon Junction Complex (EJC);Nonsense Mediated Decay (NMD) independent of the Exon Junction Co…	5	22.1	24.146	82	7.93413	7.63518	7.89658	8.1869	8.35662	7.54047	31.1899	31.7569	3	3			1.17499	0.102429	0.567045	1.32827	P61313
1349	Q92552	28S ribosomal protein S27, mitochondrial	MRPS27	26.8417	26.6263	27.2714	27.636	27.4757	27.2954	cell proliferation;mitochondrial translational elongation;mitochondrial translational termination;positive regulation of mitochondrial translation	mitochondrial ribosome binding;rRNA binding;tRNA binding	cytoplasm;mitochondrial inner membrane;mitochondrial small ribosomal subunit;mitochondrion		MRP-S27	Mitochondrial translation elongation;Mitochondrial translation initiation;Mitochondrial translation termination	6	18.1	47.611	26	6.51162	6.06232	6.83509	6.72596	7.25227	7.12057	26.9131	27.469	3	3			1.22255	0.0982881	0.555883	1.34397	Q92552
69	O00411	DNA-directed RNA polymerase, mitochondrial	POLRMT	26.243	26.2747	26.9978	26.9884	26.9602	27.2036	mitochondrial transcription;mitochondrion organization;transcription initiation from mitochondrial promoter	DNA-directed 5'-3' RNA polymerase activity;mitochondrial promoter sequence-specific DNA binding;RNA binding;sequence-specific DNA binding	mitochondrial DNA-directed RNA polymerase complex;mitochondrial matrix;mitochondrial nucleoid;mitochondrion;protein-containing complex		RNA_pol;RPOL_N	Mitochondrial transcription initiation;Transcriptional activation of mitochondrial biogenesis	14	15.7	138.62	36	6.61882	6.19268	6.66971	6.60129	6.96784	6.94688	26.5052	27.0507	3	3			0.990874	0.135261	0.545585	1.19076	O00411
1784	Q9Y618	Nuclear receptor corepressor 2	NCOR2	26.4955	24.109	26.1991	25.9727	26.0857	26.3794	negative regulation of androgen receptor signaling pathway;negative regulation of production of miRNAs involved in gene silencing by miRNA;negative regulation of transcription by RNA polymerase II;negative regulation of transcription, DNA-templated;regulation of cellular ketone metabolic process by negative regulation of transcription from RNA polymerase II promoter;regulation of lipid metabolic …	chromatin binding;DNA-binding transcription factor activity, RNA polymerase II-specific;histone deacetylase binding;Notch binding;nuclear hormone receptor binding;protein N-terminus binding;RNA polymerase II regulatory region DNA binding;sequence-specific DNA binding;transcription corepressor activity	histone deacetylase complex;membrane;nuclear body;nuclear chromatin;nuclear matrix;nucleoplasm;nucleus;transcriptional repressor complex	Epstein-Barr virus infection;Notch signaling pathway	GPS2_interact;Myb_DNA-binding	Constitutive Signaling by NOTCH1 HD+PEST Domain Mutants;Constitutive Signaling by NOTCH1 PEST Domain Mutants;Downregulation of SMAD2/3:SMAD4 transcriptional activity;HDACs deacetylate histones;Loss of MECP2 binding ability to the NCoR/SMRT complex;NOTCH1 Intracellular Domain Regulates Transcription;PPARA activates gene expression;Regulation of lipid metabolism by Peroxisome proliferator-activated…	3	1.4	273.65	17	5.66391	5.27019	5.56443	NaN	5.59539	5.54747	26.3473	26.1459	2	3			0.28944	0.596925	0.54471	0.567002	Q9Y618
1790	Q9Y697	Cysteine desulfurase, mitochondrial	NFS1	27.2711	26.9572	27.7279	28.1677	28.0401	27.3572	[2Fe-2S] cluster assembly;iron incorporation into metallo-sulfur cluster;molybdopterin cofactor biosynthetic process;Mo-molybdopterin cofactor biosynthetic process;protein-containing complex assembly;small molecule metabolic process;sulfur amino acid metabolic process	cysteine desulfurase activity;iron-sulfur cluster binding;metal ion binding;protein homodimerization activity;pyridoxal phosphate binding	cytosol;mitochondrial matrix;mitochondrion;nucleoplasm;nucleus	Metabolic pathways;Sulfur relay system;Thiamine metabolism	Aminotran_5	Mitochondrial iron-sulfur cluster biogenesis;Molybdenum cofactor biosynthesis	2	5	50.195	14	6.36573	5.74791	6.55223	5.7271	6.42366	6.07489	27.3187	27.855	3	3			0.729437	0.228425	0.536284	0.999192	Q9Y697
584	P35080	Profilin-2	PFN2	27.4143	27.4955	27.9362	28.2037	28.1208	28.0968	actin cytoskeleton organization;modification of postsynaptic actin cytoskeleton;negative regulation of actin filament polymerization;negative regulation of epithelial cell migration;negative regulation of ruffle assembly;positive regulation of actin filament bundle assembly;positive regulation of actin filament polymerization;positive regulation of ATPase activity;positive regulation of peptidyl-…	actin binding;actin monomer binding;ATPase activity;phosphatidylinositol-4,5-bisphosphate binding	cytoplasm;cytoskeleton;extracellular exosome;glutamatergic synapse;postsynapse;presynapse;Schaffer collateral - CA1 synapse	Rap1 signaling pathway;Regulation of actin cytoskeleton;Salmonella infection;Shigellosis	Profilin	RHO GTPases Activate Formins;Signaling by ROBO receptors	5	24.3	15.046	38	7.47656	7.19956	7.68803	7.76335	7.93968	7.88455	27.6154	28.1404	3	3			1.4727	0.085009	0.525083	1.43722	P35080
788	P56545	C-terminal-binding protein 2	CTBP2	28.5508	28.3987	29.151	29.4431	29.2965	28.9358	cellular response to leukemia inhibitory factor;negative regulation of cell proliferation;negative regulation of transcription, DNA-templated;positive regulation of chromatin binding;positive regulation of retinoic acid receptor signaling pathway;positive regulation of transcription by RNA polymerase II;synaptic vesicle docking;viral genome replication;white fat cell differentiation	chromatin binding;NAD binding;oxidoreductase activity, acting on the CH-OH group of donors, NAD or NADP as acceptor;protein kinase binding;protein-containing complex binding;retinoic acid receptor binding;structural constituent of presynaptic active zone;transcription coactivator activity;transcription corepressor activity	cell junction;GABA-ergic synapse;glutamatergic synapse;nucleus;photoreceptor ribbon synapse;presynaptic active zone cytoplasmic component;presynaptic cytosol;transcriptional repressor complex	Chronic myeloid leukemia;Notch signaling pathway;Pathways in cancer;Wnt signaling pathway	2-Hacid_dh;2-Hacid_dh_C	Repression of WNT target genes;TCF7L2 mutants don't bind CTBP	4	16.6	48.944	30	7.42513	4.76979	7.38783	7.20101	7.40009	7.41604	28.7002	29.2251	3	3			0.890824	0.163089	0.524966	1.10591	P56545
582	P34897	Serine hydroxymethyltransferase, mitochondrial	SHMT2	30.5468	30.3001	30.4947	30.9929	31.1069	30.8156	cellular response to tetrahydrofolate;folic acid metabolic process;glycine biosynthetic process from serine;glycine metabolic process;L-serine biosynthetic process;L-serine catabolic process;L-serine metabolic process;one-carbon metabolic process;positive regulation of cell proliferation;protein homotetramerization;protein K63-linked deubiquitination;protein tetramerization;regulation of aerobic …	amino acid binding;chromatin binding;cobalt ion binding;glycine hydroxymethyltransferase activity;identical protein binding;L-allo-threonine aldolase activity;pyridoxal phosphate binding;serine binding;zinc ion binding	BRISC complex;cytoplasm;extracellular exosome;microtubule cytoskeleton;mitochondrial inner membrane;mitochondrial intermembrane space;mitochondrial matrix;mitochondrial nucleoid;mitochondrion;nucleus	Antifolate resistance;Biosynthesis of amino acids;Carbon metabolism;Glycine, serine and threonine metabolism;Glyoxylate and dicarboxylate metabolism;Metabolic pathways;One carbon pool by folate	SHMT	Metabolism of folate and pterines	6	17.3	55.992	83	7.62623	7.10278	7.76862	6.65789	7.88577	7.75906	30.4472	30.9718	3	3	+		2.0094	0.0442116	0.524605	1.6748	P34897
770	P54886	Delta-1-pyrroline-5-carboxylate synthase;Glutamate 5-kinase;Gamma-glutamyl phosphate reductase	ALDH18A1	29.7966	29.5952	30.0252	30.279	30.282	30.4194	cellular amino acid biosynthetic process;citrulline biosynthetic process;glutamate metabolic process;L-proline biosynthetic process;ornithine biosynthetic process;proline biosynthetic process	ATP binding;delta1-pyrroline-5-carboxylate synthetase activity;glutamate 5-kinase activity;glutamate-5-semialdehyde dehydrogenase activity;identical protein binding;RNA binding	cytosol;mitochondrial inner membrane;mitochondrion	Arginine and proline metabolism;Biosynthesis of amino acids;Metabolic pathways	AA_kinase;Aldedh	Amino acid synthesis and interconversion (transamination)	16	32.3	87.301	195	7.33298	6.91882	7.54633	7.60894	7.86275	7.77724	29.8057	30.3268	3	3			1.76698	0.0627	0.521089	1.56677	P54886
1488	Q9BUK6	Protein misato homolog 1	MSTO1	27.1308	26.4876	27.0957	27.346	27.7604	27.1635	mitochondrial genome maintenance;mitochondrion distribution;mitochondrion organization;mitotic sister chromatid segregation;mitotic spindle assembly		cytoplasm;mitochondrial outer membrane		Misat_Tub_SegII;Tubulin_3		5	10.5	61.835	31	7.13239	6.5483	7.18952	7.24689	7.35297	7.18884	26.9047	27.4233	3	3			0.883555	0.16961	0.518618	1.09541	Q9BUK6
1480	Q9BSJ2	Gamma-tubulin complex component 2	TUBGCP2	26.3164	25.9077	25.892	26.5141	26.7605	26.394	cytoplasmic microtubule organization;meiotic cell cycle;microtubule nucleation;microtubule nucleation by interphase microtubule organizing center;mitotic cell cycle;protein-containing complex assembly;spindle assembly	gamma-tubulin binding;structural constituent of cytoskeleton	centrosome;cytoplasmic microtubule;cytosol;equatorial microtubule organizing center;gamma-tubulin complex;gamma-tubulin small complex;membrane;microtubule organizing center;nucleoplasm;spindle pole		GCP_C_terminal	Recruitment of mitotic centrosome proteins and complexes;Recruitment of NuMA to mitotic centrosomes	10	18.8	102.53	12	6.19901	5.831	6.15017	6.09226	6.3556	6.28894	26.0387	26.5562	3	3			1.37351	0.092618	0.517496	1.37664	Q9BSJ2
621	P40429	60S ribosomal protein L13a	RPL13A	30.6037	30.4214	30.8174	30.9039	31.1135	31.3769	cellular response to interferon-gamma;negative regulation of formation of translation preinitiation complex;negative regulation of translation;nuclear-transcribed mRNA catabolic process, nonsense-mediated decay;SRP-dependent cotranslational protein targeting to membrane;translation;translational initiation	mRNA binding;RNA binding;structural constituent of ribosome	cytoplasm;cytosol;cytosolic large ribosomal subunit;focal adhesion;GAIT complex;large ribosomal subunit;membrane;nucleolus;nucleus;ribonucleoprotein complex;ribosome	Ribosome	Ribosomal_L13	Eukaryotic Translation Termination;Formation of a pool of free 40S subunits;GTP hydrolysis and joining of the 60S ribosomal subunit;L13a-mediated translational silencing of Ceruloplasmin expression;Major pathway of rRNA processing in the nucleolus and cytosol;Nonsense Mediated Decay (NMD) enhanced by the Exon Junction Complex (EJC);Nonsense Mediated Decay (NMD) independent of the Exon Junction Co…	8	45.8	23.577	72	8.5675	8.05618	8.53667	8.34244	8.67839	8.63247	30.6142	31.1314	3	3			1.35522	0.0938983	0.517233	1.36697	P40429;Q6NVV1
539	P29144	Tripeptidyl-peptidase 2	TPP2	26.0765	25.8041	26.1559	26.5086	26.5392	26.5374	protein polyubiquitination;proteolysis	aminopeptidase activity;endopeptidase activity;identical protein binding;serine-type endopeptidase activity;tripeptidyl-peptidase activity	cytoplasm;cytosol;nuclear body;nucleoplasm		Peptidase_S8;TPPII	Antigen processing: Ubiquitination & Proteasome degradation	11	11.4	138.35	23	6.56373	6.13341	6.5278	5.87418	6.58748	6.56716	26.0122	26.5284	3	3	+		2.07089	0.0432979	0.516247	1.68158	P29144
745	P52701	DNA mismatch repair protein Msh6	MSH6	26.2677	25.862	26.2657	26.7505	26.6729	26.5097	determination of adult lifespan;DNA repair;interstrand cross-link repair;intrinsic apoptotic signaling pathway;intrinsic apoptotic signaling pathway in response to DNA damage;isotype switching;maintenance of DNA repeat elements;meiotic mismatch repair;mismatch repair;mitotic G2 DNA damage checkpoint;negative regulation of DNA endoreduplication;negative regulation of DNA recombination;positive reg…	ATP binding;chromatin binding;damaged DNA binding;DNA-dependent ATPase activity;enzyme binding;four-way junction DNA binding;guanine/thymine mispair binding;methylated histone binding;mismatched DNA binding	cytosol;Golgi apparatus;intracellular membrane-bounded organelle;mismatch repair complex;MutSalpha complex;nuclear chromatin;nucleoplasm;nucleus	Colorectal cancer;Mismatch repair;Pathways in cancer;Platinum drug resistance	MutS_I;MutS_II;MutS_III;MutS_IV;MutS_V;PWWP	Defective Mismatch Repair Associated With MSH2;Defective Mismatch Repair Associated With MSH6;Mismatch repair (MMR) directed by MSH2:MSH6 (MutSalpha)	11	11.8	152.78	33	6.14251	5.47154	6.23459	6.38938	6.33163	6.2388	26.1318	26.6444	3	3			1.5492	0.08179	0.512581	1.4544	P52701
347	P08559	Pyruvate dehydrogenase E1 component subunit alpha, somatic form, mitochondrial	PDHA1	28.4159	28.3719	28.787	29.0841	28.9083	29.1139	acetyl-CoA biosynthetic process from pyruvate;glucose metabolic process;mitochondrial acetyl-CoA biosynthetic process from pyruvate;tricarboxylic acid cycle	pyruvate dehydrogenase (acetyl-transferring) activity;pyruvate dehydrogenase (NAD+) activity;pyruvate dehydrogenase activity	mitochondrial matrix;mitochondrion;myelin sheath;nucleolus;nucleus;pyruvate dehydrogenase complex	Carbon metabolism;Central carbon metabolism in cancer;Citrate cycle (TCA cycle);Glucagon signaling pathway;Glycolysis / Gluconeogenesis;HIF-1 signaling pathway;Metabolic pathways;Pyruvate metabolism	E1_dh	Glyoxylate metabolism and glycine degradation;Pyruvate metabolism;Regulation of pyruvate dehydrogenase (PDH) complex;Signaling by Retinoic Acid	7	29.7	43.295	72	7.58262	7.15342	7.79898	7.49649	7.81567	7.83034	28.5249	29.0354	3	3			1.59854	0.0798698	0.51048	1.4736	P08559
1559	Q9H8H3	Methyltransferase-like protein 7A	METTL7A	26.5858	25.9699	26.7572	26.8061	27.042	26.9904	neutrophil degranulation	methyltransferase activity	endoplasmic reticulum;extracellular region;lipid droplet;membrane;tertiary granule lumen		Methyltransf_11	Neutrophil degranulation	4	27	28.319	22	7.12463	6.45217	7.17658	6.64726	7.28441	7.18955	26.4376	26.9462	3	3			0.9539	0.156228	0.508526	1.13125	Q9H8H3
307	P05165	Propionyl-CoA carboxylase alpha chain, mitochondrial	PCCA	29.6355	29.7184	30.3111	30.5124	30.2536	30.4201	biotin metabolic process	ATP binding;biotin binding;enzyme binding;metal ion binding;propionyl-CoA carboxylase activity	cytosol;mitochondrial matrix	Carbon metabolism;Glyoxylate and dicarboxylate metabolism;Metabolic pathways;Propanoate metabolism;Valine, leucine and isoleucine degradation	Biotin_carb_C;Biotin_carb_N;Biotin_lipoyl;CPSase_L_D2	Biotin transport and metabolism;Defective HLCS causes multiple carboxylase deficiency;Propionyl-CoA catabolism	17	35.4	80.058	191	7.58892	7.12235	7.88014	7.60554	7.82288	7.85786	29.8883	30.3954	3	3			1.05518	0.135734	0.507041	1.19083	P05165
665	P46781	40S ribosomal protein S9	RPS9	31.0144	30.5827	31.0092	31.2949	31.6557	31.1694	nuclear-transcribed mRNA catabolic process, nonsense-mediated decay;positive regulation of cell proliferation;positive regulation of translational fidelity;rRNA processing;SRP-dependent cotranslational protein targeting to membrane;translation;translational initiation	5.8S rRNA binding;RNA binding;rRNA binding;structural constituent of ribosome;translation regulator activity	cytoplasm;cytosol;cytosolic small ribosomal subunit;extracellular exosome;focal adhesion;membrane;nucleolus;nucleoplasm;nucleus;ribonucleoprotein complex;ribosome;synapse	Ribosome	Ribosomal_S4;S4	Eukaryotic Translation Termination;Formation of a pool of free 40S subunits;Formation of the ternary complex, and subsequently, the 43S complex;GTP hydrolysis and joining of the 60S ribosomal subunit;L13a-mediated translational silencing of Ceruloplasmin expression;Major pathway of rRNA processing in the nucleolus and cytosol;Nonsense Mediated Decay (NMD) enhanced by the Exon Junction Complex (EJ…	10	51	22.591	159	8.54273	7.94288	8.66706	8.75386	8.84321	8.59787	30.8688	31.3734	3	3			1.16188	0.125468	0.504593	1.24831	P46781
277	P00846	ATP synthase subunit a	MT-ATP6	25.9703	26.4145	26.8413	26.9417	26.9419	26.8484	aging;ATP biosynthetic process;ATP hydrolysis coupled cation transmembrane transport;ATP synthesis coupled proton transport;cristae formation;mitochondrial ATP synthesis coupled proton transport;response to hyperoxia	proton transmembrane transporter activity;transmembrane transporter activity	integral component of membrane;mitochondrial inner membrane;mitochondrial proton-transporting ATP synthase complex;proton-transporting ATP synthase complex;proton-transporting ATP synthase complex, coupling factor F(o)	Alzheimer disease;Huntington disease;Metabolic pathways;Oxidative phosphorylation;Parkinson disease;Thermogenesis	ATP-synt_A	Cristae formation;Formation of ATP by chemiosmotic coupling	2	11.1	24.817	23	7.88083	6.6484	7.25751	7.1456	7.8868	7.70859	26.4087	26.9107	3	3			0.92567	0.162975	0.501969	1.10714	P00846
1059	Q14204	Cytoplasmic dynein 1 heavy chain 1	DYNC1H1	26.9427	26.2321	26.9083	27.1032	27.2502	27.2356	antigen processing and presentation of exogenous peptide antigen via MHC class II;cell division;ciliary basal body-plasma membrane docking;cytoplasmic microtubule organization;cytoplasmic mRNA processing body assembly;endoplasmic reticulum to Golgi vesicle-mediated transport;establishment of spindle localization;G2/M transition of mitotic cell cycle;microtubule-based movement;minus-end-directed v…	ATP binding;ATP-dependent microtubule motor activity, minus-end-directed;dynein intermediate chain binding;dynein light chain binding;dynein light intermediate chain binding;RNA binding	azurophil granule lumen;centrosome;cytoplasmic dynein complex;cytosol;dynein complex;extracellular exosome;extracellular region;filopodium;membrane;microtubule	Phagosome;Salmonella infection;Vasopressin-regulated water reabsorption	AAA_6;AAA_8;AAA_9;DHC_N1;DHC_N2;Dynein_heavy;MT	Amplification of signal from unattached kinetochores via a MAD2 inhibitory signal;Anchoring of the basal body to the plasma membrane;AURKA Activation by TPX2;COPI-independent Golgi-to-ER retrograde traffic;COPI-mediated anterograde transport;HSP90 chaperone cycle for steroid hormone receptors (SHR);Loss of Nlp from mitotic centrosomes;Loss of proteins required for interphase microtubule organizat…	34	10.2	532.4	73	6.17181	5.48457	5.99474	6.13082	6.40471	6.31549	26.6944	27.1963	3	3			0.997566	0.151195	0.501967	1.15127	Q14204
1625	Q9NX20	39S ribosomal protein L16, mitochondrial	MRPL16	28.0607	27.5254	27.9554	28.2922	28.313	28.4388	mitochondrial translation;mitochondrial translational elongation;mitochondrial translational termination	rRNA binding;structural constituent of ribosome	mitochondrial inner membrane;mitochondrial large ribosomal subunit;mitochondrion	Ribosome	Ribosomal_L16	Mitochondrial translation elongation;Mitochondrial translation initiation;Mitochondrial translation termination	5	29.9	28.449	30	7.16462	6.51167	7.1956	7.23027	7.53026	7.59497	27.8471	28.348	3	3			1.37525	0.0963485	0.500861	1.35358	Q9NX20
1489	Q9BUQ8	Probable ATP-dependent RNA helicase DDX23	DDX23	24.3118	24.109	23.1195	24.2504	24.2561	24.5354	cis assembly of pre-catalytic spliceosome;mRNA splicing, via spliceosome;RNA splicing;RNA splicing, via transesterification reactions	ATP binding;ATP-dependent RNA helicase activity;RNA binding	catalytic step 2 spliceosome;extracellular exosome;nucleolus;nucleoplasm;nucleus;U5 snRNP	Spliceosome	DEAD;Helicase_C	mRNA Splicing - Major Pathway;mRNA Splicing - Minor Pathway	2	2.6	95.581	5	6.03274	4.95512	5.89681	6.26126	5.70015	5.69671	NaN	24.3473	0	3			0.587863	0.326896	0.50054	0.862785	Q9BUQ8
230	O94973	AP-2 complex subunit alpha-2	AP2A2	26.6425	26.2725	26.851	26.9187	27.0936	27.2387	antigen processing and presentation of exogenous peptide antigen via MHC class II;clathrin-dependent endocytosis;ephrin receptor signaling pathway;intracellular protein transport;low-density lipoprotein particle clearance;low-density lipoprotein particle receptor catabolic process;membrane organization;neutrophil degranulation;regulation of defense response to virus by virus;Wnt signaling pathway…	clathrin adaptor activity;disordered domain specific binding;lipid binding;protein kinase binding	AP-2 adaptor complex;clathrin-coated endocytic vesicle;clathrin-coated endocytic vesicle membrane;cytoplasmic vesicle;cytosol;endocytic vesicle membrane;endolysosome membrane;ficolin-1-rich granule membrane;plasma membrane;secretory granule membrane	Endocrine and other factor-regulated calcium reabsorption;Endocytosis;Huntington disease;Synaptic vesicle cycle	Adaptin_N;Alpha_adaptin_C;Alpha_adaptinC2	Cargo recognition for clathrin-mediated endocytosis;Clathrin-mediated endocytosis;EPH-ephrin mediated repulsion of cells;LDL clearance;MHC class II antigen presentation;Nef Mediated CD4 Down-regulation;Nef Mediated CD8 Down-regulation;Neutrophil degranulation;Recycling pathway of L1;Retrograde neurotrophin signalling;Trafficking of GluR2-containing AMPA receptors;VLDLR internalisation and degrada…	8	9.6	103.96	26	6.512	5.95504	6.73595	6.45906	6.73882	6.7917	26.5887	27.0836	3	3			1.20645	0.120973	0.494953	1.26006	O94973
579	P33991	DNA replication licensing factor MCM4	MCM4	29.0001	29.1071	29.2035	29.5123	29.7481	29.5248	DNA replication;DNA replication initiation;DNA unwinding involved in DNA replication;G1/S transition of mitotic cell cycle	ATP binding;DNA helicase activity;single-stranded DNA binding	MCM complex;membrane;nuclear chromosome, telomeric region;nucleoplasm;nucleus	Cell cycle;DNA replication	MCM;MCM_N;MCM_OB	Activation of ATR in response to replication stress;Activation of the pre-replicative complex;Assembly of the pre-replicative complex;Orc1 removal from chromatin;Switching of origins to a post-replicative state;Unwinding of DNA	18	37.3	96.557	151	6.8023	6.32044	6.92244	6.92089	7.12192	6.94988	29.1036	29.5951	3	3	+		2.15295	0.0459895	0.491496	1.65732	P33991
857	P62314	Small nuclear ribonucleoprotein Sm D1	SNRPD1	27.2419	27.4244	26.4195	27.5469	27.3991	27.614	import into nucleus;mRNA splicing, via spliceosome;RNA splicing;spliceosomal complex assembly;spliceosomal snRNP assembly	RNA binding;U1 snRNP binding	catalytic step 2 spliceosome;commitment complex;cytosol;methylosome;nucleoplasm;nucleus;pICln-Sm protein complex;small nuclear ribonucleoprotein complex;SMN-Sm protein complex;U1 snRNP;U12-type spliceosomal complex;U2 snRNP;U2-type catalytic step 2 spliceosome;U2-type precatalytic spliceosome;U4 snRNP;U4/U6 x U5 tri-snRNP complex;U5 snRNP	Spliceosome;Systemic lupus erythematosus	LSM	mRNA Splicing - Major Pathway;mRNA Splicing - Minor Pathway;snRNP Assembly	2	26.9	13.281	22	7.1949	6.78696	6.93714	7.69815	7.30468	7.33389	27.0286	27.52	3	3			0.711365	0.260844	0.491388	0.953188	P62314
1621	Q9NVV0	Trimeric intracellular cation channel type B	TMEM38B	27.4426	25.5373	27.299	26.9594	27.3647	27.4226		potassium channel activity	integral component of membrane;nuclear membrane;nucleus;sarcoplasmic reticulum membrane		TRIC		2	10	32.509	13	6.60633	5.17377	6.58642	6.73475	6.63509	6.73006	26.7597	27.2489	3	3			0.318256	0.574805	0.489238	0.589683	Q9NVV0
682	P48735	Isocitrate dehydrogenase [NADP], mitochondrial	IDH2	28.0631	27.6319	28.2196	28.35	28.4714	28.5609	2-oxoglutarate metabolic process;carbohydrate metabolic process;glyoxylate cycle;isocitrate metabolic process;NADP biosynthetic process;NADP metabolic process;negative regulation of glial cell migration;negative regulation of glial cell proliferation;negative regulation of matrix metallopeptidase secretion;tricarboxylic acid cycle	isocitrate dehydrogenase (NADP+) activity;magnesium ion binding;NAD binding;protein homodimerization activity	cytosol;extracellular exosome;mitochondrial matrix;mitochondrion;peroxisome	2-Oxocarboxylic acid metabolism;Biosynthesis of amino acids;Carbon metabolism;Citrate cycle (TCA cycle);Glutathione metabolism;Metabolic pathways;Peroxisome	Iso_dh	Citric acid cycle (TCA cycle);Transcriptional activation of mitochondrial biogenesis	14	43.4	50.909	79	7.2465	6.71537	7.5553	7.24738	7.57636	7.53213	27.9715	28.4608	3	3			1.23491	0.122148	0.489231	1.26724	P48735
1761	Q9Y3T9	Nucleolar complex protein 2 homolog	NOC2L	27.4171	26.9863	27.5579	27.6604	27.7846	27.9824	apoptotic process;cellular response to UV;chromatin assembly;negative regulation of B cell apoptotic process;negative regulation of histone acetylation;negative regulation of intrinsic apoptotic signaling pathway;negative regulation of transcription by RNA polymerase II;regulation of signal transduction by p53 class mediator;ribosomal large subunit biogenesis	chromatin binding;histone binding;nucleosome binding;repressing transcription factor binding;RNA binding;transcription corepressor activity	cytosol;Noc1p-Noc2p complex;Noc2p-Noc3p complex;nucleolus;nucleoplasm;nucleus		Noc2	Regulation of TP53 Activity through Phosphorylation	5	6.3	84.918	21	6.98826	6.45722	7.23462	7.05365	7.31326	7.32064	27.3204	27.8091	3	3			1.1732	0.125934	0.488673	1.2345	Q9Y3T9
1575	Q9HCC0	Methylcrotonoyl-CoA carboxylase beta chain, mitochondrial	MCCC2	28.9614	28.9797	29.4821	29.8162	29.4973	29.5655	biotin metabolic process;coenzyme A metabolic process;leucine catabolic process;protein heterooligomerization	ATP binding;methylcrotonoyl-CoA carboxylase activity	3-methylcrotonyl-CoA carboxylase complex, mitochondrial;cytosol;methylcrotonoyl-CoA carboxylase complex;mitochondrial matrix;mitochondrion	Metabolic pathways;Valine, leucine and isoleucine degradation	Carboxyl_trans	Biotin transport and metabolism;Branched-chain amino acid catabolism;Defective HLCS causes multiple carboxylase deficiency	10	25	61.332	105	7.3924	7.00672	7.52479	6.18696	7.56921	7.49152	29.141	29.6264	3	3			1.16299	0.129912	0.485325	1.22485	Q9HCC0
1565	Q9H9A6	Leucine-rich repeat-containing protein 40	LRRC40	28.0907	27.7022	27.6059	28.241	28.5396	28.0565			cytoplasm;membrane		LRR_4;LRR_8		12	27.2	68.249	92	7.12963	6.50656	6.87918	7.118	7.39573	7.33151	27.7996	28.279	3	3			1.10292	0.138221	0.479396	1.18548	Q9H9A6
530	P27708	CAD protein;Glutamine-dependent carbamoyl-phosphate synthase;Aspartate carbamoyltransferase;Dihydroorotase	CAD	26.758	26.3266	26.8533	27.1882	27.208	26.9742	animal organ regeneration;arginine biosynthetic process;carbamoyl phosphate biosynthetic process;cellular response to drug;cellular response to epidermal growth factor stimulus;citrulline biosynthetic process;'de novo' pyrimidine nucleobase biosynthetic process;'de novo' UMP biosynthetic process;drug metabolic process;female pregnancy;glutamine metabolic process;heart development;lactation;liver …	aspartate binding;aspartate carbamoyltransferase activity;ATP binding;carbamoyl-phosphate synthase (ammonia) activity;carbamoyl-phosphate synthase (glutamine-hydrolyzing) activity;dihydroorotase activity;enzyme binding;identical protein binding;protein kinase activity;zinc ion binding	cell projection;cytoplasm;cytosol;extracellular exosome;membrane;neuronal cell body;nuclear matrix;nucleoplasm;nucleus;protein-containing complex;terminal bouton	Alanine, aspartate and glutamate metabolism;Metabolic pathways;Pyrimidine metabolism	Amidohydro_1;CPSase_L_D2;CPSase_L_D3;CPSase_sm_chain;GATase;MGS;OTCace;OTCace_N	Pyrimidine biosynthesis	14	11.1	242.98	59	6.61816	6.14076	6.63564	6.51127	6.91748	6.69604	26.6459	27.1235	3	3			1.25569	0.120656	0.477514	1.26162	P27708
1020	Q13200	26S proteasome non-ATPase regulatory subunit 2	PSMD2	29.1674	28.6659	29.1852	29.3595	29.6611	29.4276	neutrophil degranulation;post-translational protein modification;proteasome-mediated ubiquitin-dependent protein catabolic process;protein deubiquitination;regulation of protein catabolic process	enzyme regulator activity	cytosol;extracellular exosome;extracellular region;ficolin-1-rich granule lumen;membrane;nucleoplasm;nucleus;proteasome accessory complex;proteasome complex;proteasome regulatory particle;proteasome regulatory particle, base subcomplex;proteasome storage granule;secretory granule lumen	Epstein-Barr virus infection;Proteasome	PC_rep	ABC-family proteins mediated transport;Activation of NF-kappaB in B cells;Antigen processing: Ubiquitination & Proteasome degradation;APC/C:Cdc20 mediated degradation of Securin;APC/C:Cdh1 mediated degradation of Cdc20 and other APC/C:Cdh1 targeted proteins in late mitosis/early G1;Asymmetric localization of PCP proteins;AUF1 (hnRNP D0) binds and destabilizes mRNA;Autodegradation of Cdh1 by Cdh1:…	13	20.6	100.2	59	7.04246	7.32879	6.95488	7.15824	7.33516	7.12493	29.0062	29.4827	3	3			1.16039	0.132272	0.47658	1.21227	Q13200
861	P62333	26S protease regulatory subunit 10B	PSMC6	28.0198	27.4221	27.8996	28.2115	28.3822	28.167	positive regulation of RNA polymerase II transcriptional preinitiation complex assembly;post-translational protein modification;protein deubiquitination;ubiquitin-dependent ERAD pathway;ubiquitin-dependent protein catabolic process	ATP binding;ATPase activity;identical protein binding;proteasome-activating ATPase activity;protein binding, bridging	cytosol;cytosolic proteasome complex;extracellular exosome;membrane;nucleoplasm;nucleus;proteasome accessory complex;proteasome complex;proteasome regulatory particle, base subcomplex	Epstein-Barr virus infection;Proteasome	AAA;Prot_ATP_ID_OB	ABC-family proteins mediated transport;Activation of NF-kappaB in B cells;Antigen processing: Ubiquitination & Proteasome degradation;APC/C:Cdc20 mediated degradation of Securin;APC/C:Cdh1 mediated degradation of Cdc20 and other APC/C:Cdh1 targeted proteins in late mitosis/early G1;Asymmetric localization of PCP proteins;AUF1 (hnRNP D0) binds and destabilizes mRNA;Autodegradation of Cdh1 by Cdh1:…	9	25.4	44.172	47	7.64358	6.87112	7.66674	7.83764	7.86031	7.54725	27.7805	28.2535	3	3			1.14691	0.134454	0.473005	1.20068	P62333
610	P38571	Lysosomal acid lipase/cholesteryl ester hydrolase	LIPA	26.2452	25.7676	26.8073	26.818	26.9717	26.4436	cell morphogenesis;cell proliferation;cellular lipid metabolic process;cytokine production;homeostasis of number of cells within a tissue;inflammatory response;lipid catabolic process;low-density lipoprotein particle clearance;lung development;sterol metabolic process;tissue remodeling	lipase activity;sterol esterase activity	fibrillar center;intracellular membrane-bounded organelle;lysosomal lumen;lysosome	Cholesterol metabolism;Lysosome;Steroid biosynthesis	Abhydrolase_1	LDL clearance	3	8.5	45.418	9	7.05778	6.56062	7.27756	6.94995	7.32453	7.1487	26.2734	26.7444	3	3			0.625331	0.318383	0.471032	0.874006	P38571
630	P41227	N-alpha-acetyltransferase 10	NAA10	28.3366	27.6735	28.212	28.6829	28.5687	28.3823	DNA packaging;internal protein amino acid acetylation;negative regulation of maintenance of mitotic sister chromatid cohesion, centromeric;N-terminal peptidyl-glutamic acid acetylation;N-terminal peptidyl-serine acetylation;N-terminal protein amino acid acetylation;protein acetylation	N-acetyltransferase activity;peptide alpha-N-acetyltransferase activity;peptide-glutamate-N-acetyltransferase activity;peptide-serine-N-acetyltransferase activity	cytoplasm;cytosol;intracellular;membrane;NatA complex;nucleolus;nucleus		Acetyltransf_1		12	83	26.458	79	7.83018	7.29354	7.85363	7.7691	7.88983	7.77765	28.074	28.5446	3	3			0.99642	0.158217	0.470626	1.11649	P41227;Q9BSU3
485	P22695	Cytochrome b-c1 complex subunit 2, mitochondrial	UQCRC2	30.8832	30.5222	31.1315	31.2481	31.3334	31.365	aerobic respiration;oxidative phosphorylation;protein processing involved in protein targeting to mitochondrion	metal ion binding;metalloendopeptidase activity;protein-containing complex binding	mitochondrial inner membrane;mitochondrial respiratory chain complex III;mitochondrial respiratory chain complex IV;mitochondrion;myelin sheath;nucleoplasm	Alzheimer disease;Cardiac muscle contraction;Huntington disease;Metabolic pathways;Non-alcoholic fatty liver disease (NAFLD);Oxidative phosphorylation;Parkinson disease;Thermogenesis	Peptidase_M16;Peptidase_M16_C	Respiratory electron transport	13	50.8	48.442	196	8.39721	7.84432	8.57262	8.34883	8.58992	8.564	30.8456	31.3155	3	3			1.22398	0.126	0.469836	1.23534	P22695
650	P43490	Nicotinamide phosphoribosyltransferase	NAMPT	28.0765	27.7093	28.1524	28.3721	28.6705	28.3009	aging;cell-cell signaling;cellular response to amyloid-beta;cellular response to ionizing radiation;cellular response to oxygen-glucose deprivation;circadian regulation of gene expression;circadian rhythm;female pregnancy;microglial cell activation;NAD biosynthesis via nicotinamide riboside salvage pathway;negative regulation of autophagy;negative regulation of cellular senescence;neuron death;po…	cytokine activity;drug binding;identical protein binding;nicotinamide phosphoribosyltransferase activity;nicotinate-nucleotide diphosphorylase (carboxylating) activity;protein homodimerization activity	cell junction;cytosol;extracellular exosome;nuclear speck;plasma membrane	Metabolic pathways;Nicotinate and nicotinamide metabolism;NOD-like receptor signaling pathway	NAPRTase	BMAL1:CLOCK,NPAS2 activates circadian gene expression;Nicotinamide salvaging	15	44	55.52	82	7.52942	7.02338	7.70433	7.4414	7.85716	7.74266	27.9794	28.4478	3	3			1.23857	0.126791	0.468444	1.24054	P43490
344	P08237	ATP-dependent 6-phosphofructokinase, muscle type	PFKM	26.7432	26.4919	26.7981	26.941	27.4162	27.0805	canonical glycolysis;fructose 1,6-bisphosphate metabolic process;fructose 6-phosphate metabolic process;glucose catabolic process;glucose homeostasis;glycogen catabolic process;glycolysis from storage polysaccharide through glucose-1-phosphate;glycolytic process;glycolytic process through fructose-6-phosphate;muscle cell cellular homeostasis;positive regulation of insulin secretion;positive regul…	6-phosphofructokinase activity;AMP binding;ATP binding;fructose binding;fructose-6-phosphate binding;identical protein binding;kinase binding;metal ion binding;monosaccharide binding;protein C-terminus binding;protein homodimerization activity	6-phosphofructokinase complex;apical plasma membrane;cytosol;nucleus;sperm principal piece	AMPK signaling pathway;Biosynthesis of amino acids;Carbon metabolism;Central carbon metabolism in cancer;Fructose and mannose metabolism;Galactose metabolism;Glucagon signaling pathway;Glycolysis / Gluconeogenesis;HIF-1 signaling pathway;Metabolic pathways;Pentose phosphate pathway;RNA degradation	PFK	Glycolysis	4	6.7	85.182	12	6.55593	6.14305	6.58874	6.67083	6.81521	6.60044	26.6777	27.1459	3	3			1.29382	0.121205	0.468159	1.26664	P08237
156	O60427	Fatty acid desaturase 1	FADS1	26.295	25.8554	26.7007	26.0326	27.2569	26.9659	alpha-linolenic acid metabolic process;cell-cell signaling;cellular response to starvation;icosanoid biosynthetic process;linoleic acid metabolic process;phospholipid biosynthetic process;regulation of cell differentiation;regulation of lipid metabolic process;regulation of transcription, DNA-templated;unsaturated fatty acid biosynthetic process	acyl-CoA delta5-desaturase activity;C-5 sterol desaturase activity;omega-6 fatty acid desaturase activity;oxidoreductase activity	endoplasmic reticulum membrane;integral component of membrane;intracellular membrane-bounded organelle;membrane;mitochondrion	Biosynthesis of unsaturated fatty acids;Fatty acid metabolism;Metabolic pathways	Cyt-b5;FA_desaturase	alpha-linolenic acid (ALA) metabolism;Linoleic acid (LA) metabolism;PPARA activates gene expression	4	10.4	51.964	19	6.56399	6.0258	6.76305	6.70609	7.00587	6.92957	26.2837	26.7518	3	3			0.45604	0.446614	0.46811	0.728404	O60427
168	O60762	Dolichol-phosphate mannosyltransferase subunit 1	DPM1	27.1419	26.74	27.5781	27.5353	27.5122	27.7947	dolichol metabolic process;GPI anchor biosynthetic process;protein mannosylation;protein O-linked mannosylation	dolichyl-phosphate beta-D-mannosyltransferase activity;dolichyl-phosphate-mannose-protein mannosyltransferase activity	dolichol-phosphate-mannose synthase complex;endoplasmic reticulum;endoplasmic reticulum membrane;membrane;nucleus	Metabolic pathways;N-Glycan biosynthesis	Glycos_transf_2	Defective DPM1 causes DPM1-CDG (CDG-1e);Synthesis of dolichyl-phosphate mannose	7	28.1	29.634	30	6.76992	6.31243	7.5349	6.58509	7.2511	7.29112	27.1533	27.6141	3	3			0.826443	0.223079	0.460781	1.00519	O60762
340	P07954	Fumarate hydratase, mitochondrial	FH	29.0595	28.8463	29.0967	29.4366	29.5106	29.4375	fumarate metabolic process;homeostasis of number of cells within a tissue;malate metabolic process;positive regulation of cold-induced thermogenesis;tricarboxylic acid cycle	fumarate hydratase activity	cytoplasm;extracellular exosome;mitochondrial matrix;mitochondrion;tricarboxylic acid cycle enzyme complex	Carbon metabolism;Citrate cycle (TCA cycle);Cushing syndrome;Metabolic pathways;Pathways in cancer;Pyruvate metabolism;Renal cell carcinoma	FumaraseC_C;Lyase_1	Citric acid cycle (TCA cycle)	14	48.4	54.636	113	7.63582	6.83051	7.75993	7.81635	7.77627	7.86446	29.0008	29.4616	3	3	+		2.31179	0.0490208	0.460741	1.63528	P07954
298	P04818	Thymidylate synthase	TYMS	27.8647	27.0974	27.3499	28.1407	28.2142	27.3379	aging;cartilage development;circadian rhythm;developmental growth;DNA biosynthetic process;dTMP biosynthetic process;dTTP biosynthetic process;dUMP metabolic process;immortalization of host cell by virus;intestinal epithelial cell maturation;liver regeneration;negative regulation of translation;nucleobase-containing small molecule interconversion;regulation of transcription involved in G1/S trans…	cofactor binding;folic acid binding;nucleotide binding;protein homodimerization activity;sequence-specific mRNA binding;thymidylate synthase activity;translation repressor activity, mRNA regulatory element binding	cytoplasm;cytosol;mitochondrial inner membrane;mitochondrial matrix;mitochondrion;nucleolus;nucleus	Antifolate resistance;Metabolic pathways;One carbon pool by folate;Pyrimidine metabolism	Thymidylat_synt	Activation of E2F1 target genes at G1/S;Interconversion of nucleotide di- and triphosphates	2	6.7	35.716	13	6.89322	6.38074	6.83789	6.6655	7.31035	7.16643	27.4373	27.8976	3	3			0.56791	0.360378	0.460246	0.821578	P04818
1605	Q9NSE4	Isoleucine--tRNA ligase, mitochondrial	IARS2	27.3122	27.1762	27.6273	27.8767	27.8579	27.7536	isoleucyl-tRNA aminoacylation;mitochondrial translation;tRNA aminoacylation for protein translation	aminoacyl-tRNA editing activity;ATP binding;isoleucine-tRNA ligase activity;tRNA binding	cytosol;mitochondrial matrix;mitochondrion	Aminoacyl-tRNA biosynthesis	Anticodon_1;tRNA-synt_1;zf-FPG_IleRS	Mitochondrial tRNA aminoacylation	11	13.9	113.79	56	6.60844	5.87616	6.56917	7.11384	6.49434	6.78228	27.3719	27.8294	3	3			1.52058	0.0969091	0.457523	1.3497	Q9NSE4
1763	Q9Y3Z3	Deoxynucleoside triphosphate triphosphohydrolase SAMHD1	SAMHD1	26.8969	26.6529	27.1081	27.2504	27.4865	27.292	cellular response to DNA damage stimulus;dATP catabolic process;defense response to virus;deoxyribonucleotide catabolic process;dGTP catabolic process;DNA strand resection involved in replication fork processing;double-strand break repair via homologous recombination;immune response;negative regulation of type I interferon-mediated signaling pathway;protein homotetramerization;regulation of innat…	dGTP binding;dGTPase activity;GTP binding;identical protein binding;nucleic acid binding;ribonuclease activity;RNA binding;single-stranded DNA binding;triphosphoric monoester hydrolase activity;zinc ion binding	intracellular;nucleoplasm;nucleus;plasma membrane;site of double-strand break	Human immunodeficiency virus 1 infection	HD;SAM_2	Interferon alpha/beta signaling;Nucleobase catabolism	9	17.6	72.2	31	6.75379	6.38874	6.92059	6.70944	6.92588	6.88235	26.886	27.343	3	3			1.41603	0.108	0.456996	1.30465	Q9Y3Z3
974	Q05655	Protein kinase C delta type;Protein kinase C delta type regulatory subunit;Protein kinase C delta type catalytic subunit	PRKCD	26.6369	24.7885	26.1781	26.5428	26.3843	26.0431	activation of protein kinase activity;apoptotic process;B cell proliferation;cell chemotaxis;cell cycle;cellular response to angiotensin;cellular response to hydrogen peroxide;cellular response to hydroperoxide;cellular senescence;defense response to bacterium;Fc-gamma receptor signaling pathway involved in phagocytosis;histone phosphorylation;immunoglobulin mediated immune response;interferon-ga…	ATP binding;calcium-independent protein kinase C activity;enzyme activator activity;enzyme binding;insulin receptor substrate binding;kinase binding;metal ion binding;non-membrane spanning protein tyrosine kinase activity;protein kinase activity;protein kinase binding;protein kinase C activity;protein serine/threonine kinase activity	azurophil granule lumen;cell-cell junction;cytoplasm;cytosol;endoplasmic reticulum;extracellular exosome;extracellular region;nuclear matrix;nucleoplasm;nucleus;perinuclear region of cytoplasm;plasma membrane	AGE-RAGE signaling pathway in diabetic complications;Autophagy - animal;Chemokine signaling pathway;C-type lectin receptor signaling pathway;Estrogen signaling pathway;Fc gamma R-mediated phagocytosis;GnRH signaling pathway;Inflammatory mediator regulation of TRP channels;Insulin resistance;Neurotrophin signaling pathway;NOD-like receptor signaling pathway;Type II diabetes mellitus;Vascular smoot…	C1_1;Pkinase;Pkinase_C	Apoptotic cleavage of cellular proteins;Calmodulin induced events;CLEC7A (Dectin-1) signaling;DAG and IP3 signaling;Effects of PIP2 hydrolysis;G alpha (z) signalling events;HuR (ELAVL1) binds and stabilizes mRNA;Interferon gamma signaling;Neutrophil degranulation;Role of phospholipids in phagocytosis;SHC1 events in ERBB2 signaling;VEGFR2 mediated cell proliferation	8	12.4	77.504	31	6.26626	5.46058	6.24405	6.70327	6.89971	6.7215	25.8678	26.3234	3	3			0.325628	0.576908	0.455559	0.587892	Q05655
88	O14654	Insulin receptor substrate 4	IRS4	26.7423	25.802	26.5099	26.7455	26.9539	26.7204	insulin receptor signaling pathway;signal transduction	insulin receptor binding;phosphatidylinositol 3-kinase binding;SH3/SH2 adaptor activity	cytosol;plasma membrane	Adipocytokine signaling pathway;AMPK signaling pathway;Autophagy - animal;cGMP-PKG signaling pathway;FoxO signaling pathway;Insulin signaling pathway;Longevity regulating pathway;Longevity regulating pathway - multiple species;Regulation of lipolysis in adipocytes;Type II diabetes mellitus	IRS	IRS-related events triggered by IGF1R	2	2.1	133.77	12	6.01899	5.26958	6.04029	5.8373	6.07026	5.7947	26.3514	26.8066	3	3			0.711307	0.283686	0.455199	0.924628	O14654
102	O15067	Phosphoribosylformylglycinamidine synthase	PFAS	27.6039	27.5356	26.3782	27.9736	27.6167	27.2838	anterior head development;'de novo' IMP biosynthetic process;glutamine metabolic process;purine ribonucleoside monophosphate biosynthetic process;response to drug	ATP binding;metal ion binding;phosphoribosylformylglycinamidine synthase activity	cytoplasm;cytosol;extracellular exosome	Metabolic pathways;Purine metabolism	AIRS_C	Purine ribonucleoside monophosphate biosynthesis	5	5.5	144.73	34	6.83591	6.3331	6.66281	6.95551	6.99294	6.87444	27.1726	27.6247	3	3			0.435479	0.466915	0.452084	0.70118	O15067
256	O95782	AP-2 complex subunit alpha-1	AP2A1	26.0539	25.2978	26.175	26.2108	26.3516	26.3169	antigen processing and presentation of exogenous peptide antigen via MHC class II;clathrin-dependent endocytosis;endocytosis;ephrin receptor signaling pathway;Golgi to endosome transport;intracellular protein transport;low-density lipoprotein particle clearance;low-density lipoprotein particle receptor catabolic process;membrane organization;negative regulation of hyaluronan biosynthetic process;…	clathrin adaptor activity;low-density lipoprotein particle receptor binding;protein C-terminus binding;protein kinase binding;protein-containing complex binding	AP-2 adaptor complex;apical plasma membrane;basolateral plasma membrane;clathrin coat of trans-Golgi network vesicle;clathrin-coated endocytic vesicle;clathrin-coated endocytic vesicle membrane;cytosol;endocytic vesicle membrane;endolysosome membrane;filopodium tip;membrane;plasma membrane	Endocrine and other factor-regulated calcium reabsorption;Endocytosis;Huntington disease;Synaptic vesicle cycle	Adaptin_N;Alpha_adaptin_C;Alpha_adaptinC2	Cargo recognition for clathrin-mediated endocytosis;Clathrin-mediated endocytosis;EPH-ephrin mediated repulsion of cells;LDL clearance;MHC class II antigen presentation;Nef Mediated CD4 Down-regulation;Nef Mediated CD8 Down-regulation;Recycling pathway of L1;Retrograde neurotrophin signalling;Trafficking of GluR2-containing AMPA receptors;VLDLR internalisation and degradation;WNT5A-dependent inte…	7	8.2	107.54	18	6.29088	5.63658	6.44615	6.34912	6.61849	6.37847	25.8422	26.2931	3	3			0.745134	0.270795	0.450856	0.943751	O95782
1372	Q92901	60S ribosomal protein L3-like	RPL3L	26.8774	26.4825	27.6776	26.2424	27.8708	28.2645	ribosomal large subunit assembly;translation	RNA binding;structural constituent of ribosome	cytosolic large ribosomal subunit;membrane;ribosome	Ribosome	Ribosomal_L3	Eukaryotic Translation Termination;Formation of a pool of free 40S subunits;GTP hydrolysis and joining of the 60S ribosomal subunit;L13a-mediated translational silencing of Ceruloplasmin expression;Major pathway of rRNA processing in the nucleolus and cytosol;Nonsense Mediated Decay (NMD) enhanced by the Exon Junction Complex (EJC);Nonsense Mediated Decay (NMD) independent of the Exon Junction Co…	4	6.6	46.295	27	5.378	4.70191	5.72246	6.33333	7.18543	5.91424	27.0125	27.4592	3	3			0.24849	0.650486	0.446759	0.489959	Q92901
191	O75477	Erlin-1	ERLIN1	26.8448	26.642	27.0801	27.3051	27.4005	27.1966	cholesterol metabolic process;negative regulation of cholesterol biosynthetic process;negative regulation of fatty acid biosynthetic process;SREBP signaling pathway;transmembrane transport;ubiquitin-dependent ERAD pathway	cholesterol binding;ubiquitin protein ligase binding	endoplasmic reticulum;endoplasmic reticulum membrane;integral component of membrane;protein-containing complex		Band_7	ABC-family proteins mediated transport;Defective CFTR causes cystic fibrosis	7	19.8	39.171	13	6.74039	6.32666	6.83237	6.61527	6.82338	6.40171	26.8556	27.3007	3	3			1.47774	0.105651	0.445103	1.31057	O75477
684	P49005	DNA polymerase delta subunit 2	POLD2	27.0021	26.5955	26.8833	26.9885	27.4664	27.3565	DNA damage response, detection of DNA damage;DNA replication;DNA strand elongation involved in DNA replication;nucleotide-excision repair, DNA gap filling;nucleotide-excision repair, DNA incision;nucleotide-excision repair, DNA incision, 5'-to lesion;telomere maintenance;telomere maintenance via semi-conservative replication;transcription-coupled nucleotide-excision repair;translesion synthesis	DNA binding;DNA-directed DNA polymerase activity	delta DNA polymerase complex;nucleoplasm;nucleus	Base excision repair;DNA replication;Homologous recombination;Mismatch repair;Nucleotide excision repair	DNA_pol_E_B	Dual Incision in GG-NER;Dual incision in TC-NER;Gap-filling DNA repair synthesis and ligation in GG-NER;Gap-filling DNA repair synthesis and ligation in TC-NER;HDR through Homologous Recombination (HRR);Mismatch repair (MMR) directed by MSH2:MSH3 (MutSbeta);Mismatch repair (MMR) directed by MSH2:MSH6 (MutSalpha);PCNA-Dependent Long Patch Base Excision Repair;Polymerase switching;Polymerase switch…	6	22.6	51.289	27	6.63464	6.39101	6.64754	6.42477	6.92343	6.87637	26.827	27.2704	3	3			1.10759	0.152205	0.443493	1.14217	P49005
399	P12235	ADP/ATP translocase 1	SLC25A4	27.913	27.891	27.9329	28.1217	28.419	28.5244	ADP transport;apoptotic mitochondrial changes;generation of precursor metabolites and energy;mitochondrial genome maintenance;negative regulation of necroptotic process;regulation of insulin secretion;viral process	adenine transmembrane transporter activity;ATP:ADP antiporter activity	integral component of mitochondrial membrane;integral component of plasma membrane;mitochondrial inner membrane;mitochondrion;myelin sheath	Calcium signaling pathway;Cellular senescence;cGMP-PKG signaling pathway;Human T-cell leukemia virus 1 infection;Huntington disease;Influenza A;Necroptosis;Parkinson disease	Mito_carr	Mitochondrial protein import;Regulation of insulin secretion;Vpr-mediated induction of apoptosis by mitochondrial outer membrane permeabilization	10	36.6	33.064	17	7.18656	6.7939	7.29387	6.87188	7.41424	7.40683	27.9123	28.355	3	3			1.66351	0.0925517	0.442722	1.37845	P12235
471	P21399	Cytoplasmic aconitate hydratase	ACO1	27.9635	27.5592	27.863	28.1465	28.4917	28.0738	adenylate cyclase-inhibiting G protein-coupled receptor signaling pathway;cAMP-mediated signaling;cellular iron ion homeostasis;cellular response to 2,3,7,8-tetrachlorodibenzodioxine;cellular response to cAMP;cellular response to cGMP;cellular response to drug;cellular response to granulocyte macrophage colony-stimulating factor stimulus;cellular response to macrophage colony-stimulating factor s…	3 iron, 4 sulfur cluster binding;3',5'-cyclic-AMP phosphodiesterase activity;3',5'-cyclic-GMP phosphodiesterase activity;4 iron, 4 sulfur cluster binding;aconitate hydratase activity;calcium channel activity;cAMP binding;cGMP binding;cGMP-stimulated cyclic-nucleotide phosphodiesterase activity;drug binding;identical protein binding;iron-responsive element binding;magnesium ion binding;metal ion b…	cytoplasm;cytosol;endoplasmic reticulum;extracellular exosome;Golgi apparatus;mitochondrial inner membrane;mitochondrial matrix;mitochondrial outer membrane;mitochondrion;nucleus;perinuclear region of cytoplasm;plasma membrane;presynaptic membrane	2-Oxocarboxylic acid metabolism;Aldosterone synthesis and secretion;Biosynthesis of amino acids;Carbon metabolism;cGMP-PKG signaling pathway;Citrate cycle (TCA cycle);Glyoxylate and dicarboxylate metabolism;Metabolic pathways;Morphine addiction;Olfactory transduction;Purine metabolism	Aconitase;Aconitase_C;GAF;GAF_2;PDEase_I	cGMP effects;G alpha (s) signalling events;Iron uptake and transport	16	25.5	98.398	90	7.08322	6.5582	7.18133	7.3098	7.43207	7.29453	27.7952	28.2373	3	3			1.17341	0.142135	0.442112	1.17223	P21399;O00408
1664	Q9UBM7	7-dehydrocholesterol reductase	DHCR7	26.6255	26.4584	26.8214	27.3492	26.6538	27.2244	blood vessel development;brassinosteroid biosynthetic process;cell differentiation;cholesterol biosynthetic process;cholesterol biosynthetic process via desmosterol;cholesterol biosynthetic process via lathosterol;lung development;multicellular organism growth;post-embryonic development;regulation of cell proliferation;regulation of cholesterol biosynthetic process;sterol biosynthetic process	7-dehydrocholesterol reductase activity;NADP binding;sterol delta7 reductase activity	cytosol;endoplasmic reticulum;endoplasmic reticulum membrane;integral component of endoplasmic reticulum membrane;membrane;nuclear outer membrane	Metabolic pathways;Steroid biosynthesis	ERG4_ERG24	Activation of gene expression by SREBF (SREBP);Cholesterol biosynthesis via desmosterol;Cholesterol biosynthesis via lathosterol	2	8.2	54.489	11	6.46497	5.97159	6.5564	7.11538	6.91501	6.54712	26.6351	27.0758	3	3			0.859479	0.223692	0.44069	1.00526	Q9UBM7
97	O14979	Heterogeneous nuclear ribonucleoprotein D-like	HNRNPDL	25.8393	25.0186	25.9358	25.9317	25.8735	26.3073	interleukin-12-mediated signaling pathway;regulation of gene expression;RNA processing	double-stranded DNA binding;poly(A) binding;poly(G) binding;RNA binding;sequence-specific DNA binding;sequence-specific double-stranded DNA binding;single-stranded DNA binding	cytosol;nucleoplasm;nucleus;ribonucleoprotein complex;spliceosomal complex		RRM_1	Gene and protein expression by JAK-STAT signaling after Interleukin-12 stimulation	5	17.1	46.437	11	6.77126	6.39062	6.69354	6.44965	6.37403	6.41923	25.5979	26.0375	3	3			0.614534	0.338892	0.439596	0.843469	O14979
568	P31930	Cytochrome b-c1 complex subunit 1, mitochondrial	UQCRC1	28.7243	29.1576	29.2485	29.4983	29.5706	29.3732	aerobic respiration;mitochondrial electron transport, ubiquinol to cytochrome c;oxidation-reduction process;oxidative phosphorylation;response to activity;response to alkaloid	metal ion binding;metalloendopeptidase activity;protein-containing complex binding;ubiquinol-cytochrome-c reductase activity;ubiquitin protein ligase binding	cytosol;mitochondrial inner membrane;mitochondrial respirasome;mitochondrial respiratory chain complex III;mitochondrion;myelin sheath	Alzheimer disease;Cardiac muscle contraction;Huntington disease;Metabolic pathways;Non-alcoholic fatty liver disease (NAFLD);Oxidative phosphorylation;Parkinson disease;Thermogenesis	Peptidase_M16;Peptidase_M16_C	Respiratory electron transport	7	27.7	52.645	97	7.28928	7.14248	7.62407	7.38347	7.56337	7.63515	29.0434	29.4807	3	3			1.19692	0.141706	0.437233	1.1763	P31930
1450	Q99460	26S proteasome non-ATPase regulatory subunit 1	PSMD1	25.8063	25.7308	25.9723	26.022	26.513	26.2854	neutrophil degranulation;post-translational protein modification;proteasome-mediated ubiquitin-dependent protein catabolic process;protein deubiquitination;regulation of protein catabolic process	enzyme regulator activity;ubiquitin protein ligase binding	azurophil granule lumen;cytosol;extracellular region;membrane;nucleoplasm;nucleus;proteasome accessory complex;proteasome complex;proteasome regulatory particle;proteasome regulatory particle, base subcomplex;proteasome storage granule	Epstein-Barr virus infection;Proteasome	PC_rep	ABC-family proteins mediated transport;Activation of NF-kappaB in B cells;Antigen processing: Ubiquitination & Proteasome degradation;APC/C:Cdc20 mediated degradation of Securin;APC/C:Cdh1 mediated degradation of Cdc20 and other APC/C:Cdh1 targeted proteins in late mitosis/early G1;Asymmetric localization of PCP proteins;AUF1 (hnRNP D0) binds and destabilizes mRNA;Autodegradation of Cdh1 by Cdh1:…	6	6.9	105.84	13	6.09346	5.78877	6.19167	6.20153	6.61932	6.52437	25.8365	26.2735	3	3			1.29014	0.132522	0.437007	1.21798	Q99460
1125	Q15758	Neutral amino acid transporter B(0)	SLC1A5	28.3101	28.0195	28.5771	28.4514	28.8924	28.8733	amino acid transport;glutamine secretion;glutamine transport;L-glutamine import across plasma membrane;neutral amino acid transport;protein homotrimerization	amino acid transmembrane transporter activity;L-glutamine transmembrane transporter activity;L-serine transmembrane transporter activity;metal ion binding;neutral amino acid transmembrane transporter activity;signaling receptor activity;symporter activity;virus receptor activity	extracellular exosome;integral component of membrane;integral component of plasma membrane;melanosome;membrane;plasma membrane	Central carbon metabolism in cancer;Protein digestion and absorption	SDF	Amino acid transport across the plasma membrane	5	10.2	56.598	29	7.05706	6.59511	7.25751	7.24569	7.28044	6.8591	28.3022	28.739	3	3			0.946337	0.194893	0.436829	1.05016	Q15758
1495	Q9BVL2	Nucleoporin p58/p45	NUPL1	28.7281	28.1416	28.3684	28.7613	28.7802	28.9922	mRNA export from nucleus;protein heterotetramerization;protein heterotrimerization;protein homooligomerization;regulation of protein import into nucleus;viral process	nuclear localization sequence binding;structural constituent of nuclear pore	nuclear envelope;nuclear membrane;nuclear pore	RNA transport		ISG15 antiviral mechanism;NEP/NS2 Interacts with the Cellular Export Machinery;NS1 Mediated Effects on Host Pathways;Nuclear import of Rev protein;Nuclear Pore Complex (NPC) Disassembly;Regulation of Glucokinase by Glucokinase Regulatory Protein;Regulation of HSF1-mediated heat shock response;Rev-mediated nuclear export of HIV RNA;snRNP Assembly;SUMOylation of chromatin organization proteins;SUMO…	8	16	60.896	34	7.51363	7.06588	7.59182	7.68779	7.92012	7.94175	28.4127	28.8446	3	3			1.09114	0.158675	0.431909	1.11863	Q9BVL2
556	P30260	Cell division cycle protein 27 homolog	CDC27	26.1351	25.8374	26.3923	26.8204	26.5564	26.2805	anaphase-promoting complex-dependent catabolic process;cell proliferation;metaphase/anaphase transition of mitotic cell cycle;protein K11-linked ubiquitination;regulation of mitotic cell cycle phase transition	protein phosphatase binding	anaphase-promoting complex;centrosome;cytoplasm;cytosol;nucleoplasm;nucleus;spindle	Cell cycle;Human T-cell leukemia virus 1 infection;Oocyte meiosis;Progesterone-mediated oocyte maturation;Ubiquitin mediated proteolysis	TPR_1;TPR_8	Antigen processing: Ubiquitination & Proteasome degradation;APC/C:Cdc20 mediated degradation of Cyclin B;APC/C:Cdc20 mediated degradation of mitotic proteins;APC/C:Cdc20 mediated degradation of Securin;APC/C:Cdh1 mediated degradation of Cdc20 and other APC/C:Cdh1 targeted proteins in late mitosis/early G1;APC-Cdc20 mediated degradation of Nek2A;Autodegradation of Cdh1 by Cdh1:APC/C;Cdc20:Phospho-…	8	13.7	91.866	20	6.47884	6.04403	6.58013	6.16095	6.66924	6.44207	26.1216	26.5524	3	3			0.89863	0.216133	0.430845	1.01707	P30260
300	P04844	Dolichyl-diphosphooligosaccharide--protein glycosyltransferase subunit 2	RPN2	29.5167	29.2378	29.6918	29.8273	30.1047	29.8029	aging;cellular protein modification process;protein N-linked glycosylation;protein N-linked glycosylation via asparagine;response to drug	ribosome binding	autophagosome membrane;endoplasmic reticulum membrane;integral component of membrane;membrane;oligosaccharyltransferase complex;rough endoplasmic reticulum	Metabolic pathways;N-Glycan biosynthesis;Protein processing in endoplasmic reticulum	Ribophorin_II	Asparagine N-linked glycosylation;SRP-dependent cotranslational protein targeting to membrane	18	33.8	69.283	140	7.90488	7.52359	8.16343	7.82228	8.13985	8.02222	29.4821	29.9116	3	3			1.23137	0.140729	0.429564	1.18059	P04844
401	P12268	Inosine-5-monophosphate dehydrogenase 2	IMPDH2	29.986	29.6463	29.9106	30.1542	30.3339	30.3368	cellular response to interleukin-4;circadian rhythm;GMP biosynthetic process;GTP biosynthetic process;lymphocyte proliferation;neutrophil degranulation;protein homotetramerization;purine ribonucleoside monophosphate biosynthetic process;retina development in camera-type eye	DNA binding;IMP dehydrogenase activity;metal ion binding;nucleic acid binding;nucleotide binding;RNA binding	azurophil granule lumen;cytoplasm;cytosol;extracellular exosome;extracellular region;ficolin-1-rich granule lumen;membrane;nucleus;peroxisomal membrane;secretory granule lumen	Drug metabolism - other enzymes;Metabolic pathways;Purine metabolism	CBS;IMPDH	Neutrophil degranulation;Purine ribonucleoside monophosphate biosynthesis	17	45.7	55.804	169	8.04833	7.39724	8.09999	8.00732	8.24187	8.21232	29.8476	30.275	3	3			1.63495	0.0989106	0.427362	1.33806	P12268;P20839
1	P0DPI2;A0A0B4J2D5			27.1869	26.9886	27.0717	27.6702	27.5185	27.3319			mitochondrion				7	46.6	28.17	19	7.20282	6.62158	7.01372	7.33433	7.16976	7.42441	27.0824	27.5069	3	3			1.69674	0.0967029	0.424474	1.35414	P0DPI2;A0A0B4J2D5
167	O60749	Sorting nexin-2	SNX2	27.97	27.2783	27.9669	28.0996	28.3081	28.073	early endosome to Golgi transport;endocytosis;intracellular protein transport;lamellipodium morphogenesis;positive regulation of protein catabolic process;protein complex oligomerization;receptor internalization;retrograde transport, endosome to Golgi	cadherin binding;epidermal growth factor receptor binding;identical protein binding;insulin receptor binding;leptin receptor binding;phosphatidylinositol binding;protein heterodimerization activity;protein homodimerization activity;transferrin receptor binding	cytoplasm;cytosol;early endosome membrane;endosome;endosome membrane;Golgi apparatus;intracellular membrane-bounded organelle;lamellipodium;lysosome;membrane;protein-containing complex;retromer complex;retromer, tubulation complex;vesicle	Endocytosis	PX;Sorting_nexin;Vps5	Golgi Associated Vesicle Biogenesis	14	31	58.47	55	7.42844	6.88046	7.56084	7.18718	7.80667	7.53442	27.7384	28.1603	3	3			0.806991	0.260984	0.421822	0.954871	O60749;Q13596
1429	Q96J01	THO complex subunit 3	THOC3	26.8324	26.4974	26.4787	27.1289	26.8298	27.1062	mRNA 3'-end processing;mRNA export from nucleus;RNA export from nucleus;RNA splicing;viral mRNA export from host cell nucleus	RNA binding	nuclear speck;nucleoplasm;THO complex part of transcription export complex;transcription export complex	RNA transport;Spliceosome	ANAPC4_WD40;eIF2A;WD40	Cleavage of Growing Transcript in the Termination Region;mRNA 3'-end processing;Transport of Mature mRNA derived from an Intron-Containing Transcript	8	32.5	38.771	26	7.06198	6.30425	7.10123	6.76559	6.99976	6.91623	26.6029	27.0216	3	3			1.30921	0.134704	0.418756	1.19703	Q96J01
589	P35520	Cystathionine beta-synthase	CBS	28.5369	28.1343	28.5781	28.8816	28.6751	28.9478	cysteine biosynthetic process;cysteine biosynthetic process from serine;cysteine biosynthetic process via cystathionine;DNA protection;homocysteine catabolic process;homocysteine metabolic process;hydrogen sulfide biosynthetic process;L-cysteine catabolic process;L-serine catabolic process;L-serine metabolic process;transsulfuration	carbon monoxide binding;cystathionine beta-synthase activity;cysteine synthase activity;enzyme binding;heme binding;identical protein binding;metal ion binding;modified amino acid binding;nitric oxide binding;nitrite reductase (NO-forming) activity;oxygen binding;protein homodimerization activity;pyridoxal phosphate binding;S-adenosyl-L-methionine binding;ubiquitin protein ligase binding	cytoplasm;cytosol;nucleus	Biosynthesis of amino acids;Cysteine and methionine metabolism;Glycine, serine and threonine metabolism;Metabolic pathways	CBS;PALP	Cysteine formation from homocysteine;Metabolism of ingested SeMet, Sec, MeSec into H2Se	9	22.9	60.586	60	7.04587	6.57914	7.22487	7.19036	7.19819	7.23676	28.4164	28.8348	3	3			1.20151	0.150632	0.418386	1.15048	P35520
862	P62424	60S ribosomal protein L7a	RPL7A	30.8075	30.6436	30.8071	31.2627	31.1744	31.0692	maturation of LSU-rRNA;nuclear-transcribed mRNA catabolic process, nonsense-mediated decay;SRP-dependent cotranslational protein targeting to membrane;translation;translational initiation	cadherin binding;RNA binding;structural constituent of ribosome	cytoplasm;cytosol;cytosolic large ribosomal subunit;focal adhesion;membrane;nucleolus;nucleus;polysomal ribosome;synapse	Ribosome	Ribosomal_L7Ae	Eukaryotic Translation Termination;Formation of a pool of free 40S subunits;GTP hydrolysis and joining of the 60S ribosomal subunit;L13a-mediated translational silencing of Ceruloplasmin expression;Major pathway of rRNA processing in the nucleolus and cytosol;Nonsense Mediated Decay (NMD) enhanced by the Exon Junction Complex (EJC);Nonsense Mediated Decay (NMD) independent of the Exon Junction Co…	12	47.7	29.995	105	8.81603	8.31902	8.88072	8.78159	8.90124	8.82852	30.7527	31.1688	3	3			2.22295	0.0753803	0.416053	1.4959	P62424
269	P00374	Dihydrofolate reductase	DHFR	29.0723	28.5511	28.9189	29.3385	29.4849	28.9649	axon regeneration;dihydrofolate metabolic process;folic acid metabolic process;negative regulation of translation;one-carbon metabolic process;oxidation-reduction process;positive regulation of nitric-oxide synthase activity;regulation of removal of superoxide radicals;regulation of transcription involved in G1/S transition of mitotic cell cycle;response to methotrexate;tetrahydrobiopterin biosyn…	dihydrofolate reductase activity;drug binding;folate reductase activity;folic acid binding;methotrexate binding;mRNA binding;NADP binding;NADPH binding;sequence-specific mRNA binding;translation repressor activity, mRNA regulatory element binding	cytosol;mitochondrial inner membrane;mitochondrial matrix;mitochondrion	Antifolate resistance;Folate biosynthesis;Metabolic pathways;One carbon pool by folate	DHFR_1	Activation of E2F1 target genes at G1/S;Metabolism of folate and pterines;Tetrahydrobiopterin (BH4) synthesis, recycling, salvage and regulation	12	71.7	21.452	108	7.97168	7.46024	7.98231	7.70004	8.20739	7.99059	28.8475	29.2627	3	3			0.884117	0.234688	0.415273	0.991514	P00374;Q86XF0
413	P13674	Prolyl 4-hydroxylase subunit alpha-1	P4HA1	26.4199	26.353	26.2701	26.7363	26.7044	26.8368	collagen fibril organization;peptidyl-proline hydroxylation to 4-hydroxy-L-proline	identical protein binding;iron ion binding;L-ascorbic acid binding;oxidoreductase activity, acting on single donors with incorporation of molecular oxygen, incorporation of two atoms of oxygen;procollagen-proline 4-dioxygenase activity	endoplasmic reticulum;endoplasmic reticulum lumen;intracellular membrane-bounded organelle;membrane;mitochondrion;procollagen-proline 4-dioxygenase complex	Arginine and proline metabolism;Metabolic pathways	2OG-FeII_Oxy_3;P4Ha_N	Collagen biosynthesis and modifying enzymes	7	16.5	61.049	25	6.77734	6.17143	6.33504	6.74332	7.00039	6.76382	26.3477	26.7592	3	3			2.65612	0.0557563	0.411482	1.5894	P13674
635	P42025	Beta-centractin	ACTR1B	27.619	27.0892	27.2126	27.6834	28.1036	27.3678	antigen processing and presentation of exogenous peptide antigen via MHC class II;neutrophil degranulation	ATP binding	centrosome;cytoplasm;cytosol;dynactin complex;extracellular exosome;extracellular region;ficolin-1-rich granule lumen;membrane;microtubule cytoskeleton;secretory granule lumen		Actin	MHC class II antigen presentation;Neutrophil degranulation	7	25.3	42.293	16	7.27727	6.73022	7.23697	7.28702	7.488	7.22	27.307	27.7183	3	3			0.704037	0.311579	0.411307	0.881597	P42025
1688	Q9UII2	ATPase inhibitor, mitochondrial	ATPIF1	27.1853	27.5174	28.0579	26.7764	28.556	28.6514	angiogenesis;erythrocyte differentiation;generation of precursor metabolites and energy;heme biosynthetic process;mitochondrial depolarization;negative regulation of ATPase activity;negative regulation of endothelial cell proliferation;negative regulation of hydrolase activity;positive regulation of autophagy of mitochondrion in response to mitochondrial depolarization;positive regulation of mito…	angiostatin binding;ATPase binding;ATPase inhibitor activity;calmodulin binding;enzyme binding;enzyme inhibitor activity;mitochondrial proton-transporting ATP synthase complex binding;protein homodimerization activity	cell surface;mitochondrion		IATP		3	17	12.249	14	7.57723	7.22453	7.51646	7.73478	7.61581	7.69543	27.5868	27.9946	3	3			0.243757	0.663194	0.407751	0.473793	Q9UII2
56	O00154	Cytosolic acyl coenzyme A thioester hydrolase	ACOT7	27.6548	27.5535	27.9773	28.2193	28.0779	28.1101	acyl-CoA metabolic process;coenzyme A biosynthetic process;long-chain fatty-acyl-CoA catabolic process;medium-chain fatty acid biosynthetic process;medium-chain fatty-acyl-CoA catabolic process;palmitic acid biosynthetic process	acyl-CoA hydrolase activity;carboxylic ester hydrolase activity;fatty-acyl-CoA binding;long-chain fatty acyl-CoA binding;myristoyl-CoA hydrolase activity;palmitoyl-CoA hydrolase activity;protein homodimerization activity	cytosol;extracellular exosome;mitochondrion;nucleoplasm	Biosynthesis of unsaturated fatty acids;Fatty acid elongation	4HBT	Mitochondrial Fatty Acid Beta-Oxidation	6	20.5	41.796	57	7.20604	6.76078	7.22766	7.14298	7.36953	7.32545	27.7285	28.1358	3	3			1.40804	0.132043	0.407246	1.21655	O00154
512	P25788	Proteasome subunit alpha type-3	PSMA3	28.0386	27.7532	27.7295	28.2925	28.2405	28.2037	post-translational protein modification;proteasomal protein catabolic process;proteasomal ubiquitin-independent protein catabolic process;proteasome-mediated ubiquitin-dependent protein catabolic process;protein deubiquitination;regulation of endopeptidase activity;viral process	endopeptidase activity;threonine-type endopeptidase activity;ubiquitin protein ligase binding	cytoplasm;cytosol;extracellular exosome;nucleoplasm;nucleus;proteasome complex;proteasome core complex;proteasome core complex, alpha-subunit complex;synapse	Proteasome	Proteasome;Proteasome_A_N	ABC-family proteins mediated transport;Activation of NF-kappaB in B cells;Antigen processing: Ubiquitination & Proteasome degradation;APC/C:Cdc20 mediated degradation of Securin;APC/C:Cdh1 mediated degradation of Cdc20 and other APC/C:Cdh1 targeted proteins in late mitosis/early G1;Asymmetric localization of PCP proteins;AUF1 (hnRNP D0) binds and destabilizes mRNA;Autodegradation of Cdh1 by Cdh1:…	6	22.7	28.433	41	7.57782	7.11598	7.68829	7.81818	7.65921	7.19476	27.8404	28.2455	3	3			1.77345	0.0997213	0.405125	1.33873	P25788
1378	Q92974	Rho guanine nucleotide exchange factor 2	ARHGEF2	27.1359	26.6281	27.1577	27.1156	27.7453	27.2742	actin filament organization;asymmetric neuroblast division;cell morphogenesis;cellular hyperosmotic response;cellular response to muramyl dipeptide;cellular response to tumor necrosis factor;establishment of mitotic spindle orientation;G protein-coupled receptor signaling pathway;innate immune response;intracellular protein transport;intracellular signal transduction;negative regulation of extrin…	guanyl-nucleotide exchange factor activity;microtubule binding;Rac GTPase binding;Rac guanyl-nucleotide exchange factor activity;Rho GTPase binding;Rho guanyl-nucleotide exchange factor activity;transcription factor binding;zinc ion binding	bicellular tight junction;cytoplasm;cytoplasmic vesicle;cytoskeleton;cytosol;dendritic shaft;focal adhesion;glutamatergic synapse;Golgi apparatus;microtubule;neuronal cell body;podosome;postsynaptic density, intracellular component;protein-containing complex;ruffle membrane;spindle;vesicle	Fluid shear stress and atherosclerosis;Pathogenic Escherichia coli infection;Tight junction	RhoGEF	G alpha (12/13) signalling events;NRAGE signals death through JNK;Rho GTPase cycle	5	5.5	111.54	22	5.89078	5.81359	6.36464	6.83376	6.5365	6.3438	26.9739	27.3784	3	3			0.721852	0.308274	0.404441	0.886306	Q92974
444	P17987	T-complex protein 1 subunit alpha	TCP1	31.5416	31.5306	32.1598	31.919	32.2789	32.2426	binding of sperm to zona pellucida;interleukin-12-mediated signaling pathway;positive regulation of establishment of protein localization to telomere;positive regulation of protein localization to Cajal body;positive regulation of telomerase activity;positive regulation of telomerase RNA localization to Cajal body;positive regulation of telomere maintenance via telomerase;protein folding;protein …	ATP binding;RNA binding;ubiquitin protein ligase binding;unfolded protein binding	acrosomal vesicle;cell body;centrosome;chaperonin-containing T-complex;cytosol;extracellular exosome;Golgi apparatus;microtubule;myelin sheath;nuclear heterochromatin;pericentriolar material;zona pellucida receptor complex		Cpn60_TCP1	Association of TriC/CCT with target proteins during biosynthesis;BBSome-mediated cargo-targeting to cilium;Cooperation of PDCL (PhLP1) and TRiC/CCT in G-protein beta folding;Folding of actin by CCT/TriC;Formation of tubulin folding intermediates by CCT/TriC;Gene and protein expression by JAK-STAT signaling after Interleukin-12 stimulation;Prefoldin mediated transfer of substrate to CCT/TriC	22	61.5	60.343	302	8.3611	8.0223	8.61655	8.51441	8.72414	8.63366	31.744	32.1469	3	3			0.782926	0.284492	0.402856	0.921175	P17987
379	P10620	Microsomal glutathione S-transferase 1	MGST1	28.0386	27.4872	28.305	28.4122	28.0478	28.5721	cellular response to lipid hydroperoxide;glutathione derivative biosynthetic process;glutathione metabolic process;Leydig cell differentiation;neutrophil degranulation;oxidation-reduction process;protein homotrimerization;response to drug;response to lipopolysaccharide;response to organonitrogen compound;xenobiotic metabolic process	glutathione binding;glutathione peroxidase activity;glutathione transferase activity;protein homodimerization activity	apical part of cell;azurophil granule membrane;endoplasmic reticulum;endoplasmic reticulum membrane;integral component of membrane;mitochondrial outer membrane;mitochondrion;nucleus;peroxisomal membrane;plasma membrane	Chemical carcinogenesis;Drug metabolism - cytochrome P450;Drug metabolism - other enzymes;Fluid shear stress and atherosclerosis;Glutathione metabolism;Hepatocellular carcinoma;Metabolic pathways;Metabolism of xenobiotics by cytochrome P450;Pathways in cancer;Platinum drug resistance	MAPEG	Aflatoxin activation and detoxification;Glutathione conjugation;Neutrophil degranulation	2	11.6	17.598	11	7.70308	7.09715	7.90142	7.8863	7.77469	7.91513	27.9436	28.344	3	3			0.629593	0.358518	0.400449	0.823232	P10620
322	P06737	Glycogen phosphorylase, liver form	PYGL	28.741	28.3775	28.6938	28.8866	29.2832	28.8438	5-phosphoribose 1-diphosphate biosynthetic process;glucose homeostasis;glycogen catabolic process;glycogen metabolic process;necroptotic process;neutrophil degranulation;response to bacterium	AMP binding;ATP binding;bile acid binding;drug binding;glucose binding;glycogen phosphorylase activity;linear malto-oligosaccharide phosphorylase activity;nucleotide binding;protein homodimerization activity;purine nucleobase binding;pyridoxal phosphate binding;SHG alpha-glucan phosphorylase activity;vitamin binding	cytoplasm;cytosol;extracellular exosome;extracellular region;ficolin-1-rich granule lumen;secretory granule lumen	Glucagon signaling pathway;Insulin resistance;Insulin signaling pathway;Metabolic pathways;Necroptosis;Starch and sucrose metabolism	Phosphorylase	Glycogen breakdown (glycogenolysis);Neutrophil degranulation	28	42.7	97.147	234	7.76741	7.29983	7.79404	7.76374	7.97741	7.74625	28.6041	29.0045	3	3			1.04192	0.194035	0.400405	1.05228	P06737;P11217
1651	Q9P258	Protein RCC2	RCC2	27.9559	28.2229	28.3506	28.6947	28.4578	28.5772	activation of GTPase activity;cell cycle;cell division;chromosome passenger complex localization to kinetochore;establishment of protein localization;focal adhesion assembly;integrin-mediated signaling pathway;negative regulation of focal adhesion assembly;negative regulation of GTPase activity;negative regulation of substrate adhesion-dependent cell spreading;positive regulation of attachment of…	guanyl-nucleotide exchange factor activity;microtubule binding;protein domain specific binding;protein kinase binding;Rac GTPase binding;RNA binding;small GTPase binding	chromosome, centromeric core domain;cytosol;early endosome membrane;microtubule;midbody;mitotic spindle midzone;nucleolus;plasma membrane		RCC1	Amplification of signal from unattached kinetochores via a MAD2 inhibitory signal;Mitotic Prometaphase;Resolution of Sister Chromatid Cohesion;RHO GTPases Activate Formins;Separation of Sister Chromatids	8	22.2	56.084	39	7.31404	6.10078	6.81515	6.2332	6.96821	6.97284	28.1765	28.5766	3	3			1.38373	0.135046	0.40008	1.19458	Q9P258
824	P61254	60S ribosomal protein L26	RPL26	30.0496	29.8805	30.0343	30.3318	30.4263	30.4063	activation of GTPase activity;cellular response to gamma radiation;cellular response to UV;cytoplasmic translation;DNA damage response, signal transduction by p53 class mediator resulting in cell cycle arrest;nuclear-transcribed mRNA catabolic process, nonsense-mediated decay;positive regulation of DNA damage response, signal transduction by p53 class mediator resulting in transcription of p21 cl…	GTPase activator activity;mRNA 5'-UTR binding;protein heterodimerization activity;RNA binding;structural constituent of ribosome	cytoplasm;cytosol;cytosolic large ribosomal subunit;cytosolic ribosome;extracellular exosome;extracellular space;membrane;nucleolus;nucleoplasm;nucleus;plasma membrane;ribonucleoprotein complex	Ribosome	KOW;Rap_GAP;Ribosomal_L26	Eukaryotic Translation Termination;Formation of a pool of free 40S subunits;GTP hydrolysis and joining of the 60S ribosomal subunit;L13a-mediated translational silencing of Ceruloplasmin expression;Major pathway of rRNA processing in the nucleolus and cytosol;Nonsense Mediated Decay (NMD) enhanced by the Exon Junction Complex (EJC);Nonsense Mediated Decay (NMD) independent of the Exon Junction Co…	8	54.5	17.258	87	8.70219	8.18495	8.8034	8.77861	8.83701	8.71773	29.9882	30.3881	3	3			2.54862	0.0676893	0.399989	1.5315	P61254;Q2PPJ7
302	P05023	Sodium/potassium-transporting ATPase subunit alpha-1	ATP1A1	27.26	27.3887	27.716	27.8061	27.7036	28.0537	adult locomotory behavior;ATP hydrolysis coupled proton transport;ATP metabolic process;cardiac muscle cell action potential involved in contraction;cardiac muscle contraction;cell communication by electrical coupling involved in cardiac conduction;cellular potassium ion homeostasis;cellular response to amyloid-beta;cellular response to mechanical stimulus;cellular response to steroid hormone sti…	ADP binding;amyloid-beta binding;ankyrin binding;ATP binding;chaperone binding;ion antiporter activity involved in regulation of presynaptic membrane potential;magnesium ion binding;metal ion binding;phosphatase activity;phosphatidylinositol 3-kinase binding;potassium ion binding;potassium:proton exchanging ATPase activity;protein domain specific binding;protein kinase binding;sodium ion binding;…	apical plasma membrane;axon;basolateral plasma membrane;caveola;cytoplasm;dendritic spine;endoplasmic reticulum;endosome;extracellular exosome;extracellular space;extracellular vesicle;Golgi apparatus;integral component of membrane;integral component of plasma membrane;intercalated disc;melanosome;membrane;myelin sheath;neuronal cell body;neuronal cell body membrane;plasma membrane;postsynaptic d…	Adrenergic signaling in cardiomyocytes;Aldosterone synthesis and secretion;Aldosterone-regulated sodium reabsorption;Bile secretion;cAMP signaling pathway;Carbohydrate digestion and absorption;Cardiac muscle contraction;cGMP-PKG signaling pathway;Collecting duct acid secretion;Endocrine and other factor-regulated calcium reabsorption;Gastric acid secretion;Insulin secretion;Metabolic pathways;Min…	Cation_ATPase_C;Cation_ATPase_N;H-K_ATPase_N	Ion homeostasis;Ion transport by P-type ATPases	13	17.5	112.89	75	6.8409	6.35141	6.97559	6.81422	6.82456	7.09545	27.4549	27.8544	3	3			1.09896	0.17784	0.399544	1.07708	P05023;P13637;P50993;Q13733;P20648;P54707
1213	Q96GK7;Q6P2I3	Fumarylacetoacetate hydrolase domain-containing protein 2A;Fumarylacetoacetate hydrolase domain-containing protein 2B	FAHD2A;FAHD2B	26.0288	26.0426	26.4179	26.6252	26.5259	26.5367		hydrolase activity;metal ion binding			FAA_hydrolase		4	17.8	34.596	23	6.85243	6.61239	7.06521	6.70017	7.18679	6.73269	26.1631	26.5626	3	3			1.41686	0.134491	0.399503	1.20589	Q96GK7;Q6P2I3
1291	Q8N766	ER membrane protein complex subunit 1	EMC1	25.6106	25.9376	26.2994	26.3561	26.2074	26.4816	protein folding in endoplasmic reticulum		ER membrane protein complex;integral component of membrane;protein-containing complex		EMC1_C;PQQ_2		5	6.4	111.76	13	6.37929	5.93796	6.66193	6.07129	6.66461	6.65497	25.9492	26.3484	3	3			0.867269	0.253873	0.399161	0.963865	Q8N766
1490	Q9BV20	Methylthioribose-1-phosphate isomerase	MRI1	27.5301	27.2083	27.7331	27.7746	28.0069	27.8858	L-methionine salvage from methylthioadenosine;L-methionine salvage from S-adenosylmethionine	identical protein binding;S-methyl-5-thioribose-1-phosphate isomerase activity	cell projection;cytosol;fibrillar center;nucleoplasm	Cysteine and methionine metabolism;Metabolic pathways	IF-2B	Methionine salvage pathway	3	15.2	39.149	22	6.88683	6.48994	6.86122	6.76306	7.11554	6.95847	27.4905	27.8891	3	3			1.1234	0.172459	0.398646	1.08658	Q9BV20
386	P11177	Pyruvate dehydrogenase E1 component subunit beta, mitochondrial	PDHB	30.4577	30.562	30.5399	30.9548	30.9964	30.7946	acetyl-CoA biosynthetic process from pyruvate;glucose metabolic process;mitochondrial acetyl-CoA biosynthetic process from pyruvate;tricarboxylic acid cycle	pyruvate dehydrogenase (acetyl-transferring) activity;pyruvate dehydrogenase activity	mitochondrial matrix;mitochondrion;nucleoplasm;nucleus;pyruvate dehydrogenase complex	Carbon metabolism;Central carbon metabolism in cancer;Citrate cycle (TCA cycle);Glucagon signaling pathway;Glycolysis / Gluconeogenesis;HIF-1 signaling pathway;Metabolic pathways;Pyruvate metabolism	Transket_pyr;Transketolase_C	Glyoxylate metabolism and glycine degradation;Pyruvate metabolism;Regulation of pyruvate dehydrogenase (PDH) complex;Signaling by Retinoic Acid	9	39	39.233	93	8.34912	7.96136	8.51001	8.34351	8.54114	8.45271	30.5199	30.9153	3	3			2.33269	0.0799444	0.3954	1.46862	P11177
658	P46109	Crk-like protein	CRKL	27.0743	27.4844	27.2965	27.7148	27.7659	27.5571	acetylcholine receptor signaling pathway;activation of GTPase activity;activation of MAPK activity;activation of MAPKK activity;anterior/posterior pattern specification;B cell apoptotic process;blood vessel development;cell chemotaxis;cellular response to interleukin-7;cellular response to transforming growth factor beta stimulus;cerebellar neuron development;cerebral cortex development;cranial s…	cadherin binding;identical protein binding;phosphotyrosine residue binding;RNA binding;SH3/SH2 adaptor activity	cytosol;extrinsic component of postsynaptic membrane;neuromuscular junction;nucleoplasm;protein-containing complex	Bacterial invasion of epithelial cells;Chemokine signaling pathway;Chronic myeloid leukemia;ErbB signaling pathway;Fc gamma R-mediated phagocytosis;Focal adhesion;Human cytomegalovirus infection;Human immunodeficiency virus 1 infection;Insulin signaling pathway;MAPK signaling pathway;MicroRNAs in cancer;Neurotrophin signaling pathway;Pathways in cancer;Rap1 signaling pathway;Regulation of actin c…	SH2;SH3_1;SH3_2	Downstream signal transduction;Erythropoietin activates RAS;Frs2-mediated activation;MET activates RAP1 and RAC1;MET receptor recycling;Regulation of signaling by CBL	6	22.8	33.777	32	7.26186	6.94823	7.38611	7.38922	7.41837	7.39056	27.2851	27.6792	3	3			1.37215	0.140247	0.394191	1.17971	P46109
1264	Q86X55	Histone-arginine methyltransferase CARM1	CARM1	27.0596	26.6237	26.7739	27.3623	27.1034	27.1731	aging;DNA damage response, signal transduction by p53 class mediator resulting in cell cycle arrest;endochondral bone morphogenesis;histone arginine methylation;histone H3-R17 methylation;histone H3-R2 methylation;histone methylation;intracellular estrogen receptor signaling pathway;negative regulation of dendrite development;negative regulation of protein binding;peptidyl-arginine methylation, t…	beta-catenin binding;histone methyltransferase activity;histone methyltransferase activity (H3-R17 specific);histone-arginine N-methyltransferase activity;lysine-acetylated histone binding;nuclear receptor transcription coactivator activity;protein homodimerization activity;protein methyltransferase activity;protein-arginine N-methyltransferase activity;protein-arginine omega-N asymmetric methylt…	cytoplasm;cytosol;nucleoplasm;nucleus;RNA polymerase II transcription factor complex	Endocrine resistance	CARM1	Activation of gene expression by SREBF (SREBP);BMAL1:CLOCK,NPAS2 activates circadian gene expression;Circadian Clock;Estrogen-dependent gene expression;PPARA activates gene expression;Regulation of lipid metabolism by Peroxisome proliferator-activated receptor alpha (PPARalpha);RMTs methylate histone arginines;RORA activates gene expression;TP53 Regulates Transcription of Genes Involved in G2 Cel…	7	15.6	65.853	27	7.13685	6.6474	7.14551	6.86377	7.26052	7.10339	26.8191	27.2129	3	3			1.23784	0.156616	0.393866	1.12718	Q86X55
148	O43929	Origin recognition complex subunit 4	ORC4	26.2673	25.4585	26.0719	26.1251	26.4733	26.3803	DNA replication;DNA replication initiation;G1/S transition of mitotic cell cycle	ATP binding;DNA replication origin binding;nucleotide binding	cytosol;nuclear chromosome, telomeric region;nuclear origin of replication recognition complex;nucleolus;nucleoplasm;nucleus;origin recognition complex	Cell cycle	BACK;BTB;Kelch_1;ORC4_C	Activation of ATR in response to replication stress;Activation of the pre-replicative complex;Assembly of the ORC complex at the origin of replication;Assembly of the pre-replicative complex;CDC6 association with the ORC:origin complex;CDT1 association with the CDC6:ORC:origin complex;E2F-enabled inhibition of pre-replication complex formation;Orc1 removal from chromatin	5	13.8	50.377	18	6.64202	5.83999	6.59091	6.4275	6.92684	6.79474	25.9326	26.3262	3	3			0.674569	0.337223	0.393664	0.846628	O43929;CON__Q2YDI2;Q96NJ5
1307	Q8NFD5	AT-rich interactive domain-containing protein 1B	ARID1B	25.8466	25.6784	26.0941	26.263	26.3177	26.2184	chromatin remodeling;chromatin-mediated maintenance of transcription;nervous system development	DNA binding;DNA-binding transcription factor activity, RNA polymerase II-specific;transcription coactivator activity	cytosol;nBAF complex;nucleoplasm;plasma membrane;SWI/SNF complex	Hepatocellular carcinoma;Thermogenesis	ARID;BAF250_C	RMTs methylate histone arginines;RUNX1 interacts with co-factors whose precise effect on RUNX1 targets is not known	9	3.9	243.94	29	6.43332	5.73019	6.02576	6.22318	6.63311	6.58023	25.8731	26.2664	3	3			1.47015	0.13236	0.3933	1.21356	Q8NFD5
1006	Q12931	Heat shock protein 75 kDa, mitochondrial	TRAP1	30.1597	29.7728	30.2914	30.472	30.5629	30.3673	chaperone-mediated protein folding;negative regulation of cellular respiration;negative regulation of intrinsic apoptotic signaling pathway in response to hydrogen peroxide;negative regulation of reactive oxygen species biosynthetic process;translational attenuation	ATP binding;protein kinase binding;RNA binding;tumor necrosis factor receptor binding;unfolded protein binding	membrane;mitochondrial inner membrane;mitochondrial intermembrane space;mitochondrial matrix;mitochondrion;nucleoplasm		HSP90	Respiratory electron transport	24	43.2	80.109	203	7.6262	7.27184	7.90961	7.75398	7.97574	7.87342	30.0746	30.4674	3	3			1.11554	0.179657	0.392803	1.07444	Q12931
720	P50914	60S ribosomal protein L14	RPL14	28.5316	28.8849	28.8062	29.163	29.1562	29.0818	nuclear-transcribed mRNA catabolic process, nonsense-mediated decay;ribosomal large subunit biogenesis;rRNA processing;SRP-dependent cotranslational protein targeting to membrane;translation;translational initiation	cadherin binding;RNA binding;structural constituent of ribosome	cytosol;cytosolic large ribosomal subunit;extracellular exosome;membrane;postsynaptic density	Ribosome	Ribosomal_L14e	Eukaryotic Translation Termination;Formation of a pool of free 40S subunits;GTP hydrolysis and joining of the 60S ribosomal subunit;L13a-mediated translational silencing of Ceruloplasmin expression;Major pathway of rRNA processing in the nucleolus and cytosol;Nonsense Mediated Decay (NMD) enhanced by the Exon Junction Complex (EJC);Nonsense Mediated Decay (NMD) independent of the Exon Junction Co…	4	15.8	23.432	60	7.88507	7.65879	7.84332	7.91255	8.09541	8.00488	28.7409	29.1336	3	3			1.62891	0.120738	0.392755	1.26613	P50914
1299	Q8ND24	RING finger protein 214	RNF214	27.1118	26.9694	27.4079	27.4164	27.7384	27.5028		metal ion binding;ubiquitin-protein transferase activity					11	16.9	77.667	48	7.10219	6.51296	7.26271	7.43522	7.40152	7.23297	27.163	27.5525	3	3			1.13712	0.178095	0.389478	1.07865	Q8ND24
598	P36404	ADP-ribosylation factor-like protein 2	ARL2	26.8578	26.0142	26.5062	26.8019	27.0368	26.7054	bicellular tight junction assembly;centrosome cycle;maintenance of protein location in nucleus;negative regulation of GTPase activity;positive regulation of cell-substrate adhesion;positive regulation of microtubule polymerization;regulation of insulin secretion;regulation of microtubule polymerization;tubulin complex assembly	GTP binding;GTPase activity;GTPase inhibitor activity	centrosome;cytosol;focal adhesion;Golgi apparatus;lateral plasma membrane;mitochondrial intermembrane space;mitochondrial matrix;nucleolus;nucleus		Arf	Post-chaperonin tubulin folding pathway;Regulation of insulin secretion	4	23.9	20.878	21	7.25513	6.66449	7.22881	7.14848	7.51968	7.22331	26.4594	26.8481	3	3			0.668524	0.346426	0.38865	0.83816	P36404
1724	Q9UQE7	Structural maintenance of chromosomes protein 3	SMC3	27.6551	27.3971	27.6526	28.026	27.9046	27.9377	cell division;DNA repair;interaction with symbiont;meiotic cell cycle;mitotic cell cycle;negative regulation of DNA endoreduplication;positive regulation by host of viral release from host cell;regulation of DNA replication;regulation of mitotic spindle assembly;sister chromatid cohesion;stem cell population maintenance	ATP binding;beta-tubulin binding;chromatin binding;dynein complex binding;mediator complex binding;microtubule motor activity;protein heterodimerization activity	basement membrane;chromatin;chromosome;chromosome, centromeric region;cohesin complex;cytosol;intracellular;lateral element;meiotic cohesin complex;mitotic spindle pole;nuclear matrix;nuclear meiotic cohesin complex;nucleoplasm;nucleus	Cell cycle;Oocyte meiosis	SMC_hinge;SMC_N	Cohesin Loading onto Chromatin;Establishment of Sister Chromatid Cohesion;Estrogen-dependent gene expression;Meiotic synapsis;Resolution of Sister Chromatid Cohesion;Separation of Sister Chromatids;SUMOylation of DNA damage response and repair proteins	27	27.1	141.54	65	6.89303	6.2055	6.90384	6.23792	6.95935	6.88833	27.5683	27.9561	3	3			1.85422	0.1012	0.387842	1.32403	Q9UQE7
70	O00425	Insulin-like growth factor 2 mRNA-binding protein 3	IGF2BP3	27.9379	27.6082	27.5958	28.2086	28.1895	27.9009	anatomical structure morphogenesis;mRNA transport;negative regulation of translation;regulation of cytokine biosynthetic process;regulation of mRNA stability;translation	mRNA 3'-UTR binding;mRNA 5'-UTR binding;RNA binding;translation regulator activity	cytoplasm;cytosol;nucleus		KH_1;RRM_1	Insulin-like Growth Factor-2 mRNA Binding Proteins (IGF2BPs/IMPs/VICKZs) bind RNA	20	48	63.704	115	7.50648	7.09461	7.49984	7.35359	7.70094	7.64982	27.714	28.0997	3	3			1.20967	0.163497	0.385721	1.10255	O00425
552	P30085	UMP-CMP kinase	CMPK1	26.077	25.3161	26.6951	26.151	26.5023	26.5886	'de novo' pyrimidine nucleobase biosynthetic process;nucleobase-containing small molecule interconversion;nucleoside diphosphate phosphorylation;nucleoside triphosphate biosynthetic process;pyrimidine ribonucleotide biosynthetic process	ATP binding;cytidylate kinase activity;nucleoside diphosphate kinase activity;nucleoside monophosphate kinase activity;uridine kinase activity;uridylate kinase activity	cytoplasm;cytosol;extracellular exosome;nucleolus;nucleus	Drug metabolism - other enzymes;Metabolic pathways;Pyrimidine metabolism		Interconversion of nucleotide di- and triphosphates	4	29.6	22.222	13	6.29872	6.01254	7.07515	6.99722	6.06096	6.90962	26.0294	26.414	3	3			0.384766	0.547201	0.384583	0.619632	P30085
1381	Q969G6	Riboflavin kinase	RFK	26.7628	26.6551	26.5221	26.8138	27.4566	26.8176	apoptotic process;FMN biosynthetic process;positive regulation of NAD(P)H oxidase activity;reactive oxygen species metabolic process;riboflavin biosynthetic process;riboflavin metabolic process	ATP binding;metal ion binding;riboflavin kinase activity	cytoplasm;cytosol	Metabolic pathways;Riboflavin metabolism	Flavokinase	Vitamin B2 (riboflavin) metabolism	3	26.5	17.623	15	6.99497	6.48114	7.00881	6.73926	7.24339	7.07987	26.6467	27.0294	3	3			0.78584	0.29577	0.382682	0.901095	Q969G6
1636	Q9NZ01	Very-long-chain enoyl-CoA reductase	TECR	29.4799	29.5472	29.7413	29.8422	30.1422	29.931	fatty acid elongation;long-chain fatty-acyl-CoA biosynthetic process;very long-chain fatty acid biosynthetic process	oxidoreductase activity;very-long-chain enoyl-CoA reductase activity;very-long-chain-acyl-CoA dehydrogenase activity	endoplasmic reticulum;endoplasmic reticulum membrane;integral component of endoplasmic reticulum membrane;nucleus	Biosynthesis of unsaturated fatty acids;Fatty acid elongation;Fatty acid metabolism;Metabolic pathways	Steroid_dh	Synthesis of very long-chain fatty acyl-CoAs	6	17.5	36.034	54	7.97419	7.52818	8.15773	7.67033	8.14845	8.07846	29.5895	29.9718	3	3			1.49313	0.133979	0.382346	1.20025	Q9NZ01
1738	Q9Y2L1	Exosome complex exonuclease RRP44	DIS3	28.5306	28.3546	28.7378	28.8181	29.148	28.8013	CUT catabolic process;exonucleolytic nuclear-transcribed mRNA catabolic process involved in deadenylation-dependent decay;regulation of mRNA stability;RNA catabolic process;rRNA catabolic process;rRNA processing	3'-5'-exoribonuclease activity;endonuclease activity;guanyl-nucleotide exchange factor activity;RNA binding	cytoplasmic exosome (RNase complex);cytosol;exosome (RNase complex);membrane;nuclear exosome (RNase complex);nucleoplasm;nucleus	RNA degradation	PIN_4;RNB;Rrp44_CSD1;Rrp44_S1	ATF4 activates genes;Butyrate Response Factor 1 (BRF1) binds and destabilizes mRNA;KSRP (KHSRP) binds and destabilizes mRNA;Major pathway of rRNA processing in the nucleolus and cytosol;mRNA decay by 3' to 5' exoribonuclease;Tristetraprolin (TTP, ZFP36) binds and destabilizes mRNA	24	35.9	109	183	7.40536	6.88271	7.61325	7.337	7.62969	7.53125	28.541	28.9225	3	3			1.13449	0.182874	0.381428	1.0651	Q9Y2L1
871	P62826	GTP-binding nuclear protein Ran	RAN	32.6506	32.7043	32.7702	32.7963	33.1263	33.3459	actin cytoskeleton organization;androgen receptor signaling pathway;cell division;cellular protein-containing complex localization;cellular response to mineralocorticoid stimulus;DNA metabolic process;GTP metabolic process;hippocampus development;intracellular transport of virus;miRNA metabolic process;mitotic cell cycle;mitotic sister chromatid segregation;mitotic spindle organization;positive r…	androgen receptor binding;cadherin binding;chromatin binding;dynein intermediate chain binding;GDP binding;GTP binding;GTPase activity;importin-alpha family protein binding;magnesium ion binding;protein domain specific binding;protein heterodimerization activity;protein-containing complex binding;RNA binding;transcription coactivator activity	centriole;cytoplasm;cytosol;extracellular exosome;host cell;male germ cell nucleus;manchette;melanosome;membrane;midbody;nuclear envelope;nuclear pore;nucleolus;nucleoplasm;nucleus;protein-containing complex;recycling endosome;RNA nuclear export complex;sperm flagellum	Human T-cell leukemia virus 1 infection;Ribosome biogenesis in eukaryotes;RNA transport	Ras	MicroRNA (miRNA) biogenesis;NEP/NS2 Interacts with the Cellular Export Machinery;Nuclear import of Rev protein;Regulation of cholesterol biosynthesis by SREBP (SREBF);Rev-mediated nuclear export of HIV RNA;Transcriptional regulation by small RNAs;tRNA processing in the nucleus	14	71.8	24.423	185	9.27944	8.88504	9.28836	9.24724	9.44318	9.39622	32.7084	33.0895	3	3			1.0965	0.195885	0.381095	1.04864	P62826
509	P25705	ATP synthase subunit alpha, mitochondrial	ATP5A1	31.8851	31.8499	32.2363	32.3005	32.4315	32.3803	ATP biosynthetic process;ATP metabolic process;ATP synthesis coupled proton transport;cristae formation;electron transport chain;lipid metabolic process;mitochondrial ATP synthesis coupled proton transport;negative regulation of endothelial cell proliferation;positive regulation of blood vessel endothelial cell migration;response to oxidative stress	ADP binding;angiostatin binding;ATP binding;MHC class I protein binding;proton-transporting ATP synthase activity, rotational mechanism;RNA binding;transmembrane transporter activity	extracellular exosome;membrane;mitochondrial inner membrane;mitochondrial matrix;mitochondrial proton-transporting ATP synthase complex;mitochondrial proton-transporting ATP synthase complex, catalytic core F(1);mitochondrion;myelin sheath;plasma membrane;proton-transporting ATP synthase complex	Alzheimer disease;Huntington disease;Metabolic pathways;Oxidative phosphorylation;Parkinson disease;Thermogenesis	ATP-synt_ab;ATP-synt_ab_C;ATP-synt_ab_N	Cristae formation;Formation of ATP by chemiosmotic coupling;Mitochondrial protein import	21	46.8	59.75	437	8.58662	8.22567	8.78585	8.57424	8.7674	8.79873	31.9904	32.3708	3	3			1.3751	0.148393	0.380315	1.15555	P25705
1555	Q9H7S9	Zinc finger protein 703	ZNF703	28.6506	27.9756	28.5586	28.5167	29.1538	28.6498	adherens junction assembly;cellular response to estradiol stimulus;mammary gland epithelial cell differentiation;negative regulation of homotypic cell-cell adhesion;negative regulation of transcription, DNA-templated;positive regulation of cell migration;positive regulation of cell proliferation;positive regulation of epithelial to mesenchymal transition;positive regulation of mammary gland epith…	metal ion binding;nucleic acid binding;repressing transcription factor binding	cytoplasm;nuclear matrix;nucleus;protein-containing complex		nlz1	Generic Transcription Pathway	7	14.6	58.221	42	7.33314	6.72912	7.4024	7.11408	7.40685	7.2446	28.3949	28.7735	3	3			0.589271	0.402741	0.378546	0.777469	Q9H7S9
885	P62917	60S ribosomal protein L8	RPL8	31.059	31.0375	31.1248	31.4621	31.3918	31.4978	cytoplasmic translation;nuclear-transcribed mRNA catabolic process, nonsense-mediated decay;SRP-dependent cotranslational protein targeting to membrane;translation;translational initiation	RNA binding;rRNA binding;structural constituent of ribosome	cytosol;cytosolic large ribosomal subunit;focal adhesion;membrane;polysomal ribosome;postsynapse;postsynaptic density	Ribosome	Ribosomal_L2;Ribosomal_L2_C	Eukaryotic Translation Termination;Formation of a pool of free 40S subunits;GTP hydrolysis and joining of the 60S ribosomal subunit;L13a-mediated translational silencing of Ceruloplasmin expression;Major pathway of rRNA processing in the nucleolus and cytosol;Nonsense Mediated Decay (NMD) enhanced by the Exon Junction Complex (EJC);Nonsense Mediated Decay (NMD) independent of the Exon Junction Co…	11	50.2	28.024	79	7.5383	6.89221	7.67568	7.79038	7.87922	7.78754	31.0738	31.4506	3	3			3.11891	0.0623881	0.37676	1.56497	P62917
397	P12004	Proliferating cell nuclear antigen	PCNA	29.7778	29.1527	29.7057	29.9688	30.1432	29.6514	cell proliferation;cellular response to hydrogen peroxide;cellular response to UV;DNA damage response, detection of DNA damage;DNA damage response, signal transduction by p53 class mediator resulting in cell cycle arrest;epithelial cell differentiation;error-free translesion synthesis;error-prone translesion synthesis;estrous cycle;heart development;leading strand elongation;liver regeneration;mi…	chromatin binding;damaged DNA binding;dinucleotide insertion or deletion binding;DNA polymerase binding;DNA polymerase processivity factor activity;enzyme binding;estrogen receptor binding;histone acetyltransferase binding;identical protein binding;MutLalpha complex binding;purine-specific mismatch base pair DNA N-glycosylase activity;receptor tyrosine kinase binding	centrosome;chromatin;DNA replication factor C complex;extracellular exosome;nuclear body;nuclear chromosome, telomeric region;nuclear replication fork;nucleoplasm;nucleus;PCNA complex;PCNA-p21 complex;replication fork;replisome	Base excision repair;Cell cycle;DNA replication;Hepatitis B;Mismatch repair;Nucleotide excision repair;Tight junction	PCNA_C;PCNA_N	Activation of E2F1 target genes at G1/S;Dual Incision in GG-NER;Dual incision in TC-NER;E3 ubiquitin ligases ubiquitinate target proteins;Gap-filling DNA repair synthesis and ligation in GG-NER;Gap-filling DNA repair synthesis and ligation in TC-NER;HDR through Homologous Recombination (HRR);Mismatch repair (MMR) directed by MSH2:MSH3 (MutSbeta);Mismatch repair (MMR) directed by MSH2:MSH6 (MutSal…	10	64	28.768	126	8.18409	7.7396	8.45353	8.13446	8.48528	8.37184	29.5454	29.9211	3	3			0.701139	0.337522	0.375697	0.845468	P12004
137	O43491	Band 4.1-like protein 2	EPB41L2	26.6334	26.4734	26.2636	26.7788	26.6747	27.0363	actomyosin structure organization;apoptotic process;cell cycle;cell division;cortical actin cytoskeleton organization;cortical cytoskeleton organization;cytoskeletal anchoring at plasma membrane;myelin maintenance;neuron projection morphogenesis;paranodal junction assembly;positive regulation of protein localization to cell cortex;protein localization to juxtaparanode region of axon;protein local…	actin binding;PH domain binding;spectrin binding;structural constituent of cytoskeleton;structural molecule activity	axolemma;cell cortex region;cell junction;cell-cell junction;cytoskeleton;cytosol;extracellular exosome;focal adhesion;juxtaparanode region of axon;nucleoplasm;nucleus;paranode region of axon;plasma membrane;postsynaptic density;spectrin		4_1_CTD;FA;FERM_C;FERM_M;FERM_N;SAB	Neurexins and neuroligins	3	2.7	112.59	9	6.33222	5.80441	6.22807	5.6932	6.57773	6.54949	26.4568	26.8299	3	3			1.15658	0.186017	0.37314	1.06092	O43491;Q9Y2J2
1029	Q13423	NAD(P) transhydrogenase, mitochondrial	NNT	28.0796	27.801	28.1515	28.3505	28.3735	28.4274	cell redox homeostasis;cellular oxidant detoxification;NADPH regeneration;negative regulation of apoptotic process;negative regulation of protein phosphorylation;oxidation-reduction process;oxygen homeostasis;positive regulation of hydrogen peroxide catabolic process;positive regulation of mitochondrial membrane potential;proton transmembrane transport;reactive oxygen species metabolic process;re…	NAD binding;NAD(P)+ transhydrogenase (B-specific) activity;NAD(P)+ transhydrogenase activity;NADP binding	integral component of membrane;membrane;mitochondrial inner membrane;mitochondrial respirasome;mitochondrion	Metabolic pathways;Nicotinate and nicotinamide metabolism	AlaDh_PNT_C;AlaDh_PNT_N;PNTB;PNTB_4TM	Citric acid cycle (TCA cycle)	20	21	113.89	96	7.28414	6.84818	7.42818	7.09325	7.30582	7.38351	28.0107	28.3838	3	3			1.56989	0.134971	0.373103	1.20637	Q13423
629	P41214	Eukaryotic translation initiation factor 2D	EIF2D	26.0031	25.2871	25.8387	25.9951	26.2426	26.0075	formation of translation preinitiation complex;intracellular protein transport;IRES-dependent viral translational initiation;ribosome disassembly	signaling receptor activity;translation initiation factor activity	cytoplasm;cytosol;nuclear body		SUI1		4	9.1	64.706	14	6.5805	5.95261	6.62642	6.76247	6.77225	6.59541	25.7096	26.0817	3	3			0.738765	0.327175	0.3721	0.863368	P41214
181	O75323	Protein NipSnap homolog 2	GBAS	26.6777	26.0821	26.804	27.0748	26.7562	26.8484	mitochondrion organization;oxidative phosphorylation;positive regulation of high voltage-gated calcium channel activity		mitochondrial outer membrane;mitochondrion		NIPSNAP		5	14	33.742	24	7.17102	6.5922	7.29296	6.88419	7.19078	7.03886	26.5213	26.8931	3	3			0.701057	0.342713	0.371836	0.841487	O75323
1010	Q13057	Bifunctional coenzyme A synthase;Phosphopantetheine adenylyltransferase;Dephospho-CoA kinase	COASY	24.3118	24.109	25.506	24.7071	25.2807	25.0445	coenzyme A biosynthetic process;coenzyme biosynthetic process	ATP binding;dephospho-CoA kinase activity;pantetheine-phosphate adenylyltransferase activity	cytosol;extracellular exosome;mitochondrial matrix;mitochondrial outer membrane;nucleoplasm	Metabolic pathways;Pantothenate and CoA biosynthesis	CoaE;CTP_transf_like	Coenzyme A biosynthesis	3	6.6	62.328	21	5.85242	5.14395	5.97753	6.65517	5.87362	5.698	25.506	25.0108	1	3			0.324407	0.608358	0.368481	0.552848	Q13057
1084	Q15003	Condensin complex subunit 2	NCAPH	26.5856	26.427	26.426	26.8398	27.3454	26.352	cell division;female meiosis chromosome separation;meiotic chromosome condensation;mitotic chromosome condensation	chromatin binding;DNA topoisomerase (ATP-hydrolyzing) activator activity;DNA topoisomerase binding	condensin complex;cytosol;membrane;nuclear condensin complex;nucleus		Cnd2	Condensation of Prometaphase Chromosomes	9	17.1	82.562	19	6.7024	6.27275	6.70527	6.27756	6.95963	6.64929	26.4796	26.8457	3	3			0.556557	0.431463	0.366196	0.744819	Q15003
128	O43251;Q9NWB1	RNA binding protein fox-1 homolog 2;RNA binding protein fox-1 homolog 1	RBFOX2;RBFOX1	27.9551	28.2827	28.5919	28.6658	28.855	28.399	dendrite morphogenesis;fibroblast growth factor receptor signaling pathway;intracellular estrogen receptor signaling pathway;mRNA processing;negative regulation of transcription, DNA-templated;nervous system development;neuromuscular process controlling balance;radial glia guided migration of Purkinje cell;regulation of alternative mRNA splicing, via spliceosome;regulation of cell proliferation;r…	DNA binding;mRNA binding;protein C-terminus binding;RNA binding;transcription corepressor activity;transcription factor binding	cytoplasm;cytosol;nucleoplasm;nucleus;perikaryon;trans-Golgi network		Fox-1_C;RRM_1	FGFR2 alternative splicing;MECP2 regulates transcription factors	5	17.2	41.373	31	6.26126	5.87416	6.56584	6.59751	7.18896	6.65449	28.2765	28.6399	3	3			0.735487	0.333827	0.363377	0.852051	O43251;Q9NWB1;A6NFN3
240	O95299	NADH dehydrogenase [ubiquinone] 1 alpha subcomplex subunit 10, mitochondrial	NDUFA10	28.7723	28.4343	28.7221	29.0105	29.0266	28.9817	mitochondrial electron transport, NADH to ubiquinone;mitochondrial respiratory chain complex I assembly	NADH dehydrogenase (ubiquinone) activity	cytoplasm;mitochondrial inner membrane;mitochondrial matrix;mitochondrial respiratory chain complex I;mitochondrion;myelin sheath	Alzheimer disease;Huntington disease;Metabolic pathways;Non-alcoholic fatty liver disease (NAFLD);Oxidative phosphorylation;Parkinson disease;Retrograde endocannabinoid signaling;Thermogenesis	dNK	Complex I biogenesis;Respiratory electron transport	10	32.7	40.75	69	7.81588	7.29726	7.81498	7.62847	7.95954	7.91198	28.6429	29.0063	3	3			1.57369	0.137952	0.363373	1.18698	O95299
575	P32119	Peroxiredoxin-2	PRDX2	29.7356	30.1504	30.1816	30.3361	30.3173	30.4994	cell redox homeostasis;cellular response to oxidative stress;hydrogen peroxide catabolic process;negative regulation of apoptotic process;regulation of apoptotic process;removal of superoxide radicals;response to oxidative stress	antioxidant activity;thioredoxin peroxidase activity	cytoplasm;cytosol;extracellular exosome		1-cysPrx_C;AhpC-TSA	Deregulated CDK5 triggers multiple neurodegenerative pathways in Alzheimer's disease models;Detoxification of Reactive Oxygen Species;TP53 Regulates Metabolic Genes	6	47	21.892	65	7.88219	7.71157	7.9627	8.02723	8.15485	7.05454	30.0225	30.3843	3	3			1.09778	0.214942	0.361729	1.01914	P32119
1717	Q9UNQ2	Probable dimethyladenosine transferase	DIMT1	26.838	26.402	26.9335	27.0644	27.242	26.9477	positive regulation of rRNA processing;rRNA methylation	18S rRNA (adenine(1779)-N(6)/adenine(1780)-N(6))-dimethyltransferase activity;RNA binding;rRNA (adenine-N6,N6-)-dimethyltransferase activity	cytosol;mitochondrial matrix;nucleolus;nucleoplasm;nucleus		RrnaAD	rRNA modification in the nucleus and cytosol	8	35.1	35.236	32	7.27745	6.76587	7.30812	6.10391	7.24443	6.96626	26.7245	27.0847	3	3			0.910834	0.276452	0.360191	0.93653	Q9UNQ2
819	P61163	Alpha-centractin	ACTR1A	29.3007	29.3072	29.4231	29.6541	29.8611	29.5926	antigen processing and presentation of exogenous peptide antigen via MHC class II;ciliary basal body-plasma membrane docking;endoplasmic reticulum to Golgi vesicle-mediated transport;G2/M transition of mitotic cell cycle;regulation of G2/M transition of mitotic cell cycle;spermatogenesis;vesicle-mediated transport	ATP binding	cell cortex region;centriole;centrosome;COPI-coated vesicle;cytoplasm;cytosol;dynactin complex;extracellular exosome;manchette;microtubule associated complex;microtubule cytoskeleton;myelin sheath		Actin	Anchoring of the basal body to the plasma membrane;AURKA Activation by TPX2;COPI-independent Golgi-to-ER retrograde traffic;COPI-mediated anterograde transport;HSP90 chaperone cycle for steroid hormone receptors (SHR);Loss of Nlp from mitotic centrosomes;Loss of proteins required for interphase microtubule organization from the centrosome;MHC class II antigen presentation;Recruitment of mitotic c…	11	41.5	42.613	106	7.64215	7.18969	7.80126	7.26152	7.90774	7.73063	29.3437	29.7026	3	3			1.78133	0.126465	0.358921	1.23587	P61163
698	P49674;P48730	Casein kinase I isoform epsilon;Casein kinase I isoform delta	CSNK1E;CSNK1D	26.2792	25.8772	26.4818	26.6473	26.6051	26.4612	canonical Wnt signaling pathway;cellular response to nerve growth factor stimulus;ciliary basal body-plasma membrane docking;circadian regulation of gene expression;COPII vesicle coating;DNA repair;endocytosis;G2/M transition of mitotic cell cycle;Golgi organization;microtubule nucleation;negative regulation of protein binding;non-motile cilium assembly;peptidyl-serine phosphorylation;peptidyl-th…	ATP binding;cadherin binding;peptide binding;protein kinase activity;protein serine/threonine kinase activity;RNA binding;tau-protein kinase activity	centrosome;cytoplasm;cytosol;endoplasmic reticulum-Golgi intermediate compartment membrane;Golgi apparatus;Golgi membrane;neuron projection;nucleoplasm;nucleus;perinuclear region of cytoplasm;plasma membrane;spindle;spindle microtubule	Circadian rhythm;FoxO signaling pathway;Gap junction;Hedgehog signaling pathway;Hippo signaling pathway;Hippo signaling pathway - multiple species;Wnt signaling pathway	Pkinase	Anchoring of the basal body to the plasma membrane;AURKA Activation by TPX2;Circadian Clock;COPII-mediated vesicle transport;Loss of Nlp from mitotic centrosomes;Loss of proteins required for interphase microtubule organization from the centrosome;Major pathway of rRNA processing in the nucleolus and cytosol;Recruitment of mitotic centrosome proteins and complexes;Recruitment of NuMA to mitotic c…	4	10.8	47.315	25	6.60525	6.07515	6.79143	6.52446	6.9168	6.74192	26.2127	26.5712	3	3			0.896912	0.283082	0.358484	0.927774	P49674;P48730
259	O95831	Apoptosis-inducing factor 1, mitochondrial	AIFM1	26.4336	25.6307	26.7851	26.7523	26.4091	26.7549	activation of cysteine-type endopeptidase activity involved in apoptotic process;apoptotic process;cellular response to aldosterone;cellular response to estradiol stimulus;cellular response to hydrogen peroxide;cellular response to nitric oxide;cellular response to oxygen-glucose deprivation;chromosome condensation;intrinsic apoptotic signaling pathway in response to endoplasmic reticulum stress;…	DNA binding;FAD binding;NAD(P)H oxidase activity;oxidoreductase activity, acting on NAD(P)H;protein dimerization activity	cytosol;mitochondrial inner membrane;mitochondrial intermembrane space;mitochondrion;nucleus;perinuclear region of cytoplasm	Apoptosis;Necroptosis	AIF_C;Pyr_redox_2		9	20.4	66.9	28	7.01376	5.91501	7.15809	6.35736	7.04825	7.05907	26.2831	26.6388	3	3			0.420657	0.534642	0.355643	0.634615	O95831
1570	Q9HAH7	Probable fibrosin-1	FBRS	26.7563	24.109	26.7441	25.5032	26.3662	26.8017	positive regulation of fibroblast proliferation	growth factor activity	extracellular space		Auts2		2	7	48.388	14	7.03113	6.51483	7.11803	6.88785	6.84066	6.9387	26.7502	26.2237	2	3			0.136103	0.776791	0.353875	0.30519	Q9HAH7
1586	Q9NQ88	Fructose-2,6-bisphosphatase TIGAR	TIGAR	26.5676	26.8564	26.8407	27.1055	27.0019	27.2183	apoptotic process;autophagy;cellular response to cobalt ion;cellular response to DNA damage stimulus;cellular response to hypoxia;fructose 1,6-bisphosphate metabolic process;fructose 2,6-bisphosphate metabolic process;intestinal epithelial cell development;negative regulation of glucose catabolic process to lactate via pyruvate;negative regulation of glycolytic process;negative regulation of mito…	bisphosphoglycerate 2-phosphatase activity;fructose-2,6-bisphosphate 2-phosphatase activity	cytoplasm;cytosol;intracellular;mitochondrial outer membrane;nucleus	Central carbon metabolism in cancer;Fructose and mannose metabolism;Metabolic pathways	His_Phos_1	TP53 Regulates Metabolic Genes	6	31.5	30.062	19	6.95619	6.65916	7.11076	6.55513	7.2382	7.17609	26.7549	27.1085	3	3			1.45708	0.155735	0.35364	1.13097	Q9NQ88
89	O14681	Etoposide-induced protein 2.4 homolog	EI24	25.5406	25.3325	25.5637	25.9305	25.8015	25.763	apoptotic process;macroautophagy;negative regulation of cell growth		cytosol;endoplasmic reticulum;endoplasmic reticulum membrane;Golgi apparatus;integral component of membrane;membrane;nuclear membrane	p53 signaling pathway			3	8.8	38.964	15	6.37118	5.94835	6.43154	6.76767	7.0026	6.9441	25.4789	25.8317	3	3			1.77489	0.133004	0.352742	1.21946	O14681
944	Q00610	Clathrin heavy chain 1	CLTC	27.3802	28.0111	27.1688	28.0449	27.7951	27.7672	amyloid-beta clearance by transcytosis;anatomical structure morphogenesis;antigen processing and presentation of exogenous peptide antigen via MHC class II;autophagy;cell division;clathrin coat assembly;clathrin-dependent endocytosis;intracellular protein transport;low-density lipoprotein particle clearance;low-density lipoprotein particle receptor catabolic process;membrane organization;mitotic …	clathrin light chain binding;disordered domain specific binding;double-stranded RNA binding;low-density lipoprotein particle receptor binding;protein kinase binding;RNA binding;structural molecule activity;ubiquitin-specific protease binding	clathrin coat;clathrin coat of coated pit;clathrin coat of trans-Golgi network vesicle;clathrin complex;clathrin-coated endocytic vesicle;clathrin-coated endocytic vesicle membrane;clathrin-coated pit;clathrin-coated vesicle;coated vesicle;cytosol;endolysosome membrane;endosome;extracellular exosome;extracellular vesicle;focal adhesion;intracellular membrane-bounded organelle;late endosome;lysoso…	Bacterial invasion of epithelial cells;Endocrine and other factor-regulated calcium reabsorption;Endocytosis;Huntington disease;Lysosome;Synaptic vesicle cycle	Clathrin;Clathrin_propel;Clathrin-link	Cargo recognition for clathrin-mediated endocytosis;Clathrin-mediated endocytosis;Entry of Influenza Virion into Host Cell via Endocytosis;EPH-ephrin mediated repulsion of cells;Formation of annular gap junctions;Gap junction degradation;Golgi Associated Vesicle Biogenesis;LDL clearance;Lysosome Vesicle Biogenesis;MHC class II antigen presentation;Recycling pathway of L1;Retrograde neurotrophin s…	17	17.2	191.61	52	6.37849	6.21632	6.40028	6.24457	6.89757	6.79659	27.52	27.8691	3	3			0.580708	0.43149	0.349056	0.745945	Q00610;P53675
463	P20340	Ras-related protein Rab-6A	RAB6A	28.1932	28.3348	28.4583	28.6661	28.6879	28.6781	antigen processing and presentation;early endosome to Golgi transport;intracellular protein transport;intra-Golgi vesicle-mediated transport;minus-end-directed organelle transport along microtubule;neutrophil degranulation;peptidyl-cysteine methylation;protein localization to Golgi apparatus;Rab protein signal transduction;retrograde transport, endosome to Golgi;retrograde vesicle-mediated transp…	GTP binding;GTPase activity;myosin V binding;protein domain specific binding	cytoplasmic vesicle;cytosol;endoplasmic reticulum membrane;endosome to plasma membrane transport vesicle;extracellular exosome;Golgi apparatus;Golgi membrane;membrane;plasma membrane;secretory granule membrane;trans-Golgi network;trans-Golgi network membrane		Ras	COPI-independent Golgi-to-ER retrograde traffic;Neutrophil degranulation;Pre-NOTCH Processing in Golgi;RAB GEFs exchange GTP for GDP on RABs;RAB geranylgeranylation;Retrograde transport at the Trans-Golgi-Network;TBC/RABGAPs	5	32.2	23.593	26	7.01157	6.69063	7.16167	6.58641	7.19822	7.11344	28.3287	28.6774	3	3			1.97806	0.120515	0.348636	1.25936	P20340;Q53S08
228	O94913	Pre-mRNA cleavage complex 2 protein Pcf11	PCF11	27.5493	24.109	25.9771	25.9215	26.1264	26.6276	mRNA 3'-end processing;mRNA cleavage;mRNA polyadenylation;mRNA splicing, via spliceosome;termination of RNA polymerase II transcription	mRNA binding;RNA polymerase II complex binding	cytoplasm;mitochondrion;mRNA cleavage factor complex;nucleoplasm	mRNA surveillance pathway	CTD_bind	Cleavage of Growing Transcript in the Termination Region;mRNA 3'-end processing;mRNA Splicing - Major Pathway;Processing of Intronless Pre-mRNAs;RNA polymerase II transcribes snRNA genes	4	4.1	173.05	17	5.99973	5.22191	5.16894	5.37249	5.16041	5.25174	26.7632	26.2252	2	3			0.124852	0.795424	0.34669	0.285058	O94913
1496	Q9BVM2	Protein DPCD	DPCD	26.4312	25.9154	26.1473	26.4903	26.601	26.4425	determination of left/right symmetry;epithelial cilium movement;flagellated sperm motility;lateral ventricle development;left/right pattern formation;spermatogenesis;third ventricle development		nucleus		DPCD		3	15.3	23.239	7	7.24274	6.37751	6.98244	6.58015	7.1653	7.00843	26.1646	26.5113	3	3			1.04125	0.247712	0.346648	0.972705	Q9BVM2
706	P49792	E3 SUMO-protein ligase RanBP2	RANBP2	27.44	27.2829	27.8135	27.8395	27.8196	27.9108	centrosome localization;mRNA export from nucleus;NLS-bearing protein import into nucleus;positive regulation of glucokinase activity;positive regulation of GTPase activity;protein folding;protein peptidyl-prolyl isomerization;protein sumoylation;regulation of gluconeogenesis;response to amphetamine;viral process	metal ion binding;protein-containing complex binding;Ran GTPase binding;RNA binding;SUMO transferase activity	annulate lamellae;cytoplasm;cytoplasmic periphery of the nuclear pore complex;cytosol;membrane;mitochondrion;nuclear envelope;nuclear inclusion body;nuclear membrane;nuclear pore;nuclear pore cytoplasmic filaments;nuclear pore nuclear basket;nucleus	RNA transport	GRIP;IR1-M;Pro_isomerase;Rab_bind;Ran_BP1;zf-RanBP	Amplification of signal from unattached kinetochores via a MAD2 inhibitory signal;ISG15 antiviral mechanism;Mitotic Prometaphase;NEP/NS2 Interacts with the Cellular Export Machinery;NS1 Mediated Effects on Host Pathways;Nuclear import of Rev protein;Nuclear Pore Complex (NPC) Disassembly;Regulation of Glucokinase by Glucokinase Regulatory Protein;Regulation of HSF1-mediated heat shock response;Re…	57	25.8	358.2	228	6.89802	6.46561	7.07704	6.82757	7.09757	7.03535	27.5121	27.8566	3	3			1.01184	0.260505	0.344507	0.957547	P49792;Q99666;O14715;P0DJD0;P0DJD1
1011	Q13085	Acetyl-CoA carboxylase 1;Biotin carboxylase	ACACA	29.3857	29.2933	29.8907	29.8633	29.8518	29.8879	acetyl-CoA metabolic process;carnitine shuttle;cellular response to prostaglandin E stimulus;fatty acid biosynthetic process;fatty-acyl-CoA biosynthetic process;lipid homeostasis;malonyl-CoA biosynthetic process;positive regulation of cellular metabolic process;protein homotetramerization;protein metabolic process;regulation of cholesterol biosynthetic process;tissue homeostasis	acetyl-CoA carboxylase activity;ATP binding;biotin carboxylase activity;identical protein binding;metal ion binding	actin cytoskeleton;cytosol;fibrillar center	AMPK signaling pathway;Fatty acid biosynthesis;Fatty acid metabolism;Glucagon signaling pathway;Insulin signaling pathway;Metabolic pathways;Propanoate metabolism;Pyruvate metabolism	ACC_central;Biotin_carb_C;Biotin_carb_N;Biotin_lipoyl;Carboxyl_trans;CPSase_L_D2	Activation of gene expression by SREBF (SREBP);Biotin transport and metabolism;ChREBP activates metabolic gene expression;Defective HLCS causes multiple carboxylase deficiency;Fatty acyl-CoA biosynthesis;Import of palmitoyl-CoA into the mitochondrial matrix	54	36.7	265.55	507	7.53385	7.11694	7.87022	7.5673	7.81505	7.78926	29.5232	29.8677	3	3			0.861282	0.301106	0.344426	0.892408	Q13085
918	P78527	DNA-dependent protein kinase catalytic subunit	PRKDC	28.5281	28.5133	28.6558	28.9592	28.9097	28.8516	activation of innate immune response;B cell lineage commitment;brain development;cell proliferation;cellular protein modification process;cellular response to DNA damage stimulus;cellular response to insulin stimulus;double-strand break repair;double-strand break repair via alternative nonhomologous end joining;double-strand break repair via nonhomologous end joining;ectopic germ cell programmed …	ATP binding;DNA-dependent protein kinase activity;double-stranded DNA binding;enzyme binding;protein domain specific binding;protein kinase activity;protein serine/threonine kinase activity;RNA binding;transcription factor binding	cytosol;DNA-dependent protein kinase-DNA ligase 4 complex;membrane;nonhomologous end joining complex;nuclear chromosome, telomeric region;nucleolus;nucleoplasm;nucleus;protein-containing complex;protein-DNA complex;transcription factor complex	Cell cycle;Non-homologous end-joining	FAT;FATC;NUC194;PI3_PI4_kinase	Cytosolic sensors of pathogen-associated DNA;E3 ubiquitin ligases ubiquitinate target proteins;IRF3-mediated induction of type I IFN;Nonhomologous End-Joining (NHEJ)	73	25.9	469.08	388	6.96602	6.50794	7.11574	6.96204	7.28158	7.22339	28.5657	28.9068	3	3			2.46689	0.0993143	0.341114	1.33827	P78527
654	P45954	Short/branched chain specific acyl-CoA dehydrogenase, mitochondrial	ACADSB	27.5961	27.2364	28.0737	27.9951	27.9315	28.0012	branched-chain amino acid catabolic process;fatty acid metabolic process	acyl-CoA dehydrogenase activity;flavin adenine dinucleotide binding	mitochondrial matrix;mitochondrion	Fatty acid degradation;Fatty acid metabolism;Metabolic pathways;Valine, leucine and isoleucine degradation	Acyl-CoA_dh_1;Acyl-CoA_dh_M;Acyl-CoA_dh_N	Branched-chain amino acid catabolism	8	31.5	47.485	35	6.97855	6.61935	7.15728	7.07011	7.54271	7.06733	27.6354	27.9759	3	3			0.629688	0.41115	0.340499	0.767716	P45954
795	P58546	Myotrophin	MTPN	27.4532	27.3159	27.4396	27.8983	27.4496	27.8774	catecholamine metabolic process;cellular response to mechanical stimulus;cerebellar granule cell differentiation;neuron differentiation;positive regulation of cardiac muscle hypertrophy;positive regulation of cell growth;positive regulation of macromolecule biosynthetic process;positive regulation of NF-kappaB transcription factor activity;positive regulation of protein metabolic process;regulati…	sequence-specific DNA binding	axon;cytosol;F-actin capping protein complex;nucleus;perinuclear region of cytoplasm		Ank_2		5	54.2	12.895	22	7.42239	7.05123	7.15366	6.85718	7.79973	7.73261	27.4029	27.7418	3	3			1.0432	0.256792	0.338887	0.961118	P58546
1003	Q12904	Aminoacyl tRNA synthase complex-interacting multifunctional protein 1;Endothelial monocyte-activating polypeptide 2	AIMP1	26.4978	26.4321	26.4866	26.9421	27.0125	26.4694	angiogenesis;apoptotic process;cell adhesion;cell-cell signaling;chemotaxis;defense response to virus;inflammatory response;leukocyte migration;negative regulation of endothelial cell proliferation;positive regulation of glucagon secretion;response to wounding;signal transduction;tRNA aminoacylation for protein translation	cytokine activity;GTPase binding;protein homodimerization activity;tRNA binding	aminoacyl-tRNA synthetase multienzyme complex;cell surface;cytosol;endoplasmic reticulum;extracellular space;Golgi apparatus;membrane;methionyl glutamyl tRNA synthetase complex;nucleus		tRNA_bind	Cytosolic tRNA aminoacylation;SeMet incorporation into proteins	5	22.1	34.352	15	6.73601	6.25597	6.64484	6.44798	6.80718	6.64144	26.4722	26.808	3	3			0.91316	0.29537	0.335852	0.903515	Q12904
938	Q00325	Phosphate carrier protein, mitochondrial	SLC25A3	30.0209	29.6142	30.2075	30.2029	30.2377	30.4094	phosphate ion transmembrane transport	inorganic phosphate transmembrane transporter activity;phosphate:proton symporter activity;protein-containing complex binding	extracellular exosome;integral component of mitochondrial inner membrane;integral component of plasma membrane;membrane;mitochondrial inner membrane;mitochondrion;myelin sheath		Mito_carr		10	38.7	40.094	93	8.0937	7.59144	8.24832	7.99125	8.271	8.24846	29.9475	30.2834	3	3			0.835755	0.323515	0.335848	0.869138	Q00325
1255	Q86TB9	Protein PAT1 homolog 1	PATL1	27.6336	27.2292	27.6724	27.6607	28.0492	27.8289	cytoplasmic mRNA processing body assembly;deadenylation-dependent decapping of nuclear-transcribed mRNA;exonucleolytic nuclear-transcribed mRNA catabolic process involved in deadenylation-dependent decay	poly(G) binding;poly(U) RNA binding;RNA binding	cytoplasmic ribonucleoprotein granule;cytosol;nuclear speck;P-body;PML body	RNA degradation	PAT1	mRNA decay by 5' to 3' exoribonuclease	8	11.9	86.849	45	6.93216	6.35168	6.90849	6.89942	7.16835	6.98039	27.5117	27.8462	3	3			0.859597	0.313541	0.334497	0.878136	Q86TB9
1371	Q92900	Regulator of nonsense transcripts 1	UPF1	27.0669	27.2232	27.3551	27.4405	27.8141	27.3938	3'-UTR-mediated mRNA destabilization;cell cycle phase transition;cellular response to interleukin-1;cellular response to lipopolysaccharide;DNA repair;DNA replication;dosage compensation by inactivation of X chromosome;histone mRNA catabolic process;mRNA export from nucleus;nuclear-transcribed mRNA catabolic process;nuclear-transcribed mRNA catabolic process, endonucleolytic cleavage-dependent de…	ATP binding;ATP-dependent RNA helicase activity;chromatin binding;helicase activity;RNA binding;telomeric DNA binding;zinc ion binding	chromatin;cytoplasm;cytosol;exon-exon junction complex;nuclear chromosome, telomeric region;nucleoplasm;nucleus;P-body;supraspliceosomal complex	mRNA surveillance pathway;RNA transport	ResIII;UPF1_Zn_bind	Nonsense Mediated Decay (NMD) enhanced by the Exon Junction Complex (EJC);Nonsense Mediated Decay (NMD) independent of the Exon Junction Complex (EJC)	14	20.4	124.34	49	6.6543	6.18665	6.83407	6.46578	6.95506	6.81436	27.2151	27.5495	3	3			0.999252	0.277165	0.334365	0.936713	Q92900
1023	Q13257	Mitotic spindle assembly checkpoint protein MAD2A	MAD2L1	26.1491	26.0013	26.1486	26.476	26.4805	26.337	anaphase-promoting complex-dependent catabolic process;cell division;mitotic cell cycle checkpoint;mitotic sister chromatid segregation;mitotic spindle assembly checkpoint;negative regulation of apoptotic process;negative regulation of mitotic cell cycle;negative regulation of protein catabolic process;negative regulation of ubiquitin protein ligase activity;positive regulation of mitotic cell cy…	identical protein binding;protein C-terminus binding;protein homodimerization activity	chromosome;condensed chromosome kinetochore;cytosol;kinetochore;mitotic spindle;nuclear pore nuclear basket;nucleoplasm;nucleus;perinuclear region of cytoplasm;spindle pole	Cell cycle;Human T-cell leukemia virus 1 infection;Oocyte meiosis;Progesterone-mediated oocyte maturation	HORMA	Amplification of signal from unattached kinetochores via a MAD2 inhibitory signal;APC/C:Cdc20 mediated degradation of mitotic proteins;APC-Cdc20 mediated degradation of Nek2A;Cdc20:Phospho-APC/C mediated degradation of Cyclin A;Inactivation of APC/C via direct inhibition of the APC/C complex;Inhibition of the proteolytic activity of APC/C required for the onset of anaphase by mitotic spindle chec…	2	8.8	23.51	6	6.90226	6.46434	7.00436	6.35457	7.07569	6.97654	26.0996	26.4312	3	3			2.0849	0.127405	0.331519	1.23662	Q13257
473	P21953	2-oxoisovalerate dehydrogenase subunit beta, mitochondrial	BCKDHB	25.7755	25.8834	25.633	26.3876	25.8003	26.0947	branched-chain amino acid catabolic process;response to nutrient	3-methyl-2-oxobutanoate dehydrogenase (2-methylpropanoyl-transferring) activity;alpha-ketoacid dehydrogenase activity	mitochondrial alpha-ketoglutarate dehydrogenase complex;mitochondrial matrix;mitochondrion	Metabolic pathways;Propanoate metabolism;Valine, leucine and isoleucine degradation	Transket_pyr;Transketolase_C	Branched-chain amino acid catabolism;Glyoxylate metabolism and glycine degradation	5	17.9	43.122	12	6.76644	6.33774	6.95364	6.61638	6.3894	6.65701	25.764	26.0942	3	3			0.830355	0.329501	0.330242	0.859118	P21953
1467	Q9BPW8	Protein NipSnap homolog 1	NIPSNAP1	26.423	26.8597	26.1646	27.0419	26.8865	26.5093	sensory perception of pain	neurotransmitter binding	mitochondrion;synaptic membrane		NIPSNAP		5	19.4	33.31	19	6.4463	6.3413	6.55866	6.48554	6.82463	6.65955	26.4825	26.8125	3	3			0.570784	0.45185	0.330077	0.721961	Q9BPW8
216	O75955	Flotillin-1	FLOT1	27.7094	27.4164	27.0772	27.9239	27.5646	27.6907	axonogenesis;cellular response to exogenous dsRNA;dsRNA transport;extracellular matrix disassembly;membrane raft assembly;plasma membrane raft assembly;positive regulation of cell adhesion molecule production;positive regulation of cell junction assembly;positive regulation of cell-cell adhesion mediated by cadherin;positive regulation of cytokine production;positive regulation of endocytosis;pos…	ionotropic glutamate receptor binding;protease binding;protein heterodimerization activity	basolateral plasma membrane;caveola;cell-cell adherens junction;cell-cell contact zone;cell-cell junction;centriolar satellite;cytoplasmic vesicle;dopaminergic synapse;early endosome;endosome;external side of plasma membrane;extracellular exosome;flotillin complex;focal adhesion;GABA-ergic synapse;glutamatergic synapse;lamellipodium;lysosomal membrane;melanosome;membrane;membrane raft;microtubule…	Insulin signaling pathway	Band_7;Flot	Synaptic adhesion-like molecules	12	39.6	47.355	62	7.20577	6.75924	6.99751	7.16539	7.29721	7.19198	27.401	27.7264	3	3			0.704427	0.392659	0.325441	0.792216	O75955
503	P24941	Cyclin-dependent kinase 2	CDK2	29.2436	28.765	29.1917	29.509	29.7595	28.9079	anaphase-promoting complex-dependent catabolic process;cell division;cellular response to nitric oxide;centriole replication;centrosome duplication;DNA damage response, signal transduction by p53 class mediator resulting in cell cycle arrest;DNA repair;DNA replication;G1/S transition of mitotic cell cycle;G2/M transition of mitotic cell cycle;histone phosphorylation;meiotic cell cycle;mitotic G1 …	ATP binding;cyclin binding;cyclin-dependent protein kinase activity;cyclin-dependent protein serine/threonine kinase activity;magnesium ion binding;protein domain specific binding;protein serine/threonine kinase activity	Cajal body;centrosome;chromosome, telomeric region;condensed chromosome;cyclin A1-CDK2 complex;cyclin A2-CDK2 complex;cyclin E1-CDK2 complex;cyclin E2-CDK2 complex;cyclin-dependent protein kinase holoenzyme complex;cytoplasm;cytosol;endosome;nucleoplasm;nucleus;transcription factor complex;X chromosome;Y chromosome	Cell cycle;Cellular senescence;Cushing syndrome;Epstein-Barr virus infection;FoxO signaling pathway;Gastric cancer;Hepatitis B;Hepatitis C;Human papillomavirus infection;Human T-cell leukemia virus 1 infection;Measles;Oocyte meiosis;p53 signaling pathway;Pathways in cancer;PI3K-Akt signaling pathway;Progesterone-mediated oocyte maturation;Prostate cancer;Small cell lung cancer;Viral carcinogenesis	Pkinase	Activation of ATR in response to replication stress;Activation of the pre-replicative complex;CDK-mediated phosphorylation and removal of Cdc6;Cyclin A/B1/B2 associated events during G2/M transition;Cyclin A:Cdk2-associated events at S phase entry;Cyclin E associated events during G1/S transition;DNA Damage/Telomere Stress Induced Senescence;Factors involved in megakaryocyte development and plate…	10	44.3	33.929	84	7.30754	6.58721	7.28407	7.27061	8.05888	7.36044	29.0668	29.3921	3	3			0.47953	0.510177	0.325373	0.657733	P24941
1671	Q9UBW7	Zinc finger MYM-type protein 2	ZMYM2	25.9759	25.7407	26.033	26.3837	26.2374	26.0943	cytoskeleton organization;regulation of cell morphogenesis;regulation of transcription by RNA polymerase II	DNA-binding transcription factor activity, RNA polymerase II-specific;protein tyrosine kinase activity;ubiquitin conjugating enzyme binding;zinc ion binding	cytosol;nucleoplasm;PML body		DUF3504;zf-FCS	Signaling by cytosolic FGFR1 fusion mutants;Signaling by FGFR1 in disease	6	5.4	154.91	9	4.82236	4.19465	4.96286	6.11985	6.1809	6.01845	25.9165	26.2385	3	3			1.2352	0.22963	0.321938	0.998541	Q9UBW7
1407	Q96EY1	DnaJ homolog subfamily A member 3, mitochondrial	DNAJA3	29.9908	29.6163	30.2764	30.1953	30.427	30.2224	activation of cysteine-type endopeptidase activity involved in apoptotic process;activation-induced cell death of T cells;cell aging;mitochondrial DNA replication;mitochondrion organization;negative regulation of apoptotic process;negative regulation of cell proliferation;negative regulation of cysteine-type endopeptidase activity involved in apoptotic process;negative regulation of I-kappaB kina…	ATP binding;GTPase regulator activity;Hsp70 protein binding;IkappaB kinase complex binding;interferon-gamma receptor binding;metal ion binding;NF-kappaB binding;protein kinase binding;protein-containing complex binding;transcription factor binding;unfolded protein binding	cell junction;cytoplasm;cytosol;extrinsic component of plasma membrane;intracellular membrane-bounded organelle;mitochondrial matrix;mitochondrial nucleoid;mitochondrion;neuromuscular junction;nucleus;postsynaptic membrane	Viral carcinogenesis	DnaJ;DnaJ_C;DnaJ_CXXCXGXG		10	29.6	52.488	110	7.70021	7.24541	7.82168	7.45966	7.87456	7.72766	29.9612	30.2816	3	3			0.715579	0.392722	0.320421	0.791825	Q96EY1
1335	Q8WVX9	Fatty acyl-CoA reductase 1	FAR1	26.8805	26.7307	27.0798	27.2257	27.2163	27.2096	ether lipid biosynthetic process;glycerophospholipid biosynthetic process;long-chain fatty-acyl-CoA metabolic process;wax biosynthetic process	alcohol-forming fatty acyl-CoA reductase activity;fatty-acyl-CoA reductase (alcohol-forming) activity;oxidoreductase activity	integral component of peroxisomal membrane;peroxisomal matrix;peroxisomal membrane;peroxisome	Peroxisome	NAD_binding_4;Sterile	Wax biosynthesis	4	10.3	59.356	19	6.87661	6.45841	7.02255	6.70321	7.09896	6.88419	26.897	27.2172	3	3			1.46751	0.184304	0.320213	1.06302	Q8WVX9
616	P39656	Dolichyl-diphosphooligosaccharide--protein glycosyltransferase 48 kDa subunit	DDOST	26.8517	27.3962	27.3436	27.3785	27.2799	27.8934	neutrophil degranulation;protein glycosylation;protein N-linked glycosylation;protein N-linked glycosylation via asparagine;response to cytokine;T cell activation		azurophil granule membrane;endoplasmic reticulum;endoplasmic reticulum membrane;integral component of membrane;intracellular membrane-bounded organelle;membrane;oligosaccharyltransferase complex;plasma membrane;protein-containing complex	Metabolic pathways;N-Glycan biosynthesis;Protein processing in endoplasmic reticulum	DDOST_48kD	Advanced glycosylation endproduct receptor signaling;Asparagine N-linked glycosylation;Neutrophil degranulation;SRP-dependent cotranslational protein targeting to membrane	4	12.3	50.8	20	6.68803	6.57288	7.08938	7.12156	7.23096	7.2411	27.1972	27.5173	3	3			0.550467	0.467423	0.320093	0.699837	P39656
755	P53597	Succinyl-CoA ligase [ADP/GDP-forming] subunit alpha, mitochondrial	SUCLG1	29.8745	29.4777	30.0623	30.0111	30.2349	30.1278	nucleoside triphosphate biosynthetic process;succinate metabolic process;succinyl-CoA metabolic process;tricarboxylic acid cycle	cofactor binding;GDP binding;nucleoside diphosphate kinase activity;RNA binding;succinate-CoA ligase (ADP-forming) activity;succinate-CoA ligase (GDP-forming) activity	cytosol;mitochondrial matrix;mitochondrion;plasma membrane;succinate-CoA ligase complex (GDP-forming)	Carbon metabolism;Citrate cycle (TCA cycle);Metabolic pathways;Propanoate metabolism	CoA_binding;Ligase_CoA	Citric acid cycle (TCA cycle)	8	29.2	36.249	88	8.00393	7.69151	8.20927	8.10496	8.39415	8.35112	29.8048	30.1246	3	3			0.803252	0.348443	0.319773	0.832638	P53597
1190	Q5TFE4	5-nucleotidase domain-containing protein 1	NT5DC1	27.7744	27.4663	27.7922	27.9563	28.2235	27.8112		5'-nucleotidase activity;metal ion binding			5_nucleotid		9	29.5	51.844	39	7.25612	6.94146	7.40181	6.48844	7.15057	7.10843	27.6776	27.997	3	3			0.929799	0.307802	0.319356	0.88578	Q5TFE4
1220	Q6UB35	Monofunctional C1-tetrahydrofolate synthase, mitochondrial	MTHFD1L	27.7391	27.4034	27.8543	27.9801	27.8737	28.0938	10-formyltetrahydrofolate biosynthetic process;embryonic neurocranium morphogenesis;embryonic viscerocranium morphogenesis;folic acid metabolic process;folic acid-containing compound metabolic process;formate metabolic process;neural tube closure;purine nucleobase biosynthetic process;tetrahydrofolate interconversion	ATP binding;formate-tetrahydrofolate ligase activity;methylenetetrahydrofolate dehydrogenase (NADP+) activity;protein homodimerization activity	cytoplasm;membrane;mitochondrial matrix;mitochondrion	Metabolic pathways;One carbon pool by folate	FTHFS;THF_DHG_CYH;THF_DHG_CYH_C	Metabolism of folate and pterines	22	35.5	105.79	87	6.99063	6.75886	7.17814	7.0616	7.32666	7.29636	27.6656	27.9825	3	3			0.994602	0.293222	0.316926	0.906961	Q6UB35
1242	Q7L0Y3	Mitochondrial ribonuclease P protein 1	TRMT10C	28.3595	28.5692	28.4985	28.7945	28.7328	28.8507	mitochondrial RNA 5'-end processing;mitochondrial tRNA 3'-end processing;mitochondrial tRNA 5'-end processing;mitochondrial tRNA processing;mRNA methylation;positive regulation of mitochondrial translation	mRNA (adenine-N1-)-methyltransferase activity;RNA binding;tRNA (adenine-N1-)-methyltransferase activity;tRNA (guanine(9)-N(1))-methyltransferase activity;tRNA (guanine-N1-)-methyltransferase activity;tRNA binding	mitochondrial matrix;mitochondrial nucleoid;mitochondrial ribonuclease P complex;mitochondrion;nucleoplasm		tRNA_m1G_MT	rRNA processing in the mitochondrion;tRNA modification in the mitochondrion;tRNA processing in the mitochondrion	13	39	47.346	63	7.49485	7.26724	7.46204	7.48671	7.81254	7.86435	28.4757	28.7926	3	3			1.96624	0.141657	0.316891	1.17196	Q7L0Y3
663	P46778	60S ribosomal protein L21	RPL21	31.055	31.2323	31.238	31.1616	31.6916	31.62	nuclear-transcribed mRNA catabolic process, nonsense-mediated decay;SRP-dependent cotranslational protein targeting to membrane;translation;translational initiation	RNA binding;structural constituent of ribosome	cytosol;cytosolic large ribosomal subunit;endoplasmic reticulum;membrane	Ribosome	Ribosomal_L21e	Eukaryotic Translation Termination;Formation of a pool of free 40S subunits;GTP hydrolysis and joining of the 60S ribosomal subunit;L13a-mediated translational silencing of Ceruloplasmin expression;Major pathway of rRNA processing in the nucleolus and cytosol;Nonsense Mediated Decay (NMD) enhanced by the Exon Junction Complex (EJC);Nonsense Mediated Decay (NMD) independent of the Exon Junction Co…	6	38.1	18.565	42	8.01085	8.54487	8.63	8.93984	9.16325	8.94959	31.1751	31.4911	3	3			0.829884	0.345655	0.316017	0.839253	P46778
815	P61106	Ras-related protein Rab-14	RAB14	27.7311	26.7827	27.3299	27.5602	27.6178	27.6108	defense response to bacterium;endocytic recycling;fibroblast growth factor receptor signaling pathway;Golgi to endosome transport;intracellular protein transport;intracellular transport;neutrophil degranulation;phagolysosome assembly involved in apoptotic cell clearance;phosphatidylinositol biosynthetic process;Rab protein signal transduction;regulation of embryonic development;regulation of prot…	GDP binding;GTP binding;GTPase activity;myosin V binding	cytosol;early endosome;early endosome membrane;extracellular exosome;Golgi membrane;Golgi stack;intracellular;intracellular membrane-bounded organelle;late endosome;lysosomal membrane;lysosome;nuclear outer membrane-endoplasmic reticulum membrane network;perinuclear region of cytoplasm;phagocytic vesicle;plasma membrane;recycling endosome;recycling endosome membrane;rough endoplasmic reticulum;te…	AMPK signaling pathway	Ras	Neutrophil degranulation;RAB GEFs exchange GTP for GDP on RABs;RAB geranylgeranylation;Synthesis of PIPs at the plasma membrane;Translocation of SLC2A4 (GLUT4) to the plasma membrane	4	19.1	23.897	23	6.43056	6.59519	6.98744	6.82977	7.00881	7.43239	27.2812	27.5963	3	3			0.499566	0.504035	0.315044	0.662608	P61106
686	P49207	60S ribosomal protein L34	RPL34	29.912	29.4846	29.9862	30.1054	29.8747	30.3351	nuclear-transcribed mRNA catabolic process, nonsense-mediated decay;SRP-dependent cotranslational protein targeting to membrane;translation;translational initiation	cadherin binding;RNA binding;structural constituent of ribosome	cytosol;cytosolic large ribosomal subunit;endoplasmic reticulum;extracellular exosome	Ribosome	Ribosomal_L34e	Eukaryotic Translation Termination;Formation of a pool of free 40S subunits;GTP hydrolysis and joining of the 60S ribosomal subunit;L13a-mediated translational silencing of Ceruloplasmin expression;Major pathway of rRNA processing in the nucleolus and cytosol;Nonsense Mediated Decay (NMD) enhanced by the Exon Junction Complex (EJC);Nonsense Mediated Decay (NMD) independent of the Exon Junction Co…	2	18.8	13.293	15	7.39268	6.81856	7.51282	8.30833	8.58219	8.48674	29.7943	30.1051	3	3			0.689629	0.410711	0.310813	0.767141	P49207
1231	Q6YP21	Kynurenine--oxoglutarate transaminase 3	CCBL2	26.0987	25.8948	26.0123	26.2215	26.4478	26.2667	2-oxoglutarate metabolic process;biosynthetic process;cellular amino acid metabolic process;kynurenine metabolic process	cysteine-S-conjugate beta-lyase activity;kynurenine-glyoxylate transaminase activity;kynurenine-oxoglutarate transaminase activity;protein homodimerization activity;pyridoxal phosphate binding;RNA binding	cytoplasm;mitochondrion	Chemical carcinogenesis;Cysteine and methionine metabolism;Metabolic pathways;Selenocompound metabolism;Tryptophan metabolism	Aminotran_1_2	Tryptophan catabolism	3	10.1	51.4	13	6.77297	6.31854	6.81985	6.62364	6.82966	6.74957	26.0019	26.312	3	3			1.56807	0.183412	0.310065	1.06575	Q6YP21
899	P63244	Guanine nucleotide-binding protein subunit beta-2-like 1;Guanine nucleotide-binding protein subunit beta-2-like 1, N-terminally processed	GNB2L1	32.0802	31.6549	32.1165	32.2802	32.42	32.0788	activation of cysteine-type endopeptidase activity involved in apoptotic process;cell cycle;cellular response to glucose stimulus;cellular response to growth factor stimulus;gastrulation;negative regulation of cell growth;negative regulation of endoplasmic reticulum unfolded protein response;negative regulation of gene expression;negative regulation of hydrogen peroxide-induced neuron death;negat…	cadherin binding;cyclin binding;cysteine-type endopeptidase activator activity involved in apoptotic process;enzyme binding;ion channel inhibitor activity;protein homodimerization activity;protein kinase C binding;protein phosphatase binding;protein tyrosine kinase inhibitor activity;protein-containing complex scaffold activity;receptor tyrosine kinase binding;ribosome binding;RNA binding;SH2 dom…	cytoplasm;cytosol;cytosolic small ribosomal subunit;dendrite;extracellular exosome;IRE1-RACK1-PP2A complex;midbody;mitochondrion;neuronal cell body;nucleoplasm;nucleus;perikaryon;perinuclear region of cytoplasm;phagocytic cup;small ribosomal subunit	Measles	WD40	Regulation of TNFR1 signaling;TNFR1-induced NFkappaB signaling pathway;TNFR1-mediated ceramide production	16	76	35.076	280	9.08998	8.5446	9.1586	8.99857	9.18296	9.10707	31.9505	32.2597	3	3			0.801638	0.365448	0.309115	0.817247	P63244
443	P17980	26S protease regulatory subunit 6A	PSMC3	28.1459	27.7438	27.8489	28.2073	28.4051	28.0501	blastocyst development;modulation by host of viral transcription;neutrophil degranulation;positive regulation of RNA polymerase II transcriptional preinitiation complex assembly;positive regulation of transcription by RNA polymerase II;post-translational protein modification;protein catabolic process;protein deubiquitination;viral process	ATP binding;ATPase activity;identical protein binding;proteasome-activating ATPase activity	cytosol;extracellular region;ficolin-1-rich granule lumen;membrane;nucleoplasm;nucleus;P-body;proteasome accessory complex;proteasome complex;proteasome regulatory particle, base subcomplex;secretory granule lumen	Epstein-Barr virus infection;Proteasome	AAA;Prot_ATP_ID_OB	ABC-family proteins mediated transport;Activation of NF-kappaB in B cells;Antigen processing: Ubiquitination & Proteasome degradation;APC/C:Cdc20 mediated degradation of Securin;APC/C:Cdh1 mediated degradation of Cdc20 and other APC/C:Cdh1 targeted proteins in late mitosis/early G1;Asymmetric localization of PCP proteins;AUF1 (hnRNP D0) binds and destabilizes mRNA;Autodegradation of Cdh1 by Cdh1:…	12	44.4	49.203	67	7.38258	6.86549	7.49164	6.98101	7.37099	7.32962	27.9129	28.2209	3	3			0.908429	0.329505	0.308	0.859748	P17980
802	P60866	40S ribosomal protein S20	RPS20	30.4634	30.2508	30.7094	30.9941	30.9525	30.4003	nuclear-transcribed mRNA catabolic process, nonsense-mediated decay;SRP-dependent cotranslational protein targeting to membrane;translation;translational initiation	RNA binding;structural constituent of ribosome	cytosol;cytosolic small ribosomal subunit;extracellular exosome;membrane;nucleoplasm;synapse	Ribosome	Ribosomal_S10	Eukaryotic Translation Termination;Formation of a pool of free 40S subunits;Formation of the ternary complex, and subsequently, the 43S complex;GTP hydrolysis and joining of the 60S ribosomal subunit;L13a-mediated translational silencing of Ceruloplasmin expression;Major pathway of rRNA processing in the nucleolus and cytosol;Nonsense Mediated Decay (NMD) enhanced by the Exon Junction Complex (EJ…	3	26.1	13.373	30	7.53705	6.93519	7.74957	7.57111	7.82158	7.57843	30.4745	30.7823	3	3			0.590628	0.457872	0.307745	0.711107	P60866
193	O75521	Enoyl-CoA delta isomerase 2, mitochondrial	ECI2	25.6788	26.1584	25.9922	26.2434	26.3284	26.1763	fatty acid beta-oxidation using acyl-CoA oxidase;fatty acid catabolic process;protein targeting to peroxisome	dodecenoyl-CoA delta-isomerase activity;fatty-acyl-CoA binding;signaling receptor binding	cytosol;intracellular membrane-bounded organelle;membrane;mitochondrion;nucleoplasm;peroxisomal matrix;peroxisome	Fatty acid degradation;Peroxisome	ACBP;ECH_1	Beta-oxidation of very long chain fatty acids;Peroxisomal protein import	6	22.1	43.585	15	6.56767	6.28578	6.81152	5.93405	6.60965	6.49588	25.9431	26.2493	3	3			0.973836	0.312309	0.306204	0.88161	O75521
267	P00338	L-lactate dehydrogenase A chain	LDHA	31.2359	30.972	31.1534	31.3199	31.6437	31.3147	glycolytic process;lactate metabolic process;NAD metabolic process;positive regulation of apoptotic process;post-embryonic animal organ development;pyruvate metabolic process;response to cAMP;response to estrogen;response to glucose;response to hydrogen peroxide;response to hypoxia;response to nutrient;substantia nigra development	cadherin binding;identical protein binding;kinase binding;L-lactate dehydrogenase activity;NAD binding	cytosol;extracellular exosome;membrane;nucleus	Central carbon metabolism in cancer;Cysteine and methionine metabolism;Glucagon signaling pathway;Glycolysis / Gluconeogenesis;HIF-1 signaling pathway;Metabolic pathways;Propanoate metabolism;Pyruvate metabolism	Ldh_1_C;Ldh_1_N	Pyruvate metabolism	18	58.4	36.688	242	8.84597	8.21974	8.86653	8.89766	8.97133	8.85934	31.1204	31.4261	3	3			1.07367	0.287701	0.305684	0.915696	P00338
229	O94925	Glutaminase kidney isoform, mitochondrial	GLS	26.2368	26.4549	26.5203	26.616	26.7705	26.7358	cellular amino acid biosynthetic process;chemical synaptic transmission;glutamate biosynthetic process;glutamate secretion;glutamine catabolic process;protein homotetramerization;regulation of respiratory gaseous exchange by neurological system process;suckling behavior	glutaminase activity	cytosol;mitochondrial matrix;mitochondrion	Alanine, aspartate and glutamate metabolism;Arginine biosynthesis;Central carbon metabolism in cancer;D-Glutamine and D-glutamate metabolism;GABAergic synapse;Glutamatergic synapse;Metabolic pathways;MicroRNAs in cancer;Proximal tubule bicarbonate reclamation	Ank_2;Glutaminase	Amino acid synthesis and interconversion (transamination);Glutamate Neurotransmitter Release Cycle;TP53 Regulates Metabolic Genes	9	20.2	73.46	22	6.42178	6.47114	6.76821	6.06696	6.58255	6.40582	26.404	26.7074	3	3			1.44382	0.214927	0.303423	1.01933	O94925
1451	Q99496	E3 ubiquitin-protein ligase RING2	RNF2	26.434	25.8248	26.0374	26.2863	26.602	26.315	anterior/posterior axis specification;gastrulation with mouth forming second;germ cell development;histone H2A monoubiquitination;histone H2A-K119 monoubiquitination;mitotic cell cycle;negative regulation of DNA-binding transcription factor activity;negative regulation of G0 to G1 transition;negative regulation of transcription by RNA polymerase II	chromatin binding;RING-like zinc finger domain binding;ubiquitin protein ligase activity;zinc ion binding	euchromatin;MLL1 complex;nuclear body;nucleoplasm;nucleus;PcG protein complex;PRC1 complex;sex chromatin;ubiquitin ligase complex		RAWUL	Oxidative Stress Induced Senescence;Regulation of PTEN gene transcription;RUNX1 interacts with co-factors whose precise effect on RUNX1 targets is not known;SUMOylation of chromatin organization proteins;SUMOylation of DNA damage response and repair proteins;SUMOylation of DNA methylation proteins;SUMOylation of RNA binding proteins;SUMOylation of transcription cofactors;Transcriptional Regulatio…	2	6.5	37.655	15	7.13488	5.78038	6.99612	6.4697	7.01351	6.96417	26.0987	26.4011	3	3			0.66918	0.43152	0.302409	0.746684	Q99496
120	O15409	Forkhead box protein P2	FOXP2	26.655	26.2039	26.948	26.922	26.9064	26.8784	camera-type eye development;caudate nucleus development;cerebellum development;cerebral cortex development;innate vocalization behavior;lung alveolus development;negative regulation of transcription, DNA-templated;positive regulation of epithelial cell proliferation involved in lung morphogenesis;positive regulation of mesenchymal cell proliferation;post-embryonic development;putamen development;…	androgen receptor binding;DNA binding;DNA-binding transcription factor activity;DNA-binding transcription factor activity, RNA polymerase II-specific;DNA-binding transcription repressor activity, RNA polymerase II-specific;identical protein binding;metal ion binding;protein heterodimerization activity;protein homodimerization activity;RNA polymerase II proximal promoter sequence-specific DNA bind…	nucleus		Forkhead;FOXP-CC		5	9.1	79.918	18	6.93979	6.36214	7.09864	6.69471	7.06629	6.98525	26.6023	26.9023	3	3			0.622183	0.453415	0.299945	0.719665	O15409;Q8IVH2
1749	Q9Y305	Acyl-coenzyme A thioesterase 9, mitochondrial	ACOT9	27.3149	27.1423	28.0698	27.6926	28.0413	27.6883	acyl-CoA metabolic process	acetyl-CoA hydrolase activity;acyl-CoA hydrolase activity;carboxylic ester hydrolase activity	mitochondrial matrix;mitochondrion			Mitochondrial Fatty Acid Beta-Oxidation	5	19.1	49.901	19	5.88686	5.08041	6.14095	6.02239	6.1731	6.00932	27.509	27.8074	3	3			0.411893	0.576751	0.298383	0.587504	Q9Y305
422	P14618	Pyruvate kinase PKM	PKM	32.5381	32.3798	32.5301	32.7168	32.9538	32.6666	animal organ regeneration;canonical glycolysis;cellular response to epinephrine stimulus;cellular response to insulin stimulus;glycolytic process;liver development;neutrophil degranulation;positive regulation of sprouting angiogenesis;programmed cell death;protein homotetramerization;response to ATP;response to cAMP;response to glucose;response to gravity;response to heat;response to hypoxia;resp…	ADP binding;ATP binding;cadherin binding;identical protein binding;kinase activity;magnesium ion binding;MHC class II protein complex binding;potassium ion binding;pyruvate kinase activity;RNA binding;thyroid hormone binding	cilium;collagen-containing extracellular matrix;cytoplasm;cytosol;extracellular exosome;extracellular region;extracellular vesicle;ficolin-1-rich granule lumen;mitochondrion;myelin sheath;nucleus;pyruvate kinase complex;secretory granule lumen;vesicle	Biosynthesis of amino acids;Carbon metabolism;Central carbon metabolism in cancer;Glucagon signaling pathway;Glycolysis / Gluconeogenesis;Human papillomavirus infection;Insulin signaling pathway;Maturity onset diabetes of the young;Metabolic pathways;Non-alcoholic fatty liver disease (NAFLD);Purine metabolism;Pyruvate metabolism;Type II diabetes mellitus;Viral carcinogenesis	PK;PK_C	ChREBP activates metabolic gene expression;Glycolysis;Neutrophil degranulation;Regulation of gene expression in beta cells	21	51.8	57.936	860	8.8954	8.52037	9.02743	9.00954	9.09036	8.91928	32.4827	32.779	3	3			1.35236	0.242027	0.296357	0.979897	P14618;P30613
1675	Q9UG63	ATP-binding cassette sub-family F member 2	ABCF2	29.373	28.7248	29.2623	29.4006	29.6327	29.212		ATP binding;ATPase activity;transporter activity	membrane;mitochondrial envelope		ABC_tran;ABC_tran_Xtn		18	39.8	71.289	151	7.6227	7.06423	7.64678	7.53903	7.76856	7.60209	29.12	29.4151	3	3			0.55867	0.487026	0.29506	0.6795	Q9UG63
282	P02786	Transferrin receptor protein 1;Transferrin receptor protein 1, serum form	TFRC	27.3453	27.1577	27.6303	27.7412	27.642	27.6339	cellular iron ion homeostasis;cellular response to drug;cellular response to leukemia inhibitory factor;iron ion transport;membrane organization;osteoclast differentiation;positive regulation of B cell proliferation;positive regulation of bone resorption;positive regulation of isotype switching;positive regulation of T cell proliferation;receptor internalization;transferrin transport	double-stranded RNA binding;identical protein binding;protein homodimerization activity;RNA binding;transferrin receptor activity;transferrin transmembrane transporter activity;virus receptor activity	basolateral plasma membrane;blood microparticle;cell surface;clathrin-coated pit;clathrin-coated vesicle membrane;cytoplasmic vesicle;early endosome;endosome;endosome membrane;external side of plasma membrane;extracellular exosome;extracellular region;extracellular space;extracellular vesicle;HFE-transferrin receptor complex;integral component of plasma membrane;melanosome;membrane;perinuclear re…	Endocytosis;Ferroptosis;Hematopoietic cell lineage;HIF-1 signaling pathway;Phagosome	PA;Peptidase_M28;TFR_dimer	Cargo recognition for clathrin-mediated endocytosis;Clathrin-mediated endocytosis;Golgi Associated Vesicle Biogenesis;Transferrin endocytosis and recycling	16	25.5	84.87	76	7.27383	6.8556	7.33058	7.06744	7.3999	7.26935	27.3778	27.6724	3	3			0.974428	0.326375	0.294614	0.862288	P02786
1374	Q92925	SWI/SNF-related matrix-associated actin-dependent regulator of chromatin subfamily D member 2	SMARCD2	27.1407	26.4197	26.79	27.1247	27.0557	27.0538	ATP-dependent chromatin remodeling;cardiac right ventricle formation;cellular response to fatty acid;chromatin remodeling;chromatin-mediated maintenance of transcription;muscle cell differentiation;nervous system development;neural retina development;nucleosome disassembly;positive regulation of G2/M transition of mitotic cell cycle;positive regulation of neuroblast proliferation;positive regulat…	chromatin binding;nuclear hormone receptor binding;nuclear receptor binding;nuclear receptor transcription coactivator activity;protein-containing complex scaffold activity;signaling receptor binding;transcription coactivator activity;transcription factor binding	cytoplasm;intracellular membrane-bounded organelle;nBAF complex;npBAF complex;nuclear chromatin;nucleoplasm;nucleus;protein-containing complex;SWI/SNF complex	Hepatocellular carcinoma;Thermogenesis	SWIB	Activation of gene expression by SREBF (SREBP);BMAL1:CLOCK,NPAS2 activates circadian gene expression;Circadian Clock;PPARA activates gene expression;Regulation of lipid metabolism by Peroxisome proliferator-activated receptor alpha (PPARalpha);RMTs methylate histone arginines;RORA activates gene expression;RUNX1 interacts with co-factors whose precise effect on RUNX1 targets is not known;Transcri…	11	28.4	58.92	49	7.35272	6.74009	7.28171	6.91235	7.21392	7.27462	26.7835	27.0781	3	3			0.633867	0.452981	0.294597	0.719453	Q92925;Q6STE5;Q96GM5
1281	Q8IZ81	ELMO domain-containing protein 2	ELMOD2	27.0277	26.6772	27.3192	27.3922	27.3895	27.1261	defense response to virus;regulation of defense response to virus	GTPase activator activity	membrane		ELMO_CED12		6	21.8	34.96	20	6.72852	6.21696	6.90693	6.77534	7.01703	6.90096	27.0081	27.3026	3	3			0.647733	0.447242	0.294576	0.726429	Q8IZ81
814	P61088;Q5JXB2	Ubiquitin-conjugating enzyme E2 N;Putative ubiquitin-conjugating enzyme E2 N-like	UBE2N;UBE2NL	28.1329	27.5173	27.8512	27.9549	28.0133	28.4116	activation of MAPK activity;cellular protein modification process;DNA double-strand break processing;double-strand break repair via homologous recombination;double-strand break repair via nonhomologous end joining;histone ubiquitination;interleukin-1-mediated signaling pathway;JNK cascade;nucleotide-binding oligomerization domain containing signaling pathway;positive regulation of DNA repair;posi…	ATP binding;RNA binding;ubiquitin binding;ubiquitin conjugating enzyme activity;ubiquitin protein ligase binding;ubiquitin-protein transferase activity	cytoplasm;cytosol;extracellular exosome;fibrillar center;nucleoplasm;nucleus;protein-containing complex;UBC13-MMS2 complex;UBC13-UEV1A complex;ubiquitin ligase complex	Ubiquitin mediated proteolysis	UQ_con	activated TAK1 mediates p38 MAPK activation;Antigen processing: Ubiquitination & Proteasome degradation;CLEC7A (Dectin-1) signaling;Downstream TCR signaling;E3 ubiquitin ligases ubiquitinate target proteins;FCERI mediated NF-kB activation;Formation of Incision Complex in GG-NER;G2/M DNA damage checkpoint;IKK complex recruitment mediated by RIP1;Interleukin-1 signaling;IRAK1 recruits IKK complex;I…	4	35.5	17.138	25	7.83147	7.33139	7.79831	7.82274	7.03735	7.07755	27.8338	28.1266	3	3			0.569635	0.485695	0.29281	0.683247	P61088;Q5JXB2
304	P05091	Aldehyde dehydrogenase, mitochondrial	ALDH2	27.4959	27.6752	27.64	28.0711	27.9258	27.6904	alcohol metabolic process;carbohydrate metabolic process;ethanol catabolic process;ethanol oxidation	aldehyde dehydrogenase (NAD) activity;aldehyde dehydrogenase [NAD(P)+] activity;electron transfer activity;glyceraldehyde-3-phosphate dehydrogenase (NAD+) (non-phosphorylating) activity;NAD binding	extracellular exosome;mitochondrial matrix	Arginine and proline metabolism;Ascorbate and aldarate metabolism;beta-Alanine metabolism;Fatty acid degradation;Glycerolipid metabolism;Glycolysis / Gluconeogenesis;Histidine metabolism;Lysine degradation;Metabolic pathways;Pyruvate metabolism;Tryptophan metabolism;Valine, leucine and isoleucine degradation	Aldedh	Ethanol oxidation;Metabolism of serotonin	9	28.4	56.381	39	6.95894	6.64999	7.12231	6.883	7.34341	7.28704	27.6037	27.8958	3	3			1.10986	0.295221	0.292049	0.902107	P05091
1423	Q96I25	Splicing factor 45	RBM17	28.5491	28.203	28.2684	28.527	28.6248	28.7443	alternative mRNA splicing, via spliceosome;DNA repair;mRNA splicing, via spliceosome;regulation of alternative mRNA splicing, via spliceosome	RNA binding	nucleoplasm;spliceosomal complex	Spliceosome	G-patch;RRM_1	mRNA Splicing - Major Pathway	13	48.6	44.961	164	7.74393	7.1442	7.78207	7.63674	7.95587	7.74294	28.3402	28.632	3	3			1.11258	0.295933	0.291877	0.902614	Q96I25
651	P43686	26S protease regulatory subunit 6B	PSMC4	27.6239	27.7337	27.4956	27.7275	28.1462	27.8551	blastocyst development;positive regulation of RNA polymerase II transcriptional preinitiation complex assembly;post-translational protein modification;protein catabolic process;protein deubiquitination;proteolysis	ATP binding;ATPase activity;proteasome-activating ATPase activity	cytosol;cytosolic proteasome complex;inclusion body;membrane;nucleoplasm;nucleus;proteasome accessory complex;proteasome complex;proteasome regulatory particle, base subcomplex;synapse	Epstein-Barr virus infection;Proteasome	AAA;Prot_ATP_ID_OB	ABC-family proteins mediated transport;Activation of NF-kappaB in B cells;Antigen processing: Ubiquitination & Proteasome degradation;APC/C:Cdc20 mediated degradation of Securin;APC/C:Cdh1 mediated degradation of Cdc20 and other APC/C:Cdh1 targeted proteins in late mitosis/early G1;Asymmetric localization of PCP proteins;AUF1 (hnRNP D0) binds and destabilizes mRNA;Autodegradation of Cdh1 by Cdh1:…	12	47.4	47.366	48	6.74827	6.41709	6.94325	6.67593	7.11711	6.95626	27.6177	27.9096	3	3			0.964421	0.332	0.29184	0.85404	P43686
838	P61964	WD repeat-containing protein 5	WDR5	26.7334	26.2894	26.4521	26.7154	26.9893	26.6451	histone H3 acetylation;histone H3-K4 methylation;histone H4-K16 acetylation;histone H4-K5 acetylation;histone H4-K8 acetylation;neuron projection development;positive regulation of gluconeogenesis by positive regulation of transcription from RNA polymerase II promoter;post-translational protein modification;regulation of megakaryocyte differentiation;skeletal system development	histone binding;histone-lysine N-methyltransferase activity;methylated histone binding	Ada2/Gcn5/Ada3 transcription activator complex;histone acetyltransferase complex;histone methyltransferase complex;MLL1 complex;MLL3/4 complex;nucleoplasm;nucleus;Set1C/COMPASS complex	Cushing syndrome	WD40	Activation of anterior HOX genes in hindbrain development during early embryogenesis;HATs acetylate histones;Neddylation;PKMTs methylate histone lysines;RMTs methylate histone arginines;RUNX1 regulates genes involved in megakaryocyte differentiation and platelet function	6	20.4	36.588	18	7.18868	6.90358	7.24949	6.7318	7.43479	7.27268	26.4916	26.7833	3	3			0.808622	0.388424	0.29167	0.795051	P61964
998	Q12788	Transducin beta-like protein 3	TBL3	25.2847	25.2088	25.981	25.6364	25.7908	25.9223	maturation of SSU-rRNA from tricistronic rRNA transcript (SSU-rRNA, 5.8S rRNA, LSU-rRNA);rRNA processing	RNA binding;snoRNA binding	nucleolus;nucleoplasm;nucleus;Pwp2p-containing subcomplex of 90S preribosome;small-subunit processome	Ribosome biogenesis in eukaryotes	Utp13;WD40	Major pathway of rRNA processing in the nucleolus and cytosol;rRNA modification in the nucleus and cytosol	4	8.8	89.034	11	5.73059	5.20539	5.94887	5.81365	5.91819	5.95855	25.4915	25.7832	3	3			0.490128	0.53455	0.291662	0.6351	Q12788
615	P39023	60S ribosomal protein L3	RPL3	30.9689	30.8421	30.9073	31.1319	31.223	31.2355	cellular response to interleukin-4;nuclear-transcribed mRNA catabolic process, nonsense-mediated decay;ribosomal large subunit assembly;SRP-dependent cotranslational protein targeting to membrane;translation;translational initiation	RNA binding;structural constituent of ribosome	cytoplasm;cytosol;cytosolic large ribosomal subunit;extracellular exosome;focal adhesion;nucleolus;nucleus;protein-containing complex	Ribosome	Ribosomal_L3	Eukaryotic Translation Termination;Formation of a pool of free 40S subunits;GTP hydrolysis and joining of the 60S ribosomal subunit;L13a-mediated translational silencing of Ceruloplasmin expression;Major pathway of rRNA processing in the nucleolus and cytosol;Nonsense Mediated Decay (NMD) enhanced by the Exon Junction Complex (EJC);Nonsense Mediated Decay (NMD) independent of the Exon Junction Co…	24	60.5	46.108	405	8.71646	8.00178	8.75542	8.69662	8.83239	8.72442	30.9061	31.1968	3	3			2.39103	0.145007	0.29074	1.16732	P39023
333	P07437	Tubulin beta chain	TUBB	31.3879	31.3131	31.4673	31.4177	31.8566	31.7627	cell division;cellular process;ciliary basal body-plasma membrane docking;cytoskeleton-dependent intracellular transport;G2/M transition of mitotic cell cycle;microtubule cytoskeleton organization;microtubule-based process;mitotic cell cycle;natural killer cell mediated cytotoxicity;neutrophil degranulation;regulation of G2/M transition of mitotic cell cycle;regulation of synapse organization;spi…	GTP binding;GTPase activating protein binding;GTPase activity;MHC class I protein binding;protein domain specific binding;protein-containing complex binding;structural constituent of cytoskeleton;structural molecule activity;ubiquitin protein ligase binding	azurophil granule lumen;cell body;cytoplasm;cytoplasmic ribonucleoprotein granule;cytoskeleton;extracellular exosome;extracellular region;membrane raft;microtubule;nuclear envelope lumen;nucleus	Gap junction;Pathogenic Escherichia coli infection;Phagosome	Tubulin;Tubulin_C	Anchoring of the basal body to the plasma membrane;AURKA Activation by TPX2;Carboxyterminal post-translational modifications of tubulin;Cilium Assembly;COPI-dependent Golgi-to-ER retrograde traffic;COPI-independent Golgi-to-ER retrograde traffic;COPI-mediated anterograde transport;Gap junction assembly;HSP90 chaperone cycle for steroid hormone receptors (SHR);Kinesins;Loss of Nlp from mitotic cen…	8	38.1	49.67	40	7.86835	7.54593	8.1049	7.56433	8.15054	8.08005	31.3894	31.679	3	3			0.963999	0.336327	0.289576	0.850002	P07437;A6NNZ2
712	P50213	Isocitrate dehydrogenase [NAD] subunit alpha, mitochondrial	IDH3A	27.732	27.3529	27.9033	27.8576	28.0634	27.9345	carbohydrate metabolic process;tricarboxylic acid cycle	isocitrate dehydrogenase (NAD+) activity;magnesium ion binding;NAD binding	mitochondrial matrix;mitochondrion;myelin sheath;nucleus	2-Oxocarboxylic acid metabolism;Biosynthesis of amino acids;Carbon metabolism;Citrate cycle (TCA cycle);Metabolic pathways	Iso_dh	Citric acid cycle (TCA cycle)	5	20.5	39.591	17	6.64177	5.98706	6.72022	6.91951	6.76206	6.70148	27.6627	27.9518	3	3			0.767719	0.406346	0.289105	0.774324	P50213
127	O43242	26S proteasome non-ATPase regulatory subunit 3	PSMD3	30.1845	30.1242	30.2973	30.4385	30.4998	30.5342	neutrophil degranulation;post-translational protein modification;protein deubiquitination;regulation of protein catabolic process;ubiquitin-dependent protein catabolic process	enzyme regulator activity	cytosol;extracellular exosome;extracellular region;ficolin-1-rich granule lumen;membrane;nucleoplasm;nucleus;proteasome accessory complex;proteasome complex;proteasome regulatory particle, lid subcomplex;secretory granule lumen	Epstein-Barr virus infection;Proteasome	PCI;Rpn3_C	ABC-family proteins mediated transport;Activation of NF-kappaB in B cells;Antigen processing: Ubiquitination & Proteasome degradation;APC/C:Cdc20 mediated degradation of Securin;APC/C:Cdh1 mediated degradation of Cdc20 and other APC/C:Cdh1 targeted proteins in late mitosis/early G1;Asymmetric localization of PCP proteins;AUF1 (hnRNP D0) binds and destabilizes mRNA;Autodegradation of Cdh1 by Cdh1:…	8	22.5	60.977	68	7.23088	6.93534	7.34676	7.35102	7.67497	7.51717	30.202	30.4908	3	3			2.12056	0.159172	0.288802	1.11962	O43242
482	P22570	NADPH:adrenodoxin oxidoreductase, mitochondrial	FDXR	27.8684	27.7998	27.6752	28.2396	28.0647	27.9049	C21-steroid hormone biosynthetic process;cholesterol metabolic process;generation of precursor metabolites and energy;oxidation-reduction process;steroid biosynthetic process;sterol metabolic process;ubiquinone biosynthetic process	ferredoxin-NADP+ reductase activity;NADPH-adrenodoxin reductase activity;oxidoreductase activity	mitochondrial inner membrane;mitochondrial matrix;mitochondrion		Pyr_redox_2	Defective CYP11A1 causes Adrenal insufficiency, congenital, with 46,XY sex reversal (AICSR);Electron transport from NADPH to Ferredoxin;Endogenous sterols;Pregnenolone biosynthesis	6	21.4	53.836	25	7.18013	6.56329	6.95917	6.86162	6.99783	6.90344	27.7811	28.0697	3	3			1.211	0.284406	0.288577	0.924988	P22570
1347	Q92530	Proteasome inhibitor PI31 subunit	PSMF1	28.1577	27.8799	28.0543	28.2048	28.6591	28.0925	negative regulation of proteasomal protein catabolic process;post-translational protein modification;protein deubiquitination;ubiquitin-dependent protein catabolic process	endopeptidase inhibitor activity;proteasome binding;protein heterodimerization activity;protein homodimerization activity	cytosol;endoplasmic reticulum;membrane;nucleoplasm;perinuclear region of cytoplasm;proteasome core complex	Proteasome	PI31_Prot_C;PI31_Prot_N	ABC-family proteins mediated transport;Activation of NF-kappaB in B cells;Antigen processing: Ubiquitination & Proteasome degradation;APC/C:Cdc20 mediated degradation of Securin;APC/C:Cdh1 mediated degradation of Cdc20 and other APC/C:Cdh1 targeted proteins in late mitosis/early G1;Asymmetric localization of PCP proteins;AUF1 (hnRNP D0) binds and destabilizes mRNA;Autodegradation of Cdh1 by Cdh1:…	3	17	29.816	32	7.48471	7.00095	7.52605	7.24222	7.39867	7.17926	28.0307	28.3188	3	3			0.685332	0.442499	0.288133	0.736452	Q92530
209	O75832	26S proteasome non-ATPase regulatory subunit 10	PSMD10	27.593	27.2917	27.7437	27.7588	27.9926	27.7412	apoptotic process;cytoplasmic sequestering of NF-kappaB;negative regulation of apoptotic process;negative regulation of DNA damage response, signal transduction by p53 class mediator;negative regulation of MAPK cascade;negative regulation of NF-kappaB transcription factor activity;negative regulation of release of cytochrome c from mitochondria;negative regulation of transcription by RNA polymera…	transcription factor binding	cytoplasm;cytosol;intermediate filament cytoskeleton;nucleoplasm;nucleus;proteasome complex		Ank;Ank_2	ABC-family proteins mediated transport;Activation of NF-kappaB in B cells;Antigen processing: Ubiquitination & Proteasome degradation;APC/C:Cdc20 mediated degradation of Securin;APC/C:Cdh1 mediated degradation of Cdc20 and other APC/C:Cdh1 targeted proteins in late mitosis/early G1;Asymmetric localization of PCP proteins;AUF1 (hnRNP D0) binds and destabilizes mRNA;Autodegradation of Cdh1 by Cdh1:…	7	44.7	24.428	49	7.37352	6.87964	7.40584	7.51089	7.60609	7.427	27.5428	27.8309	3	3			0.860776	0.376325	0.288101	0.810122	O75832
1218	Q6PI48	Aspartate--tRNA ligase, mitochondrial	DARS2	28.0692	27.8952	28.2783	28.4625	28.4224	28.2163	mitochondrial asparaginyl-tRNA aminoacylation;tRNA aminoacylation;tRNA aminoacylation for protein translation	aspartate-tRNA ligase activity;aspartate-tRNA(Asn) ligase activity;ATP binding;protein homodimerization activity;tRNA binding	mitochondrial matrix;mitochondrion;nucleus	Aminoacyl-tRNA biosynthesis	GAD;tRNA_anti-codon;tRNA-synt_2	Mitochondrial tRNA aminoacylation	11	22.5	73.562	57	7.26757	6.85893	7.42573	7.37544	7.51921	7.50904	28.0809	28.3671	3	3			0.997996	0.332232	0.286165	0.855521	Q6PI48
1485	Q9BTZ2	Dehydrogenase/reductase SDR family member 4	DHRS4	27.6844	27.1147	27.9079	27.7794	27.9376	27.8422	alcohol metabolic process;cellular ketone metabolic process;oxidation-reduction process;protein targeting to peroxisome;protein tetramerization;steroid metabolic process	3-keto sterol reductase activity;alcohol dehydrogenase [NAD(P)+] activity;carbonyl reductase (NADPH) activity;NADP-retinol dehydrogenase activity;oxidoreductase activity, acting on NAD(P)H, quinone or similar compound as acceptor;signaling receptor binding	cytosol;endoplasmic reticulum membrane;mitochondrion;nucleus;peroxisomal matrix;peroxisomal membrane;peroxisome	Metabolic pathways;Peroxisome;Retinol metabolism		Peroxisomal protein import;RA biosynthesis pathway	2	7.6	29.537	12	6.70311	6.02032	6.82988	6.81888	6.84988	6.65229	27.569	27.8531	3	3			0.51845	0.522096	0.284095	0.644818	Q9BTZ2
110	O15226	NF-kappa-B-repressing factor	NKRF	28.7389	28.8128	28.8709	29.1683	29.0614	29.0452	negative regulation of transcription, DNA-templated;positive regulation of transcription by RNA polymerase II	DNA-binding transcription activator activity, RNA polymerase II-specific;RNA binding;RNA polymerase II proximal promoter sequence-specific DNA binding	nucleolus;nucleoplasm;nucleus		G-patch;R3H		21	38.7	77.672	110	7.62067	7.20685	7.71649	7.48259	7.76463	7.67137	28.8076	29.0916	3	3			2.19481	0.158708	0.284034	1.11687	O15226
982	Q06830	Peroxiredoxin-1	PRDX1	32.2945	33.0032	32.5852	32.947	32.7728	33.0102	4-hydroxyproline metabolic process;cell proliferation;cell redox homeostasis;cellular response to oxidative stress;erythrocyte homeostasis;extracellular matrix organization;hydrogen peroxide catabolic process;I-kappaB phosphorylation;male gonad development;natural killer cell activation;natural killer cell mediated cytotoxicity;negative regulation of male germ cell proliferation;neutrophil degran…	cadherin binding;identical protein binding;peroxidase activity;protein homodimerization activity;RNA binding;thioredoxin peroxidase activity	cytoplasm;cytosol;endoplasmic reticulum;extracellular exosome;extracellular region;extracellular space;ficolin-1-rich granule lumen;melanosome;myelin sheath;nucleus;secretory granule lumen;smooth endoplasmic reticulum	Peroxisome	1-cysPrx_C;AhpC-TSA	Deregulated CDK5 triggers multiple neurodegenerative pathways in Alzheimer's disease models;Detoxification of Reactive Oxygen Species;Neutrophil degranulation;TP53 Regulates Metabolic Genes	15	63.3	22.11	290	8.8825	8.69877	8.99626	9.01005	9.03595	9.03611	32.6276	32.91	3	3			0.578226	0.48954	0.282398	0.676274	Q06830;Q13162
776	P55084	Trifunctional enzyme subunit beta, mitochondrial;3-ketoacyl-CoA thiolase	HADHB	29.3241	29.1521	29.4541	29.5193	29.6188	29.6393	fatty acid beta-oxidation	3-hydroxyacyl-CoA dehydrogenase activity;acetyl-CoA C-acyltransferase activity;enoyl-CoA hydratase activity;long-chain-3-hydroxyacyl-CoA dehydrogenase activity;long-chain-enoyl-CoA hydratase activity;RNA binding	endoplasmic reticulum;mitochondrial envelope;mitochondrial inner membrane;mitochondrial nucleoid;mitochondrial outer membrane;mitochondrion	Fatty acid degradation;Fatty acid elongation;Fatty acid metabolism;Metabolic pathways;Valine, leucine and isoleucine degradation	Thiolase_C;Thiolase_N	Acyl chain remodeling of CL;Beta oxidation of decanoyl-CoA to octanoyl-CoA-CoA;Beta oxidation of hexanoyl-CoA to butanoyl-CoA;Beta oxidation of lauroyl-CoA to decanoyl-CoA-CoA;Beta oxidation of myristoyl-CoA to lauroyl-CoA;Beta oxidation of octanoyl-CoA to hexanoyl-CoA;Beta oxidation of palmitoyl-CoA to myristoyl-CoA;mitochondrial fatty acid beta-oxidation of unsaturated fatty acids	19	52.3	51.294	242	7.98071	7.58954	8.08579	7.9441	8.09698	8.06536	29.3101	29.5925	3	3			1.38647	0.259822	0.282347	0.957081	P55084
66	O00303	Eukaryotic translation initiation factor 3 subunit F	EIF3F	28.2327	28.0148	28.0873	28.2768	28.6577	28.2435	formation of cytoplasmic translation initiation complex;IRES-dependent viral translational initiation;protein deubiquitination;translational initiation	thiol-dependent ubiquitin-specific protease activity;translation initiation factor activity;translation initiation factor binding	cytosol;eukaryotic 43S preinitiation complex;eukaryotic 48S preinitiation complex;eukaryotic translation initiation factor 3 complex;eukaryotic translation initiation factor 3 complex, eIF3m;membrane	RNA transport	JAB;MitMem_reg	Formation of a pool of free 40S subunits;Formation of the ternary complex, and subsequently, the 43S complex;GTP hydrolysis and joining of the 60S ribosomal subunit;L13a-mediated translational silencing of Ceruloplasmin expression;Ribosomal scanning and start codon recognition;Translation initiation complex formation	5	19	37.563	36	7.51351	6.95299	7.52696	7.51928	7.69057	7.54149	28.1116	28.3927	3	3			0.888045	0.378054	0.281047	0.808796	O00303
652	P43897	Elongation factor Ts, mitochondrial	TSFM	28.2749	28.0861	28.5702	28.6391	28.4998	28.628	mitochondrial translational elongation;regulation of DNA-templated transcription, elongation;regulation of mitochondrial translation;translational elongation	RNA binding;translation elongation factor activity	mitochondrial matrix;mitochondrion;nucleus		EF_TS	Mitochondrial translation elongation	10	51.4	35.39	46	7.65747	7.15177	7.64452	7.55686	7.77827	7.8576	28.3104	28.589	3	3			0.877608	0.384255	0.278572	0.800945	P43897
477	P22102	Trifunctional purine biosynthetic protein adenosine-3;Phosphoribosylamine--glycine ligase;Phosphoribosylformylglycinamidine cyclo-ligase;Phosphoribosylglycinamide formyltransferase	GART	29.3175	28.817	29.3981	29.4208	29.5086	29.4381	adenine biosynthetic process;brainstem development;cerebellum development;cerebral cortex development;'de novo' IMP biosynthetic process;glycine metabolic process;purine nucleotide biosynthetic process;purine ribonucleoside monophosphate biosynthetic process;response to inorganic substance;response to organic substance;tetrahydrofolate biosynthetic process	ATP binding;metal ion binding;phosphoribosylamine-glycine ligase activity;phosphoribosylformylglycinamidine cyclo-ligase activity;phosphoribosylglycinamide formyltransferase activity	cytosol;extracellular exosome	Antifolate resistance;Metabolic pathways;One carbon pool by folate;Purine metabolism	AIRS;AIRS_C;Formyl_trans_N;GARS_A;GARS_C;GARS_N	Purine ribonucleoside monophosphate biosynthesis	29	47.1	107.77	251	7.74568	7.12476	7.84172	7.70405	7.88751	7.81341	29.1775	29.4558	3	3			0.689473	0.448217	0.278321	0.72527	P22102
633	P41252	Isoleucine--tRNA ligase, cytoplasmic	IARS	27.8642	27.7119	27.9668	28.2203	28.2017	27.9458	isoleucyl-tRNA aminoacylation;osteoblast differentiation;tRNA aminoacylation for protein translation	aminoacyl-tRNA editing activity;ATP binding;GTPase binding;isoleucine-tRNA ligase activity;tRNA binding	aminoacyl-tRNA synthetase multienzyme complex;cytoplasm;cytosol;extracellular exosome;membrane	Aminoacyl-tRNA biosynthesis	Anticodon_1;tRNA-synt_1	Cytosolic tRNA aminoacylation;SeMet incorporation into proteins	20	25.3	144.5	99	7.25336	6.81207	7.34924	7.04766	7.44168	7.25088	27.8476	28.1226	3	3			1.12012	0.320761	0.274968	0.871687	P41252
1478	Q9BSC4	Nucleolar protein 10	NOL10	26.0365	26.1029	26.1206	26.3955	26.5109	26.174	maturation of SSU-rRNA from tricistronic rRNA transcript (SSU-rRNA, 5.8S rRNA, LSU-rRNA)	RNA binding	nucleolus;small-subunit processome		NUC153		5	8.9	80.301	12	6.64675	6.29418	6.50177	6.20577	6.92987	6.40878	26.0866	26.3601	3	3			1.25688	0.29419	0.273498	0.905226	Q9BSC4
1639	Q9NZI8	Insulin-like growth factor 2 mRNA-binding protein 1	IGF2BP1	30.0548	29.7742	29.8255	30.0995	30.3291	30.0456	CRD-mediated mRNA stabilization;mRNA transport;negative regulation of translation;neuronal stem cell population maintenance;pallium cell proliferation in forebrain;regulation of cytokine biosynthetic process;regulation of mRNA stability;regulation of mRNA stability involved in response to stress	mRNA 3'-UTR binding;mRNA 5'-UTR binding;mRNA binding;RNA binding;translation regulator activity	CRD-mediated mRNA stability complex;cytoplasm;cytoplasmic stress granule;cytosol;dendritic spine;filopodium;growth cone;lamellipodium;nucleoplasm;perinuclear region of cytoplasm;ribonucleoprotein complex	MicroRNAs in cancer	KH_1;RRM_1	Insulin-like Growth Factor-2 mRNA Binding Proteins (IGF2BPs/IMPs/VICKZs) bind RNA;MAPK6/MAPK4 signaling	23	50.6	63.48	197	7.96678	7.4734	8.02053	7.86099	8.23274	8.16265	29.8848	30.1581	3	3			1.04815	0.337724	0.273254	0.84736	Q9NZI8
1566	Q9H9B4	Sideroflexin-1	SFXN1	29.5079	29.3359	29.7715	29.7256	29.7945	29.913	erythrocyte differentiation;iron ion homeostasis;iron ion transport	ion transmembrane transporter activity	integral component of membrane;mitochondrial membrane;mitochondrion		Mtc		5	27.3	35.619	78	7.53608	7.01034	7.56867	7.23656	7.66034	7.70283	29.5384	29.8111	3	3			0.923096	0.380166	0.272622	0.806623	Q9H9B4
561	P30837	Aldehyde dehydrogenase X, mitochondrial	ALDH1B1	28.9207	28.9154	29.0026	29.1603	29.1464	29.343	9-cis-retinoic acid biosynthetic process;blood vessel development;carbohydrate metabolic process;cardiac muscle tissue development;cellular aldehyde metabolic process;cellular response to retinoic acid;determination of bilateral symmetry;embryonic camera-type eye development;embryonic digestive tract development;embryonic eye morphogenesis;embryonic forelimb morphogenesis;ethanol catabolic proces…	3-chloroallyl aldehyde dehydrogenase activity;aldehyde dehydrogenase (NAD) activity;aldehyde dehydrogenase [NAD(P)+] activity;androgen binding;benzaldehyde dehydrogenase (NAD+) activity;glyceraldehyde-3-phosphate dehydrogenase (NAD+) (non-phosphorylating) activity;GTPase activator activity;NAD binding;NAD+ binding;protein homodimerization activity;retinal binding;retinal dehydrogenase activity;th…	cytoplasm;cytosol;extracellular exosome;intracellular membrane-bounded organelle;mitochondrial matrix;mitochondrion;nucleoplasm;nucleus;perinuclear region of cytoplasm;plasma membrane	Arginine and proline metabolism;Ascorbate and aldarate metabolism;beta-Alanine metabolism;Chemical carcinogenesis;Drug metabolism - cytochrome P450;Fatty acid degradation;Glycerolipid metabolism;Glycolysis / Gluconeogenesis;Histidine metabolism;Lysine degradation;Metabolic pathways;Metabolism of xenobiotics by cytochrome P450;Phenylalanine metabolism;Pyruvate metabolism;Retinol metabolism;Tryptop…	Aldedh	Ethanol oxidation;Fructose catabolism;RA biosynthesis pathway	12	33.1	57.249	90	7.71386	7.18879	7.71242	7.58569	7.85587	7.85687	28.9462	29.2166	3	3			1.75543	0.223104	0.270386	1.00383	P30837;P00352;P47895;O94788
61	O00203	AP-3 complex subunit beta-1	AP3B1	26.4335	25.9341	26.3545	26.5965	27.0043	25.9303	anterograde axonal transport;anterograde synaptic vesicle transport;antigen processing and presentation, exogenous lipid antigen via MHC class Ib;blood coagulation;intracellular protein transport;melanosome organization;positive regulation of NK T cell differentiation;protein targeting to lysosome;synaptic vesicle budding from endosome	GTP-dependent protein binding;protein phosphatase binding	AP-3 adaptor complex;axon cytoplasm;clathrin adaptor complex;clathrin-coated vesicle membrane;Golgi apparatus;lysosomal membrane;membrane;postsynapse	Lysosome	Adaptin_N;AP3B1_C;SEEEED	Golgi Associated Vesicle Biogenesis;Signaling by BRAF and RAF fusions	12	13	121.32	25	6.41152	5.92823	6.17757	5.85401	6.39513	6.21059	26.2407	26.5104	3	3			0.315885	0.650776	0.269665	0.490922	O00203
1518	Q9BZE4	Nucleolar GTP-binding protein 1	GTPBP4	26.7064	26.5105	26.4548	26.8589	26.9018	26.7197	maturation of LSU-rRNA from tricistronic rRNA transcript (SSU-rRNA, 5.8S rRNA, LSU-rRNA);negative regulation of cell migration;negative regulation of cell proliferation;negative regulation of cell-cell adhesion;negative regulation of collagen binding;negative regulation of DNA replication;negative regulation of protein ubiquitination;osteoblast differentiation;protein stabilization;regulation of …	GTP binding;GTPase activity;RNA binding	cytoplasm;cytosol;Golgi apparatus;membrane;nuclear membrane;nucleolus;nucleus;perinuclear region of cytoplasm	Ribosome biogenesis in eukaryotes	NOG1;NOGCT		10	17.5	73.964	31	6.8552	6.43843	6.81809	7.0493	7.09262	7.00333	26.5572	26.8268	3	3			1.34119	0.28788	0.269591	0.916925	Q9BZE4
1045	Q13838	Spliceosome RNA helicase DDX39B	DDX39B	29.4642	29.1787	29.4755	29.5783	29.6227	29.7259	liver development;mRNA 3'-end processing;mRNA export from nucleus;mRNA splicing, via spliceosome;negative regulation of DNA damage checkpoint;positive regulation of cell growth involved in cardiac muscle cell development;positive regulation of DNA biosynthetic process;positive regulation of DNA-templated transcription, elongation;positive regulation of translation;positive regulation of vascular …	ATP binding;ATPase activity;ATP-dependent protein binding;ATP-dependent RNA helicase activity;identical protein binding;protein-containing complex binding;RNA binding;RNA-dependent ATPase activity;U4 snRNA binding;U6 snRNA binding	cytoplasm;nuclear matrix;nuclear speck;nucleoplasm;nucleus;spliceosomal complex;transcription export complex	mRNA surveillance pathway;RNA transport;Spliceosome	DEAD;Helicase_C	Cleavage of Growing Transcript in the Termination Region;mRNA 3'-end processing;Transport of Mature mRNA derived from an Intron-Containing Transcript	13	29.7	48.991	95	8.13704	7.65392	8.1554	8.09764	8.06778	8.19301	29.3728	29.6423	3	3			1.18958	0.313566	0.269493	0.879269	Q13838
1794	Q9Y6M1	Insulin-like growth factor 2 mRNA-binding protein 2	IGF2BP2	27.1128	26.6523	26.9945	27.0588	27.4317	27.0745	anatomical structure morphogenesis;mRNA transport;negative regulation of translation;regulation of cytokine biosynthetic process;regulation of mRNA stability	mRNA 3'-UTR binding;mRNA 5'-UTR binding;RNA binding;translation regulator activity	cytoplasm;cytoskeleton;cytosol;nucleus		KH_1;RRM_1	Insulin-like Growth Factor-2 mRNA Binding Proteins (IGF2BPs/IMPs/VICKZs) bind RNA	10	29	66.121	29	6.98461	6.47219	7.02506	6.82729	7.06378	6.97468	26.9199	27.1883	3	3			0.660512	0.46782	0.268485	0.698974	Q9Y6M1
1130	Q16186	Proteasomal ubiquitin receptor ADRM1	ADRM1	25.8374	26.014	25.8619	26.154	26.2313	26.1328	proteasome assembly;protein deubiquitination;transcription elongation from RNA polymerase II promoter;ubiquitin-dependent protein catabolic process	endopeptidase activator activity;protease binding;proteasome binding;ubiquitin binding	cytosol;nucleoplasm;plasma membrane;proteasome complex;proteasome regulatory particle, lid subcomplex	Epstein-Barr virus infection;Proteasome	Proteasom_Rpn13;RPN13_C	Ub-specific processing proteases;UCH proteinases	4	15	42.153	17	6.65778	6.31831	6.58572	6.46373	5.98392	5.91162	25.9044	26.1727	3	3			1.88734	0.215865	0.268265	1.02063	Q16186
1355	Q92616	Translational activator GCN1	GCN1L1	26.2969	26.0889	26.3116	26.5789	26.68	26.2408	cellular response to amino acid starvation;cellular response to leucine starvation;positive regulation of kinase activity;positive regulation of transcription from RNA polymerase II promoter in response to stress;regulation of translation	cadherin binding;protein kinase binding;protein kinase regulator activity;ribosome binding;RNA binding;translation factor activity, RNA binding	cytoplasm;cytosol;membrane;polysome;ribosome				21	11.6	292.71	49	5.53546	4.79	5.58777	5.35776	6.06273	5.95626	26.2325	26.4999	3	3			0.820123	0.411657	0.267428	0.761842	Q92616
1048	Q6P1K8;Q13888	General transcription factor IIH subunit 2-like protein;General transcription factor IIH subunit 2	GTF2H2C;GTF2H2	25.7921	25.9362	26.339	26.2343	26.1773	26.4545	7-methylguanosine mRNA capping;G protein-coupled receptor internalization;global genome nucleotide-excision repair;nucleotide-excision repair;nucleotide-excision repair, DNA incision;nucleotide-excision repair, DNA incision, 5'-to lesion;nucleotide-excision repair, preincision complex assembly;nucleotide-excision repair, preincision complex stabilization;positive regulation of DNA helicase activi…	DNA-binding transcription factor activity;nucleic acid binding;protein N-terminus binding;translation factor activity, RNA binding;zinc ion binding	core TFIIH complex portion of holo TFIIH complex;nuclear speck;nucleoplasm;nucleus;transcription factor TFIID complex;transcription factor TFIIH core complex;transcription factor TFIIH holo complex	Basal transcription factors;Nucleotide excision repair;Viral carcinogenesis	C1_4;Ssl1	Dual Incision in GG-NER;Dual incision in TC-NER;Formation of HIV elongation complex in the absence of HIV Tat;Formation of HIV-1 elongation complex containing HIV-1 Tat;Formation of Incision Complex in GG-NER;Formation of RNA Pol II elongation complex;Formation of TC-NER Pre-Incision Complex;Formation of the Early Elongation Complex;Formation of the HIV-1 Early Elongation Complex;Gap-filling DNA …	3	7.1	44.452	12	6.65072	6.02111	6.84227	6.21932	6.887	6.78409	26.0224	26.2887	3	3			0.654084	0.475893	0.266294	0.693128	Q6P1K8;Q13888
1321	Q8TDN6	Ribosome biogenesis protein BRX1 homolog	BRIX1	25.9749	26.3409	25.7822	26.3321	26.441	26.1231	ribosomal large subunit assembly	RNA binding	nucleolus;nucleus		Brix		4	18.7	41.401	11	6.60665	6.17808	6.62779	NaN	6.8672	6.19432	26.0326	26.2987	3	3			0.636429	0.486028	0.26609	0.684856	Q8TDN6
639	P42285	Superkiller viralicidic activity 2-like 2	SKIV2L2	28.3148	27.9501	28.2444	28.5307	28.5172	28.2573	maturation of 5.8S rRNA;mRNA splicing, via spliceosome;RNA catabolic process;rRNA processing	ATP binding;ATP-dependent RNA helicase activity;RNA binding	catalytic step 2 spliceosome;nucleolus;nucleoplasm;nucleus;TRAMP complex	RNA degradation	DEAD;DSHCT;Helicase_C;rRNA_proc-arch	Major pathway of rRNA processing in the nucleolus and cytosol;mRNA Splicing - Major Pathway	13	20	117.8	37	5.93471	5.46443	6.25888	5.74418	6.38721	6.98757	28.1698	28.435	3	3			0.864104	0.406405	0.265296	0.773916	P42285
893	P63167	Dynein light chain 1, cytoplasmic	DYNLL1	28.7169	28.4851	28.6343	29.0345	28.55	29.044	antigen processing and presentation of exogenous peptide antigen via MHC class II;apoptotic process;ciliary basal body-plasma membrane docking;endoplasmic reticulum to Golgi vesicle-mediated transport;G2/M transition of mitotic cell cycle;intraciliary retrograde transport;intraciliary transport involved in cilium assembly;macroautophagy;motile cilium assembly;negative regulation of phosphorylatio…	dynein intermediate chain binding;dynein light intermediate chain binding;enzyme binding;motor activity;nitric-oxide synthase regulator activity;protein C-terminus binding;protein domain specific binding;protein heterodimerization activity;protein homodimerization activity;scaffold protein binding	axon cytoplasm;centrosome;ciliary tip;cilium;cytoplasm;cytoplasmic dynein complex;cytosol;dynein complex;ficolin-1-rich granule membrane;kinetochore;membrane;microtubule;mitochondrion;mitotic spindle;nucleus;plasma membrane;tertiary granule membrane	Vasopressin-regulated water reabsorption	Dynein_light	Activation of BIM and translocation to mitochondria;Amplification of signal from unattached kinetochores via a MAD2 inhibitory signal;Anchoring of the basal body to the plasma membrane;AURKA Activation by TPX2;COPI-independent Golgi-to-ER retrograde traffic;COPI-mediated anterograde transport;HSP90 chaperone cycle for steroid hormone receptors (SHR);Intraflagellar transport;Loss of Nlp from mitot…	2	33.7	10.366	12	7.90935	7.27836	8.13075	8.09103	8.12077	8.01161	28.6121	28.8762	3	3			0.679424	0.466072	0.264084	0.701171	P63167
177	O75190	DnaJ homolog subfamily B member 6	DNAJB6	29.0485	28.7659	29.3361	29.3941	29.6437	28.9025	actin cytoskeleton organization;chaperone-mediated protein folding;chorio-allantoic fusion;chorion development;extracellular matrix organization;intermediate filament organization;negative regulation of cysteine-type endopeptidase activity involved in apoptotic process;negative regulation of inclusion body assembly;negative regulation of transcription, DNA-templated;protein folding;protein locali…	ATPase activator activity;chaperone binding;DNA binding;heat shock protein binding;identical protein binding;protein binding involved in protein folding;unfolded protein binding	cytosol;membrane;nucleoplasm;nucleus;perinuclear region of cytoplasm;Z disc		DnaJ	Regulation of HSF1-mediated heat shock response	7	21.8	36.087	85	7.35484	7.00492	7.51182	7.51739	7.58757	7.35537	29.0502	29.3134	3	3			0.409577	0.606959	0.263261	0.556627	O75190;Q8WWF6;Q8NHS0;Q7Z6W7
887	P62987;P62979;P0CG47;P0CG48	Ubiquitin-60S ribosomal protein L40;Ubiquitin;60S ribosomal protein L40;Ubiquitin-40S ribosomal protein S27a;Ubiquitin;40S ribosomal protein S27a;Polyubiquitin-B;Ubiquitin;Polyubiquitin-C;Ubiquitin	UBA52;RPS27A;UBB;UBC	31.186	30.8472	31.3534	31.2579	31.5569	31.3605	activation of MAPK activity;anaphase-promoting complex-dependent catabolic process;cellular protein metabolic process;cellular protein modification process;cytokine-mediated signaling pathway;DNA damage response, detection of DNA damage;endosomal transport;energy homeostasis;error-free translesion synthesis;error-prone translesion synthesis;fat pad development;female gonad development;female meio…	metal ion binding;protease binding;protein tag;RNA binding;structural constituent of ribosome;ubiquitin protein ligase binding	cytoplasm;cytosol;cytosolic large ribosomal subunit;cytosolic small ribosomal subunit;endocytic vesicle membrane;endoplasmic reticulum;endoplasmic reticulum membrane;endosome membrane;extracellular exosome;extracellular space;host cell;lysosomal membrane;membrane;mitochondrial outer membrane;mitochondrion;myelin sheath;neuron projection;neuronal cell body;nucleolus;nucleoplasm;nucleus;plasma memb…	Endocytosis;Kaposi sarcoma-associated herpesvirus infection;Mitophagy - animal;Parkinson disease;PPAR signaling pathway;Ribosome	Ribosomal_L40e;Ribosomal_S27;ubiquitin	ABC-family proteins mediated transport;Activated NOTCH1 Transmits Signal to the Nucleus;activated TAK1 mediates p38 MAPK activation;Activation of IRF3/IRF7 mediated by TBK1/IKK epsilon;Activation of NF-kappaB in B cells;Amyloid fiber formation;Antigen processing: Ubiquitination & Proteasome degradation;APC/C:Cdc20 mediated degradation of Cyclin B;APC/C:Cdc20 mediated degradation of Securin;APC/C:…	4	43.8	14.728	90	8.74156	8.30859	8.9082	8.7378	8.8378	8.77933	31.1289	31.3918	3	3			0.692987	0.461285	0.262904	0.705237	P62987;P62979;P0CG47;P0CG48
100	O15042	U2 snRNP-associated SURP motif-containing protein	U2SURP	28.3609	28.2831	28.3647	28.4276	28.6472	28.7205	mRNA splicing, via spliceosome	RNA binding	nucleoplasm;nucleus	Spliceosome	cwf21;RRM_1;Surp	mRNA Splicing - Major Pathway	21	26.7	118.29	239	7.3119	6.93856	7.43041	7.10418	7.58446	7.47917	28.3362	28.5984	3	3			1.33464	0.297547	0.262204	0.898208	O15042
1682	Q9UHD8	Septin-9	2009-09-01	27.4532	27.1226	27.5308	27.5764	27.5898	27.7268	cilium assembly;cytoskeleton-dependent cytokinesis;positive regulation of non-motile cilium assembly;protein heterooligomerization	cadherin binding;GTP binding;GTPase activity;protein-containing complex scaffold activity	actin cytoskeleton;axoneme;cytoplasm;microtubule;microtubule cytoskeleton;non-motile cilium;perinuclear region of cytoplasm;septin complex;septin ring;stress fiber	Bacterial invasion of epithelial cells	Septin		13	33.3	65.401	48	6.93629	6.30638	7.00082	6.72313	7.05434	7.01182	27.3689	27.631	3	3			0.912809	0.398371	0.262138	0.784666	Q9UHD8
1752	Q9Y399	28S ribosomal protein S2, mitochondrial	MRPS2	28.4225	28.38	28.8049	28.5963	28.9295	28.8672	mitochondrial ribosome assembly;mitochondrial translation;mitochondrial translational elongation;mitochondrial translational termination	structural constituent of ribosome	mitochondrial inner membrane;mitochondrial small ribosomal subunit;mitochondrion	Ribosome	Ribosomal_S2	Mitochondrial translation elongation;Mitochondrial translation initiation;Mitochondrial translation termination	3	11.5	33.249	15	7.52742	7.14931	7.72358	7.51467	7.75629	7.68101	28.5358	28.7977	3	3			0.705144	0.458577	0.261851	0.708749	Q9Y399
1460	Q99714	3-hydroxyacyl-CoA dehydrogenase type-2	HSD17B10	29.0362	28.7641	28.7997	29.27	28.9473	29.1679	branched-chain amino acid catabolic process;lipid metabolic process;mitochondrial tRNA 3'-end processing;mitochondrial tRNA 5'-end processing;mitochondrial tRNA methylation;mitochondrial tRNA processing;mitochondrion organization;protein homotetramerization	3-hydroxy-2-methylbutyryl-CoA dehydrogenase activity;3-hydroxyacyl-CoA dehydrogenase activity;cholate 7-alpha-dehydrogenase activity;RNA binding;testosterone dehydrogenase [NAD(P)] activity;tRNA binding	cytoplasm;mitochondrial matrix;mitochondrial ribonuclease P complex;mitochondrion;plasma membrane	Alzheimer disease;Metabolic pathways;Valine, leucine and isoleucine degradation	adh_short	Branched-chain amino acid catabolism;rRNA processing in the mitochondrion;tRNA modification in the mitochondrion;tRNA processing in the mitochondrion	7	52.1	26.923	38	7.74358	7.28767	7.82836	7.71472	7.95979	7.90974	28.8667	29.1284	3	3			0.95823	0.387067	0.26174	0.798278	Q99714
760	P53985	Monocarboxylate transporter 1	SLC16A1	28.6001	28.3969	28.433	28.7539	28.7622	28.6985	behavioral response to nutrient;cellular response to organic cyclic compound;centrosome cycle;glucose homeostasis;leukocyte migration;lipid metabolic process;mevalonate transport;monocarboxylic acid transport;plasma membrane lactate transport;pyruvate metabolic process;regulation of insulin secretion;response to food	lactate transmembrane transporter activity;mevalonate transmembrane transporter activity;monocarboxylic acid transmembrane transporter activity;organic cyclic compound binding;protein homodimerization activity;symporter activity	cell junction;centrosome;extracellular exosome;integral component of membrane;integral component of plasma membrane;intracellular membrane-bounded organelle;membrane;plasma membrane;synapse		MFS_1	Basigin interactions;Defective SLC16A1 causes symptomatic deficiency in lactate transport (SDLT);Proton-coupled monocarboxylate transport;Pyruvate metabolism	5	11	53.944	77	7.55391	7.05507	7.67478	7.51664	7.65499	7.68193	28.4767	28.7382	3	3			1.7853	0.238957	0.261555	0.984364	P53985
207	O75794	Cell division cycle protein 123 homolog	CDC123	26.5282	26.2673	26.6802	26.6204	26.9569	26.6759	cell cycle arrest;cell division;eukaryotic translation initiation factor 2 complex assembly;positive regulation of cell proliferation;positive regulation of translational initiation		cytoplasm		D123		6	24.4	39.134	19	6.69438	6.26602	6.86692	6.75978	6.5754	6.80176	26.4919	26.7511	3	3			0.746881	0.451881	0.259187	0.721319	O75794
622	P40616	ADP-ribosylation factor-like protein 1	ARL1	25.8158	26.1793	26.8774	26.5449	26.5416	26.5591	activation of phospholipase D activity;Golgi organization;Golgi vesicle transport;intracellular protein transport;protein localization to Golgi apparatus;retrograde transport, endosome to Golgi;toxin metabolic process;vesicle-mediated transport	enzyme activator activity;GTP binding;GTPase activity;metal ion binding;protein domain specific binding	cytoplasm;cytosol;Golgi apparatus;trans-Golgi network;trans-Golgi network membrane		Arf	Retrograde transport at the Trans-Golgi-Network	2	12.7	20.417	15	7.23827	6.82439	7.44476	6.42721	7.3061	7.21048	26.2908	26.5485	3	3			0.342365	0.644136	0.257688	0.503778	P40616
1087	Q15019	Septin-2	2002-09-01	26.2667	26.2786	26.1552	26.5528	26.4377	26.4818	cilium assembly;cytoskeleton-dependent cytokinesis;neuron projection development;smoothened signaling pathway;spermatogenesis	cadherin binding;GTP binding;GTPase activity;identical protein binding;protein-containing complex scaffold activity	axoneme;ciliary membrane;cleavage furrow;condensed chromosome kinetochore;cytoplasm;exocyst;extracellular exosome;microtubule cytoskeleton;midbody;non-motile cilium;nucleus;perinuclear region of cytoplasm;photoreceptor connecting cilium;septin complex;septin ring;sperm annulus;spindle	Bacterial invasion of epithelial cells	Septin	Anchoring of the basal body to the plasma membrane	8	34.6	41.487	17	6.62401	6.39301	6.69452	6.78721	6.98247	6.93703	26.2335	26.4908	3	3			2.11933	0.21496	0.257239	1.02219	Q15019
1153	Q3MHD2	Protein LSM12 homolog	LSM12	27.1811	27.7378	27.8708	27.9851	27.708	27.8673	RNA metabolic process				AD		2	9.7	21.701	21	5.87738	5.77605	6.45708	6.13577	6.658	6.33262	27.5966	27.8535	3	3			0.49607	0.559651	0.256905	0.603079	Q3MHD2
135	O43402	ER membrane protein complex subunit 8	EMC8	26.0954	26.3717	26.7621	27.0486	26.3701	26.5773			cytoplasm;cytosol;ER membrane protein complex;membrane;mitochondrion;nucleus		UPF0172		3	18.6	23.773	12	6.77551	6.25835	6.99807	6.2566	6.89336	7.03011	26.4097	26.6653	3	3			0.38614	0.614353	0.255635	0.533946	O43402
758	P53621	Coatomer subunit alpha;Xenin;Proxenin	COPA	27.2787	27.162	26.7894	27.2604	27.6371	27.0943	endoplasmic reticulum to Golgi vesicle-mediated transport;intracellular protein transport;intra-Golgi vesicle-mediated transport;pancreatic juice secretion;retrograde vesicle-mediated transport, Golgi to endoplasmic reticulum	hormone activity;structural molecule activity	COPI vesicle coat;cytoplasm;cytosol;endoplasmic reticulum membrane;extracellular exosome;extracellular space;Golgi membrane;membrane;transport vesicle		ANAPC4_WD40;Coatomer_WDAD;COPI_C;WD40	COPI-dependent Golgi-to-ER retrograde traffic;COPI-mediated anterograde transport	12	18.6	138.34	52	6.59239	6.14029	6.35501	6.13344	6.77025	6.21144	27.0767	27.3306	3	3			0.509976	0.556914	0.25389	0.607275	P53621
1599	Q9NRR4	Ribonuclease 3	DROSHA	26.973	26.2394	27.1317	27.0744	27.1826	26.8488	defense response to Gram-negative bacterium;defense response to Gram-positive bacterium;miRNA metabolic process;positive regulation of gene expression;pre-miRNA processing;primary miRNA processing;production of siRNA involved in RNA interference;regulation of inflammatory response;regulation of miRNA metabolic process;regulation of regulatory T cell differentiation;ribosome biogenesis;RNA process…	DEAD/H-box RNA helicase binding;double-stranded RNA binding;lipopolysaccharide binding;metal ion binding;primary miRNA binding;protein homodimerization activity;ribonuclease III activity;RNA binding;R-SMAD binding;SMAD binding	microprocessor complex;nucleolus;nucleoplasm;nucleus;postsynaptic density	Proteoglycans in cancer;Ribosome biogenesis in eukaryotes	dsrm;Ribonucleas_3_3;Ribonuclease_3	MicroRNA (miRNA) biogenesis	7	7.9	159.31	33	6.18986	5.59812	6.39651	6.43024	6.73058	6.58113	26.7814	27.0353	3	3			0.362993	0.631072	0.253886	0.516125	Q9NRR4
242	O95347	Structural maintenance of chromosomes protein 2	SMC2	26.9346	26.7723	26.7331	26.9659	27.2616	26.9713	cell division;kinetochore organization;meiotic chromosome condensation;meiotic chromosome segregation;mitotic chromosome condensation	ATP binding;protein heterodimerization activity;single-stranded DNA binding	condensed chromosome;condensin complex;cytoplasm;cytosol;extracellular exosome;nuclear chromosome;nucleolus;nucleoplasm;nucleus		SMC_hinge;SMC_N	Condensation of Prometaphase Chromosomes;Condensation of Prophase Chromosomes	13	12.1	135.65	41	6.40795	5.96432	6.23664	5.94697	6.50177	6.52987	26.8133	27.0662	3	3			1.02784	0.384593	0.252903	0.801515	O95347
1040	Q13564	NEDD8-activating enzyme E1 regulatory subunit	NAE1	27.1939	26.73	27.0149	27.1771	27.3969	27.1211	mitotic DNA replication checkpoint;neuron apoptotic process;post-translational protein modification;protein modification by small protein conjugation;protein neddylation;regulation of apoptotic process;regulation of neuron apoptotic process;signal transduction	NEDD8 activating enzyme activity;protein heterodimerization activity;ubiquitin protein ligase binding	cytoplasm;cytosol;plasma membrane;protein-containing complex	Alzheimer disease	ThiF	Neddylation	7	20	60.246	23	7.06509	6.54088	7.07751	7.00087	7.27042	7.1113	26.9796	27.2317	3	3			0.724948	0.466942	0.25209	0.701894	Q13564
648	P43246	DNA mismatch repair protein Msh2	MSH2	27.7821	27.3971	27.7336	27.7628	27.9275	27.9764	B cell differentiation;B cell mediated immunity;cell cycle arrest;determination of adult lifespan;DNA repair;double-strand break repair;germ cell development;in utero embryonic development;intra-S DNA damage checkpoint;intrinsic apoptotic signaling pathway in response to DNA damage by p53 class mediator;isotype switching;maintenance of DNA repeat elements;male gonad development;mismatch repair;ne…	ATP binding;centromeric DNA binding;chromatin binding;damaged DNA binding;DNA binding;DNA-dependent ATPase activity;enzyme binding;guanine/thymine mispair binding;protein C-terminus binding;protein homodimerization activity;protein kinase binding	membrane;mismatch repair complex;MutSalpha complex;MutSbeta complex;nuclear chromosome, telomeric region;nucleoplasm;nucleus	Colorectal cancer;Mismatch repair;Pathways in cancer;Platinum drug resistance	MutS_I;MutS_II;MutS_III;MutS_IV;MutS_V	Defective Mismatch Repair Associated With MSH2;Defective Mismatch Repair Associated With MSH3;Defective Mismatch Repair Associated With MSH6;Mismatch repair (MMR) directed by MSH2:MSH3 (MutSbeta);Mismatch repair (MMR) directed by MSH2:MSH6 (MutSalpha);TP53 Regulates Transcription of DNA Repair Genes	20	28.7	104.74	119	7.3962	6.82847	7.54353	7.44517	7.56508	7.61072	27.6376	27.8889	3	3			0.850783	0.4316	0.251294	0.745206	P43246
1077	Q14697	Neutral alpha-glucosidase AB	GANAB	27.4168	26.9198	27.239	27.6459	27.1377	27.5412	carbohydrate metabolic process;N-glycan processing	carbohydrate binding;glucan 1,3-alpha-glucosidase activity;RNA binding	endoplasmic reticulum lumen;extracellular exosome;glucosidase II complex;Golgi apparatus;intracellular membrane-bounded organelle;melanosome;membrane	Metabolic pathways;N-Glycan biosynthesis;Protein processing in endoplasmic reticulum	Gal_mutarotas_2;Glyco_hydro_31	Calnexin/calreticulin cycle;N-glycan trimming in the ER and Calnexin/Calreticulin cycle	5	8.7	106.87	20	6.82102	6.40873	7.01081	6.64416	6.98782	7.04309	27.1919	27.4416	3	3			0.515624	0.556964	0.249716	0.60542	Q14697
499	P24539	ATP synthase F(0) complex subunit B1, mitochondrial	ATP5F1	26.3688	26.6581	26.83	26.8765	26.6747	27.0527	ATP biosynthetic process;ATP hydrolysis coupled cation transmembrane transport;ATP synthesis coupled proton transport;cristae formation;mitochondrial ATP synthesis coupled proton transport;substantia nigra development	proton transmembrane transporter activity;transmembrane transporter activity	membrane;mitochondrial inner membrane;mitochondrial matrix;mitochondrial proton-transporting ATP synthase complex;mitochondrial proton-transporting ATP synthase complex, coupling factor F(o);mitochondrion;myelin sheath;nucleoplasm;nucleus	Alzheimer disease;Huntington disease;Metabolic pathways;Oxidative phosphorylation;Parkinson disease;Thermogenesis	Mt_ATP-synt_B	Cristae formation;Formation of ATP by chemiosmotic coupling	4	18.8	28.908	13	6.98182	6.52569	7.00869	7.08289	7.08135	7.1121	26.619	26.868	3	3			0.64938	0.498314	0.248992	0.666961	P24539
1655	Q9P2J5	Leucine--tRNA ligase, cytoplasmic	LARS	28.1837	28.0908	28.1497	28.3989	28.4266	28.3446	cellular response to amino acid starvation;cellular response to amino acid stimulus;cellular response to leucine;cellular response to leucine starvation;glutaminyl-tRNA aminoacylation;leucyl-tRNA aminoacylation;negative regulation of autophagy;positive regulation of GTPase activity;positive regulation of TORC1 signaling;protein targeting to lysosome;regulation of cell size;tRNA aminoacylation for…	aminoacyl-tRNA editing activity;ATP binding;glutamine-tRNA ligase activity;GTPase activator activity;leucine-tRNA ligase activity	aminoacyl-tRNA synthetase multienzyme complex;cytoplasm;cytosol;endomembrane system;endoplasmic reticulum;lysosome;nuclear body	Aminoacyl-tRNA biosynthesis	Anticodon_1;tRNA-synt_1	Cytosolic tRNA aminoacylation;SeMet incorporation into proteins	32	36.1	134.46	132	7.17661	6.78945	7.20455	6.95572	7.46947	7.23927	28.1414	28.39	3	3			2.62494	0.193472	0.24862	1.05226	Q9P2J5
392	P11586	C-1-tetrahydrofolate synthase, cytoplasmic;Methylenetetrahydrofolate dehydrogenase;Methenyltetrahydrofolate cyclohydrolase;Formyltetrahydrofolate synthetase;C-1-tetrahydrofolate synthase, cytoplasmic, N-terminally processed	MTHFD1	31.1413	30.8277	31.0697	31.1933	31.4199	31.1712	10-formyltetrahydrofolate biosynthetic process;embryonic neurocranium morphogenesis;embryonic viscerocranium morphogenesis;folic acid metabolic process;heart development;histidine biosynthetic process;methionine biosynthetic process;methionine metabolic process;neural tube closure;neutrophil homeostasis;one-carbon metabolic process;purine nucleobase biosynthetic process;purine nucleotide biosynth…	ATP binding;formate-tetrahydrofolate ligase activity;methenyltetrahydrofolate cyclohydrolase activity;methylenetetrahydrofolate dehydrogenase (NAD+) activity;methylenetetrahydrofolate dehydrogenase (NADP+) activity;methylenetetrahydrofolate dehydrogenase [NAD(P)+] activity	cytoplasm;cytosol;extracellular exosome;membrane;mitochondrion	Metabolic pathways;One carbon pool by folate	FTHFS;THF_DHG_CYH;THF_DHG_CYH_C	Metabolism of folate and pterines	43	65.6	101.53	551	8.46691	7.95798	8.58259	8.51095	8.68467	8.52849	31.0129	31.2615	3	3			0.93927	0.411961	0.248554	0.767717	P11586
1491	Q9BV38	WD repeat-containing protein 18	WDR18	28.106	27.4457	27.877	27.9558	28.5053	27.7121	multicellular organism development;pre-replicative complex assembly involved in nuclear cell cycle DNA replication;regulation of DNA-dependent DNA replication initiation;ribosomal large subunit assembly;rRNA processing		cytoplasm;nuclear pre-replicative complex;nucleolus;nucleoplasm;Rix1 complex		WD40;WD40_alt	Major pathway of rRNA processing in the nucleolus and cytosol	2	9.7	47.405	25	6.974	6.37335	6.97471	6.15165	7.16524	6.86057	27.8096	28.0577	3	3			0.336945	0.652633	0.248154	0.492254	Q9BV38
1099	Q15181	Inorganic pyrophosphatase	PPA1	29.2473	29.0976	28.8433	29.2066	29.6505	29.0735	diphosphate metabolic process;phosphate-containing compound metabolic process;tRNA aminoacylation for protein translation	inorganic diphosphatase activity;magnesium ion binding	cytoplasm;cytosol;extracellular exosome	Oxidative phosphorylation	Pyrophosphatase	Cytosolic tRNA aminoacylation;Pyrophosphate hydrolysis	15	74.7	32.66	124	7.6586	7.28128	7.64909	7.67646	7.8744	7.76957	29.0627	29.3102	3	3			0.515744	0.559145	0.24752	0.602888	Q15181
1161	Q53GQ0	Very-long-chain 3-oxoacyl-CoA reductase	HSD17B12	29.6366	29.5973	29.6003	29.8214	29.9057	29.8497	estrogen biosynthetic process;extracellular matrix organization;fatty acid biosynthetic process;long-chain fatty-acyl-CoA biosynthetic process;positive regulation of cell-substrate adhesion	3-oxo-arachidoyl-CoA reductase activity;3-oxo-behenoyl-CoA reductase activity;3-oxo-cerotoyl-CoA reductase activity;3-oxo-lignoceroyl-CoA reductase activity;collagen binding;estradiol 17-beta-dehydrogenase activity;fibronectin binding;heparin binding;long-chain-3-hydroxyacyl-CoA dehydrogenase activity	endoplasmic reticulum membrane;extracellular matrix;integral component of membrane	Biosynthesis of unsaturated fatty acids;Fatty acid elongation;Fatty acid metabolism;Metabolic pathways;Steroid hormone biosynthesis	adh_short	Androgen biosynthesis;Synthesis of very long-chain fatty acyl-CoAs	12	46.2	34.324	101	8.03755	7.64069	8.13481	7.57755	8.17219	8.11214	29.6114	29.8589	3	3			3.05645	0.172982	0.24752	1.08662	Q53GQ0
476	P22087	rRNA 2-O-methyltransferase fibrillarin	FBL	28.8326	28.7483	28.7322	29.1435	29.041	28.8702	blastocyst hatching;box C/D snoRNA 3'-end processing;histone glutamine methylation;osteoblast differentiation;rRNA methylation;rRNA processing;snoRNA localization	ATPase binding;histone-glutamine methyltransferase activity;RNA binding;rRNA methyltransferase activity;TFIID-class transcription factor complex binding	box C/D snoRNP complex;Cajal body;chromosome;dense fibrillar component;extracellular exosome;fibrillar center;granular component;membrane;nucleolus;nucleoplasm;nucleus;small-subunit processome	Ribosome biogenesis in eukaryotes	Fibrillarin	Major pathway of rRNA processing in the nucleolus and cytosol;rRNA modification in the nucleus and cytosol	7	34	33.784	45	7.64484	7.21854	7.70158	7.54114	7.71307	7.62127	28.7711	29.0182	3	3			1.35008	0.325282	0.247176	0.865487	P22087;A6NHQ2
620	P40227	T-complex protein 1 subunit zeta	CCT6A	31.1436	30.9964	31.1407	31.3261	31.4754	31.2163	positive regulation of establishment of protein localization to telomere;positive regulation of protein localization to Cajal body;positive regulation of telomerase RNA localization to Cajal body;positive regulation of telomere maintenance via telomerase;protein folding;protein stabilization	ATP binding;RNA binding;unfolded protein binding;WD40-repeat domain binding	chaperonin-containing T-complex;cytoplasm;cytosol;extracellular exosome;microtubule		Cpn60_TCP1	Association of TriC/CCT with target proteins during biosynthesis;Cooperation of PDCL (PhLP1) and TRiC/CCT in G-protein beta folding;Folding of actin by CCT/TriC;Formation of tubulin folding intermediates by CCT/TriC;Prefoldin mediated transfer of substrate to CCT/TriC	25	63.1	58.024	278	8.63643	8.16409	8.64443	8.58782	8.77493	8.65404	31.0936	31.3393	3	3			1.28836	0.337581	0.245702	0.848972	P40227
1160	Q4VCS5	Angiomotin	AMOT	27.7534	27.3867	27.7236	27.8021	27.9873	27.8083	actin cytoskeleton organization;angiogenesis;blood vessel endothelial cell migration;cell migration involved in gastrulation;cell-cell junction assembly;cellular protein localization;chemotaxis;establishment of cell polarity involved in ameboidal cell migration;gastrulation with mouth forming second;hippo signaling;in utero embryonic development;negative regulation of angiogenesis;negative regula…	angiostatin binding;signaling receptor activity	actin filament;bicellular tight junction;cell junction;cell surface;cytoplasm;cytoplasmic vesicle;cytosol;endocytic vesicle;external side of plasma membrane;integral component of membrane;lamellipodium;nucleus;ruffle;stress fiber	Hippo signaling pathway;Tight junction	Angiomotin_C	Signaling by Hippo	17	23.8	118.08	80	6.53352	6.24132	6.70628	6.61666	6.82075	6.73964	27.6213	27.8659	3	3			0.85946	0.441863	0.244649	0.736137	Q4VCS5
689	P49327	Fatty acid synthase;[Acyl-carrier-protein] S-acetyltransferase;[Acyl-carrier-protein] S-malonyltransferase;3-oxoacyl-[acyl-carrier-protein] synthase;3-oxoacyl-[acyl-carrier-protein] reductase;3-hydroxyacyl-[acyl-carrier-protein] dehydratase;Enoyl-[acyl-carrier-protein] reductase;Oleoyl-[acyl-carrier-protein] hydrolase	FASN	28.5306	28.3189	28.5117	28.7579	28.7432	28.5925	acetyl-CoA metabolic process;cellular response to interleukin-4;establishment of endothelial intestinal barrier;ether lipid biosynthetic process;fatty acid biosynthetic process;fatty acid metabolic process;fatty-acyl-CoA biosynthetic process;macromolecule metabolic process;mammary gland development;monocyte differentiation;neutrophil differentiation;osteoblast differentiation;positive regulation …	(3R)-hydroxymyristoyl-[acyl-carrier-protein] dehydratase activity;[acyl-carrier-protein] S-acetyltransferase activity;[acyl-carrier-protein] S-malonyltransferase activity;3-hydroxyoctanoyl-[acyl-carrier-protein] dehydratase activity;3-oxoacyl-[acyl-carrier-protein] reductase (NADPH) activity;3-oxoacyl-[acyl-carrier-protein] synthase activity;3-oxo-glutaryl-[acp] methyl ester reductase activity;3-…	cytosol;extracellular exosome;glycogen granule;Golgi apparatus;melanosome;membrane;plasma membrane	AMPK signaling pathway;Fatty acid biosynthesis;Fatty acid metabolism;Insulin signaling pathway;Metabolic pathways	Acyl_transf_1;ADH_zinc_N;KAsynt_C_assoc;ketoacyl-synt;Ketoacyl-synt_C;KR;Methyltransf_12;PP-binding;PS-DH;Thioesterase	Activation of gene expression by SREBF (SREBP);ChREBP activates metabolic gene expression;Fatty acyl-CoA biosynthesis;Vitamin B5 (pantothenate) metabolism	26	17.3	273.42	176	7.17892	6.64987	7.16938	7.12509	7.33112	7.11661	28.4537	28.6979	3	3			1.33102	0.332463	0.244141	0.854132	P49327
1604	Q9NSD9	Phenylalanine--tRNA ligase beta subunit	FARSB	29.192	29.01	29.202	29.3972	29.4425	29.2924	phenylalanyl-tRNA aminoacylation;protein heterotetramerization;translation	ATP binding;magnesium ion binding;phenylalanine-tRNA ligase activity;RNA binding	cytoplasm;cytosol;membrane;phenylalanine-tRNA ligase complex	Aminoacyl-tRNA biosynthesis	B3_4;B5	Cytosolic tRNA aminoacylation	20	39.2	66.115	167	7.95603	7.47933	7.99633	7.63878	8.06807	7.92445	29.1347	29.3774	3	3			1.4697	0.313722	0.242725	0.87751	Q9NSD9
852	P62266	40S ribosomal protein S23	RPS23	30.8542	30.746	30.7685	30.8202	31.21	31.0654	cytoplasmic translation;maintenance of translational fidelity;nuclear-transcribed mRNA catabolic process, nonsense-mediated decay;SRP-dependent cotranslational protein targeting to membrane;stress granule assembly;translation;translational initiation	RNA binding;structural constituent of ribosome	cytosol;cytosolic small ribosomal subunit;endoplasmic reticulum;membrane;nucleoplasm;polysomal ribosome;ribosome;rough endoplasmic reticulum	Ribosome	Ribosom_S12_S23	Eukaryotic Translation Termination;Formation of a pool of free 40S subunits;Formation of the ternary complex, and subsequently, the 43S complex;GTP hydrolysis and joining of the 60S ribosomal subunit;L13a-mediated translational silencing of Ceruloplasmin expression;Major pathway of rRNA processing in the nucleolus and cytosol;Nonsense Mediated Decay (NMD) enhanced by the Exon Junction Complex (EJ…	8	56.6	15.807	99	8.8421	8.38595	8.90421	8.80248	9.07368	8.87186	30.7895	31.0318	3	3			0.957591	0.411992	0.242301	0.760856	P62266
1602	Q9NRZ9	Lymphoid-specific helicase	HELLS	26.079	25.976	26.4226	26.3537	26.4502	26.3963	cell cycle;cell division;lymphocyte proliferation;maintenance of DNA methylation;methylation-dependent chromatin silencing;multicellular organism development;pericentric heterochromatin assembly	ATP binding;helicase activity	chromosome, centromeric region;nucleus;pericentric heterochromatin		Helicase_C;SNF2_N		5	7.3	97.073	20	6.28117	5.77763	6.385	6.30769	6.05846	6.20672	26.1592	26.4001	3	3			0.8081	0.456913	0.240884	0.712918	Q9NRZ9
1114	Q15436	Protein transport protein Sec23A	SEC23A	27.265	27.0361	27.5029	27.3033	27.7015	27.5165	antigen processing and presentation of exogenous peptide antigen via MHC class II;antigen processing and presentation of peptide antigen via MHC class I;cargo loading into COPII-coated vesicle;COPII vesicle coating;endoplasmic reticulum to Golgi vesicle-mediated transport;Golgi organization;intracellular protein transport;macroautophagy;protein localization to plasma membrane;regulation of cell s…	GTPase activator activity;zinc ion binding	COPII vesicle coat;cytosol;endoplasmic reticulum;endoplasmic reticulum exit site;endoplasmic reticulum membrane;ER to Golgi transport vesicle membrane;extrinsic component of membrane;Golgi membrane;perinuclear region of cytoplasm	Protein processing in endoplasmic reticulum	Gelsolin;Sec23_BS;Sec23_helical;Sec23_trunk;zf-Sec23_Sec24	Antigen Presentation: Folding, assembly and peptide loading of class I MHC;Cargo concentration in the ER;COPII-mediated vesicle transport;MHC class II antigen presentation;Regulation of cholesterol biosynthesis by SREBP (SREBF)	6	10.3	86.16	20	6.39284	6.40642	7.08969	6.64027	6.38041	6.42553	27.268	27.5071	3	3			0.604509	0.534671	0.239061	0.633793	Q15436
627	P40939	Trifunctional enzyme subunit alpha, mitochondrial;Long-chain enoyl-CoA hydratase;Long chain 3-hydroxyacyl-CoA dehydrogenase	HADHA	27.8262	28.2267	28.0449	28.2972	28.313	28.2018	fatty acid beta-oxidation;response to drug;response to insulin	3-hydroxyacyl-CoA dehydrogenase activity;acetyl-CoA C-acetyltransferase activity;enoyl-CoA hydratase activity;fatty-acyl-CoA binding;long-chain-3-hydroxyacyl-CoA dehydrogenase activity;long-chain-enoyl-CoA hydratase activity;NAD binding;protein-containing complex binding	mitochondrial fatty acid beta-oxidation multienzyme complex;mitochondrial inner membrane;mitochondrial nucleoid;mitochondrion	beta-Alanine metabolism;Butanoate metabolism;Carbon metabolism;Fatty acid degradation;Fatty acid elongation;Fatty acid metabolism;Lysine degradation;Metabolic pathways;Propanoate metabolism;Tryptophan metabolism;Valine, leucine and isoleucine degradation	3HCDH;3HCDH_N;ECH_1	Acyl chain remodeling of CL;Beta oxidation of decanoyl-CoA to octanoyl-CoA-CoA;Beta oxidation of hexanoyl-CoA to butanoyl-CoA;Beta oxidation of lauroyl-CoA to decanoyl-CoA-CoA;Beta oxidation of myristoyl-CoA to lauroyl-CoA;Beta oxidation of octanoyl-CoA to hexanoyl-CoA;Beta oxidation of palmitoyl-CoA to myristoyl-CoA;mitochondrial fatty acid beta-oxidation of unsaturated fatty acids	13	25.7	82.999	68	6.98222	6.91735	7.10792	7.04704	7.29341	7.26378	28.0326	28.2707	3	3			0.919869	0.433824	0.238047	0.741863	P40939
452	P18754	Regulator of chromosome condensation	RCC1	27.5409	27.7793	27.9883	28.1502	27.8371	28.0338	cell division;chromosome segregation;G1/S transition of mitotic cell cycle;mitotic spindle organization;protein heterotetramerization;regulation of mitotic nuclear division;spindle assembly;viral process	chromatin binding;histone binding;nucleosomal DNA binding;nucleosome binding;protein heterodimerization activity;Ran GTPase binding;Ran guanyl-nucleotide exchange factor activity;sulfate binding	chromatin;condensed nuclear chromosome;cytoplasm;nuclear chromatin;nuclear membrane;nucleoplasm;nucleus;protein-containing complex		RCC1	Nuclear import of Rev protein;Rev-mediated nuclear export of HIV RNA	3	14.7	44.969	27	6.92249	6.56041	6.99456	6.23767	6.92676	6.95186	27.7695	28.007	3	3			0.682312	0.504508	0.237523	0.662969	P18754
1143	Q16822	Phosphoenolpyruvate carboxykinase [GTP], mitochondrial	PCK2	27.3742	26.5721	27.249	27.3579	27.1399	27.4095	cellular response to dexamethasone stimulus;cellular response to glucose stimulus;cellular response to insulin stimulus;gluconeogenesis;glycerol biosynthetic process from pyruvate;hepatocyte differentiation;propionate catabolic process;pyruvate metabolic process;response to lipid;response to starvation	GTP binding;manganese ion binding;phosphoenolpyruvate carboxykinase (GTP) activity;phosphoenolpyruvate carboxykinase activity	cytosol;mitochondrial matrix;mitochondrion	Adipocytokine signaling pathway;AMPK signaling pathway;Citrate cycle (TCA cycle);FoxO signaling pathway;Glucagon signaling pathway;Glycolysis / Gluconeogenesis;Insulin resistance;Insulin signaling pathway;Metabolic pathways;PI3K-Akt signaling pathway;PPAR signaling pathway;Proximal tubule bicarbonate reclamation;Pyruvate metabolism	PEPCK_GTP;PEPCK_N	Gluconeogenesis	5	11.4	70.698	38	6.20208	5.22513	5.96581	6.32848	5.84065	5.9017	27.0651	27.3025	3	3			0.379916	0.632925	0.23735	0.513242	Q16822
851	P62263	40S ribosomal protein S14	RPS14	29.5284	29.8131	30.2538	30.1898	30.0419	30.0741	erythrocyte differentiation;maturation of SSU-rRNA;maturation of SSU-rRNA from tricistronic rRNA transcript (SSU-rRNA, 5.8S rRNA, LSU-rRNA);negative regulation of transcription by RNA polymerase II;nuclear-transcribed mRNA catabolic process, nonsense-mediated decay;ribosomal small subunit assembly;rRNA processing;SRP-dependent cotranslational protein targeting to membrane;translation;translationa…	mRNA 5'-UTR binding;RNA binding;small ribosomal subunit rRNA binding;structural constituent of ribosome;translation regulator activity	cytosol;cytosolic small ribosomal subunit;extracellular exosome;focal adhesion;membrane;nucleolus;nucleoplasm;postsynaptic density	Ribosome	Ribosomal_S11	Eukaryotic Translation Termination;Formation of a pool of free 40S subunits;Formation of the ternary complex, and subsequently, the 43S complex;GTP hydrolysis and joining of the 60S ribosomal subunit;L13a-mediated translational silencing of Ceruloplasmin expression;Major pathway of rRNA processing in the nucleolus and cytosol;Nonsense Mediated Decay (NMD) enhanced by the Exon Junction Complex (EJ…	5	56.3	16.273	77	8.60833	8.03627	8.51624	8.67993	8.7275	8.69327	29.8651	30.1019	3	3			0.476244	0.5952	0.236801	0.569588	P62263
729	P51553	Isocitrate dehydrogenase [NAD] subunit gamma, mitochondrial	IDH3G	27.1296	26.9738	26.9963	27.0282	27.4391	27.342	carbohydrate metabolic process;isocitrate metabolic process;tricarboxylic acid cycle	ATP binding;isocitrate dehydrogenase (NAD+) activity;magnesium ion binding;NAD binding	mitochondrial matrix;mitochondrion;nucleolus;nucleoplasm	2-Oxocarboxylic acid metabolism;Biosynthesis of amino acids;Carbon metabolism;Citrate cycle (TCA cycle);Metabolic pathways	Iso_dh	Citric acid cycle (TCA cycle);Mitochondrial protein import	7	30.3	42.794	28	7.49805	7.09774	7.41095	6.59682	7.26202	7.37827	27.0332	27.2698	3	3			0.82299	0.458425	0.236576	0.710057	P51553
132	O43324	Eukaryotic translation elongation factor 1 epsilon-1	EEF1E1	26.1298	25.8327	26.4905	26.2421	26.3297	26.5895	negative regulation of cell proliferation;positive regulation of apoptotic process;positive regulation of cellular senescence;positive regulation of DNA damage response, signal transduction by p53 class mediator;tRNA aminoacylation for protein translation		aminoacyl-tRNA synthetase multienzyme complex;cytoplasm;cytosol;nucleolus;nucleoplasm;nucleus		GST_C	Cytosolic tRNA aminoacylation;SeMet incorporation into proteins	5	45.4	19.81	11	6.83044	6.21577	6.97106	6.8569	6.98947	7.05945	26.151	26.3871	3	3			0.47156	0.596694	0.236083	0.566254	O43324
1395	Q96BW9	Phosphatidate cytidylyltransferase, mitochondrial	TAMM41	26.8397	26.5759	27.2095	27.155	27.076	27.0986	cardiolipin biosynthetic process;CDP-diacylglycerol biosynthetic process	phosphatidate cytidylyltransferase activity	extrinsic component of mitochondrial inner membrane		Tam41_Mmp37		7	26.5	51.066	19	6.23004	5.49556	6.48107	6.28558	6.54009	6.58225	26.875	27.1099	3	3			0.562847	0.554478	0.234873	0.609663	Q96BW9
439	P17612	cAMP-dependent protein kinase catalytic subunit alpha	PRKACA	27.9915	27.7385	27.8984	28.2121	28.1252	27.9918	activation of protein kinase A activity;blood coagulation;calcium-mediated signaling using intracellular calcium source;cell communication by electrical coupling involved in cardiac conduction;cellular response to epinephrine stimulus;cellular response to glucagon stimulus;cellular response to glucose stimulus;cellular response to heat;cellular response to parathyroid hormone stimulus;ciliary bas…	ATP binding;cAMP-dependent protein kinase activity;magnesium ion binding;manganese ion binding;protein domain specific binding;protein kinase A regulatory subunit binding;protein kinase activity;protein kinase binding;protein serine/threonine kinase activity;protein serine/threonine/tyrosine kinase activity;ubiquitin protein ligase binding	acrosomal vesicle;calcium channel complex;cAMP-dependent protein kinase complex;centrosome;ciliary base;cytoplasm;cytosol;dendritic spine;extracellular exosome;intercellular bridge;membrane;mitochondrion;neuromuscular junction;nuclear speck;nucleoplasm;nucleotide-activated protein kinase complex;nucleus;perinuclear region of cytoplasm;plasma membrane raft;sperm flagellum;sperm midpiece	Adrenergic signaling in cardiomyocytes;Alcoholism;Aldosterone synthesis and secretion;Amoebiasis;Amphetamine addiction;Apelin signaling pathway;Autophagy - animal;Bile secretion;Calcium signaling pathway;cAMP signaling pathway;Chemokine signaling pathway;Cholinergic synapse;Circadian entrainment;Cocaine addiction;Cortisol synthesis and secretion;Cushing syndrome;Dilated cardiomyopathy (DCM);Dopam…	Pkinase	Anchoring of the basal body to the plasma membrane;AURKA Activation by TPX2;CD209 (DC-SIGN) signaling;CREB phosphorylation through the activation of Adenylate Cyclase;DARPP-32 events;Degradation of GLI1 by the proteasome;Degradation of GLI2 by the proteasome;Factors involved in megakaryocyte development and platelet production;GLI3 is processed to GLI3R by the proteasome;Glucagon-like Peptide-1 (…	9	31.9	40.589	55	7.12548	6.68029	7.17998	7.54097	7.45312	7.16605	27.8761	28.1097	3	3			1.12348	0.397569	0.233566	0.784389	P17612
808	P61019;Q8WUD1	Ras-related protein Rab-2A;Ras-related protein Rab-2B	RAB2A;RAB2B	27.4647	27.5411	27.4843	27.6728	27.6871	27.8265	endoplasmic reticulum to Golgi vesicle-mediated transport;Golgi organization;intracellular protein transport;positive regulation of exocytosis;post-translational protein modification;Rab protein signal transduction;vesicle-mediated transport	GDP binding;GTP binding;GTPase activity	cytosol;endoplasmic reticulum membrane;endoplasmic reticulum-Golgi intermediate compartment membrane;extracellular exosome;Golgi apparatus;Golgi membrane;lysosomal membrane;melanosome;nucleus;plasma membrane;presynapse	AMPK signaling pathway	Ras	Golgi Cisternae Pericentriolar Stack Reorganization;RAB geranylgeranylation	4	21.2	23.545	21	7.34404	7.06859	7.39669	7.15845	7.50269	7.39394	27.4967	27.7288	3	3			1.89456	0.288119	0.232097	0.913393	P61019;Q8WUD1
1142	Q16795	NADH dehydrogenase [ubiquinone] 1 alpha subcomplex subunit 9, mitochondrial	NDUFA9	28.76	28.7753	28.9733	29.0681	29.1222	29.0115	circadian rhythm;mitochondrial electron transport, NADH to ubiquinone;mitochondrial respiratory chain complex I assembly;response to glucose;sodium ion transport;ubiquinone-6 biosynthetic process	coenzyme binding;NADH dehydrogenase (ubiquinone) activity;NADH dehydrogenase activity;protein-containing complex binding	mitochondrial matrix;mitochondrial membrane;mitochondrial respiratory chain complex I;mitochondrion;nucleoplasm;nucleus	Alzheimer disease;Huntington disease;Metabolic pathways;Non-alcoholic fatty liver disease (NAFLD);Oxidative phosphorylation;Parkinson disease;Retrograde endocannabinoid signaling;Thermogenesis	Epimerase	Complex I biogenesis;Respiratory electron transport	6	20.2	42.509	48	7.419	7.12103	7.47758	7.15951	7.58818	7.49277	28.8362	29.0673	3	3			1.41945	0.345948	0.231069	0.837855	Q16795
803	P60891	Ribose-phosphate pyrophosphokinase 1	PRPS1	29.0618	28.8458	29.7159	29.4467	29.4601	29.4093	5-phosphoribose 1-diphosphate biosynthetic process;hypoxanthine biosynthetic process;nervous system development;nucleoside metabolic process;nucleotide biosynthetic process;purine nucleobase metabolic process;purine nucleotide biosynthetic process;pyrimidine nucleotide biosynthetic process;ribonucleoside monophosphate biosynthetic process;urate biosynthetic process	ATP binding;identical protein binding;kinase activity;magnesium ion binding;protein homodimerization activity;ribose phosphate diphosphokinase activity	cytoplasm;cytosol;ribose phosphate diphosphokinase complex	Biosynthesis of amino acids;Carbon metabolism;Metabolic pathways;Pentose phosphate pathway;Purine metabolism	Pribosyl_synth;Pribosyltran_N	5-Phosphoribose 1-diphosphate biosynthesis	8	34.9	34.834	65	7.58262	6.98851	7.85466	7.46513	7.88843	7.79456	29.2078	29.4387	3	3			0.368519	0.643929	0.230865	0.499679	P60891;P21108
226	O94905	Erlin-2	ERLIN2	27.6484	27.6288	27.6882	27.9301	27.8734	27.8538	cholesterol metabolic process;negative regulation of cholesterol biosynthetic process;negative regulation of fatty acid biosynthetic process;SREBP signaling pathway;transmembrane transport;ubiquitin-dependent ERAD pathway	cholesterol binding;protein tyrosine kinase activity;ubiquitin protein ligase binding	cytosol;endoplasmic reticulum;endoplasmic reticulum membrane;integral component of membrane;membrane raft;plasma membrane;protein-containing complex		Band_7	ABC-family proteins mediated transport;Defective CFTR causes cystic fibrosis;Signaling by FGFR1 in disease;Signaling by plasma membrane FGFR1 fusions	7	23.9	37.839	28	7.21606	6.96264	7.43853	7.22709	7.41601	7.27089	27.6551	27.8857	3	3			2.88008	0.221223	0.230606	1.00793	O94905
1444	Q96RQ3	Methylcrotonoyl-CoA carboxylase subunit alpha, mitochondrial	MCCC1	29.0749	29.2579	29.5521	29.7479	29.3275	29.496	biotin metabolic process;leucine catabolic process;protein heterooligomerization	ATP binding;biotin binding;biotin carboxylase activity;metal ion binding;methylcrotonoyl-CoA carboxylase activity	3-methylcrotonyl-CoA carboxylase complex, mitochondrial;cytosol;methylcrotonoyl-CoA carboxylase complex;mitochondrial matrix;mitochondrion	Metabolic pathways;Valine, leucine and isoleucine degradation	Biotin_carb_C;Biotin_carb_N;Biotin_lipoyl;CPSase_L_D2	Biotin transport and metabolism;Branched-chain amino acid catabolism;Defective HLCS causes multiple carboxylase deficiency	14	30.6	80.472	123	7.71956	7.35112	7.95346	7.41662	7.88613	7.91573	29.295	29.5238	3	3			0.546878	0.570516	0.228828	0.594294	Q96RQ3
400	P12236	ADP/ATP translocase 3;ADP/ATP translocase 3, N-terminally processed	SLC25A6	33.1712	33.0348	33.2858	33.4625	33.337	33.3768	active induction of host immune response by virus;apoptotic process;protein targeting to mitochondrion;regulation of insulin secretion	adenine transmembrane transporter activity;ATP:ADP antiporter activity	integral component of membrane;mitochondrial inner membrane;mitochondrion;motile cilium;nucleus;TIM23 mitochondrial import inner membrane translocase complex	Calcium signaling pathway;Cellular senescence;cGMP-PKG signaling pathway;Human T-cell leukemia virus 1 infection;Huntington disease;Influenza A;Necroptosis;Parkinson disease	Mito_carr	Influenza Virus Induced Apoptosis;Mitochondrial protein import;Regulation of insulin secretion;Vpr-mediated induction of apoptosis by mitochondrial outer membrane permeabilization	13	46.6	32.866	169	8.81943	8.19	8.9119	8.68989	8.92532	8.84921	33.1639	33.3921	3	3			1.31183	0.376651	0.22816	0.810621	P12236;Q9H0C2
139	O43615	Mitochondrial import inner membrane translocase subunit TIM44	TIMM44	26.8986	26.3105	26.5185	26.9841	27.0223	26.4053	protein import into mitochondrial matrix;protein targeting to mitochondrion	ATP binding;chaperone binding	mitochondrial inner membrane;mitochondrial matrix;mitochondrion		Tim44	Mitochondrial protein import	7	19.7	51.355	36	6.73247	6.03019	6.7101	6.68058	6.76736	6.61159	26.5759	26.8039	3	3			0.360644	0.652094	0.22801	0.491804	O43615
146	O43837	Isocitrate dehydrogenase [NAD] subunit beta, mitochondrial	IDH3B	27.7858	27.467	28.1874	28.1006	28.1238	27.8966	isocitrate metabolic process;tricarboxylic acid cycle	electron transfer activity;isocitrate dehydrogenase (NAD+) activity;magnesium ion binding;NAD binding	mitochondrial matrix;mitochondrion;nucleus	2-Oxocarboxylic acid metabolism;Biosynthesis of amino acids;Carbon metabolism;Citrate cycle (TCA cycle);Metabolic pathways	Iso_dh	Citric acid cycle (TCA cycle)	4	13.5	42.183	40	7.28769	6.69821	7.38137	6.65457	7.41651	7.23895	27.8134	28.0403	3	3			0.441651	0.609156	0.226936	0.539584	O43837
1173	Q5HYI8	Rab-like protein 3	RABL3	26.7612	26.4702	27.1555	27.197	27.0022	26.8675	intracellular protein transport;Rab protein signal transduction	GTP binding;GTPase activity	cell				3	11	26.422	14	7.27862	6.76204	7.42498	7.2652	7.4569	7.19778	26.7956	27.0222	3	3			0.441336	0.608562	0.226626	0.53906	Q5HYI8
702	P49755	Transmembrane emp24 domain-containing protein 10	TMED10	27.8013	28.1793	28.148	28.4356	28.1663	28.1999	cargo loading into vesicle;COPI coating of Golgi vesicle;COPI-coated vesicle budding;COPII vesicle coating;endoplasmic reticulum to Golgi vesicle-mediated transport;Golgi organization;intracellular protein transport;kidney development;protein complex oligomerization;regulated exocytosis;regulation of amyloid-beta formation;response to alkaloid;retrograde vesicle-mediated transport, Golgi to endop…	protein-containing complex binding;syntaxin binding	cis-Golgi network;COPI-coated vesicle;COPII-coated ER to Golgi transport vesicle;endoplasmic reticulum;endoplasmic reticulum membrane;endoplasmic reticulum-Golgi intermediate compartment;endoplasmic reticulum-Golgi intermediate compartment membrane;ER to Golgi transport vesicle membrane;gamma-secretase complex;Golgi apparatus;Golgi membrane;integral component of membrane;melanosome;plasma membran…		EMP24_GP25L	Cargo concentration in the ER;COPI-dependent Golgi-to-ER retrograde traffic;COPII-mediated vesicle transport;COPI-mediated anterograde transport	4	27.4	24.976	38	7.06554	6.79383	7.33049	7.01284	7.41784	7.31023	28.0429	28.2673	3	3			0.691509	0.522651	0.224429	0.645316	P49755
754	P53396	ATP-citrate synthase	ACLY	27.3438	27.5388	27.2703	27.5353	27.6923	27.5953	acetyl-CoA biosynthetic process;cholesterol biosynthetic process;citrate metabolic process;coenzyme A metabolic process;fatty acid biosynthetic process;fatty-acyl-CoA biosynthetic process;lipid biosynthetic process;neutrophil degranulation;oxaloacetate metabolic process;positive regulation of cellular metabolic process	ATP binding;ATP citrate synthase activity;cofactor binding;metal ion binding	azurophil granule lumen;citrate lyase complex;cytosol;extracellular exosome;extracellular region;ficolin-1-rich granule lumen;membrane;nucleoplasm;plasma membrane	Citrate cycle (TCA cycle);Metabolic pathways	Citrate_bind;Citrate_synt;CoA_binding;Ligase_CoA	ChREBP activates metabolic gene expression;Fatty acyl-CoA biosynthesis;Neutrophil degranulation	17	18.7	120.84	55	6.60178	6.49438	6.71776	6.47315	7.06198	6.96762	27.3843	27.6077	3	3			1.13903	0.411742	0.223354	0.764339	P53396
171	O60884	DnaJ homolog subfamily A member 2	DNAJA2	27.966	27.2765	27.6783	27.951	27.8669	27.7718	positive regulation of cell proliferation;protein refolding;response to heat	ATP binding;ATPase activator activity;chaperone binding;heat shock protein binding;metal ion binding;unfolded protein binding	cytosol;extracellular exosome;membrane	Protein processing in endoplasmic reticulum	DnaJ;DnaJ_C;DnaJ_CXXCXGXG	HSP90 chaperone cycle for steroid hormone receptors (SHR)	7	23.5	45.745	36	6.63534	6.39028	7.28876	5.99239	7.04724	6.49511	27.6403	27.8633	3	3			0.467246	0.607969	0.223017	0.548574	O60884
1089	Q15031	Probable leucine--tRNA ligase, mitochondrial	LARS2	27.7962	25.4869	26.9335	26.9819	26.8891	27.014	leucyl-tRNA aminoacylation;mitochondrial translation;tRNA aminoacylation for protein translation	aminoacyl-tRNA editing activity;ATP binding;leucine-tRNA ligase activity	mitochondrial matrix;mitochondrion	Aminoacyl-tRNA biosynthesis	Anticodon_1;tRNA-synt_1	Mitochondrial tRNA aminoacylation	5	5.6	101.97	22	6.69903	6.10363	6.59953	6.95154	6.74965	6.74349	26.7389	26.9617	3	3			0.120442	0.822569	0.222809	0.254718	Q15031
200	O75643	U5 small nuclear ribonucleoprotein 200 kDa helicase	SNRNP200	27.9505	27.5176	27.716	27.9399	27.9991	27.9134	cis assembly of pre-catalytic spliceosome;mRNA splicing, via spliceosome;osteoblast differentiation;spliceosome conformational change to release U4 (or U4atac) and U1 (or U11)	ATP binding;ATP-dependent helicase activity;ATP-dependent RNA helicase activity;identical protein binding;RNA binding	catalytic step 2 spliceosome;membrane;nucleoplasm;nucleus;post-mRNA release spliceosomal complex;spliceosomal complex;U4/U6 x U5 tri-snRNP complex;U5 snRNP	Spliceosome	DEAD;Helicase_C;Sec63	mRNA Splicing - Major Pathway;mRNA Splicing - Minor Pathway	28	17.1	244.5	132	6.90942	6.40948	7.01687	6.74831	7.04419	7.01017	27.728	27.9508	3	3			0.806928	0.487505	0.222741	0.679777	O75643
618	P39748	Flap endonuclease 1	FEN1	27.6196	27.3716	27.5211	27.629	27.8105	27.74	apoptotic DNA fragmentation;base-excision repair;DNA repair;DNA replication;DNA replication, removal of RNA primer;double-strand break repair;double-strand break repair via homologous recombination;memory;nucleic acid phosphodiester bond hydrolysis;positive regulation of sister chromatid cohesion;retina development in camera-type eye;telomere maintenance via semi-conservative replication;UV prote…	5'-3' exonuclease activity;5'-flap endonuclease activity;damaged DNA binding;DNA binding;double-stranded DNA binding;double-stranded DNA exodeoxyribonuclease activity;endonuclease activity;exonuclease activity;flap endonuclease activity;magnesium ion binding;manganese ion binding;RNA-DNA hybrid ribonuclease activity	membrane;mitochondrion;nuclear chromosome, telomeric region;nucleolus;nucleoplasm;nucleus;protein-containing complex	Base excision repair;DNA replication;Non-homologous end-joining	XPG_I;XPG_N	Early Phase of HIV Life Cycle;HDR through MMEJ (alt-NHEJ);PCNA-Dependent Long Patch Base Excision Repair;POLB-Dependent Long Patch Base Excision Repair;Removal of the Flap Intermediate;Removal of the Flap Intermediate from the C-strand	5	15.3	42.592	16	6.88028	6.95468	7.12577	6.93932	7.12603	7.0412	27.5041	27.7265	3	3			1.1697	0.412539	0.222375	0.768421	P39748
823	P61247	40S ribosomal protein S3a	RPS3A	29.9921	29.7437	29.8574	30.1871	30.1494	29.921	cell differentiation;negative regulation of apoptotic process;nuclear-transcribed mRNA catabolic process, nonsense-mediated decay;SRP-dependent cotranslational protein targeting to membrane;translation;translational initiation	mRNA 5'-UTR binding;RNA binding;structural constituent of ribosome	cytoplasm;cytosol;cytosolic small ribosomal subunit;endoplasmic reticulum;extracellular exosome;focal adhesion;nucleolus;nucleoplasm;nucleus;ribonucleoprotein complex	Ribosome	Ribosomal_S3Ae	Eukaryotic Translation Termination;Formation of a pool of free 40S subunits;Formation of the ternary complex, and subsequently, the 43S complex;GTP hydrolysis and joining of the 60S ribosomal subunit;L13a-mediated translational silencing of Ceruloplasmin expression;Major pathway of rRNA processing in the nucleolus and cytosol;Nonsense Mediated Decay (NMD) enhanced by the Exon Junction Complex (EJ…	15	62.9	29.945	161	8.05945	7.80779	8.06569	8.19376	8.18549	8.18381	29.8644	30.0858	3	3			0.942765	0.45507	0.22139	0.714517	P61247
759	P53680	AP-2 complex subunit sigma	AP2S1	25.6431	25.6029	26.3494	25.9985	26.0795	26.1777	antigen processing and presentation of exogenous peptide antigen via MHC class II;clathrin coat assembly;clathrin-dependent endocytosis;ephrin receptor signaling pathway;intracellular protein transport;low-density lipoprotein particle clearance;low-density lipoprotein particle receptor catabolic process;membrane organization;regulation of defense response to virus by virus;regulation of endocytos…	protein transporter activity;transporter activity	AP-2 adaptor complex;clathrin-coated endocytic vesicle;clathrin-coated endocytic vesicle membrane;cytosol;endocytic vesicle membrane;endolysosome membrane;plasma membrane	Endocrine and other factor-regulated calcium reabsorption;Endocytosis;Huntington disease;Synaptic vesicle cycle	Clat_adaptor_s	Cargo recognition for clathrin-mediated endocytosis;Clathrin-mediated endocytosis;EPH-ephrin mediated repulsion of cells;LDL clearance;MHC class II antigen presentation;Nef Mediated CD4 Down-regulation;Nef Mediated CD8 Down-regulation;Recycling pathway of L1;Retrograde neurotrophin signalling;Trafficking of GluR2-containing AMPA receptors;VLDLR internalisation and degradation;WNT5A-dependent inte…	2	14.8	17.018	8	7.06919	6.50233	7.24802	6.63751	7.08411	7.0393	25.8651	26.0853	3	3			0.37192	0.651136	0.220116	0.491474	P53680
349	P08670	Vimentin	VIM	30.7012	31.2311	32.1228	31.9183	31.8467	30.9497	astrocyte development;Bergmann glial cell differentiation;cellular response to interferon-gamma;cellular response to lipopolysaccharide;cellular response to muramyl dipeptide;cytokine-mediated signaling pathway;intermediate filament organization;lens fiber cell development;muscle filament sliding;negative regulation of neuron projection development;positive regulation of collagen biosynthetic pro…	double-stranded RNA binding;identical protein binding;keratin filament binding;protein C-terminus binding;protein domain specific binding;scaffold protein binding;structural constituent of cytoskeleton;structural constituent of eye lens;structural molecule activity	cell leading edge;cytoplasm;cytoskeleton;cytosol;extracellular exosome;focal adhesion;intermediate filament;membrane;neuron projection;nuclear matrix;peroxisome;phagocytic vesicle;plasma membrane;polysome;ribonucleoprotein complex;type III intermediate filament	Amyotrophic lateral sclerosis (ALS);Epstein-Barr virus infection;MicroRNAs in cancer	Filament;Filament_head	Caspase-mediated cleavage of cytoskeletal proteins;Interleukin-4 and Interleukin-13 signaling;Striated Muscle Contraction	12	39.7	53.651	212	7.97152	7.82212	8.46456	8.29724	8.3962	8.02197	31.3517	31.5716	3	3			0.158962	0.776913	0.219886	0.305905	P08670;P41219
290	P04181	Ornithine aminotransferase, mitochondrial;Ornithine aminotransferase, hepatic form;Ornithine aminotransferase, renal form	OAT	29.2153	28.9012	29.5163	29.3942	29.4143	29.4811	arginine catabolic process to glutamate;arginine catabolic process to proline via ornithine;cellular amino acid biosynthetic process;L-proline biosynthetic process;protein hexamerization;visual perception	ornithine-oxo-acid transaminase activity;pyridoxal phosphate binding	cytoplasm;mitochondrial matrix;mitochondrion;nucleoplasm	Arginine and proline metabolism;Metabolic pathways	Aminotran_3	Amino acid synthesis and interconversion (transamination)	11	37.1	48.534	122	7.61398	7.12901	7.80011	7.74704	7.76272	7.60763	29.2109	29.4299	3	3			0.538085	0.586709	0.218903	0.576794	P04181
1058	Q14203	Dynactin subunit 1	DCTN1	28.4406	28.1619	28.4022	28.4692	28.7003	28.4899	antigen processing and presentation of exogenous peptide antigen via MHC class II;cell division;centriole-centriole cohesion;ciliary basal body-plasma membrane docking;endoplasmic reticulum to Golgi vesicle-mediated transport;establishment of mitotic spindle orientation;G2/M transition of mitotic cell cycle;IRE1-mediated unfolded protein response;maintenance of synapse structure;microtubule ancho…	dynein complex binding;microtubule binding;motor activity;protein kinase binding;tau protein binding;tubulin binding	axon;cell cortex;cell cortex region;centriolar subdistal appendage;centriole;centrosome;cytoplasm;cytosol;dynactin complex;dynein complex;intermediate filament cytoskeleton;kinetochore;membrane;microtubule;microtubule associated complex;microtubule plus-end;neuron projection;neuronal cell body;nuclear envelope;spindle;spindle pole	Huntington disease;Vasopressin-regulated water reabsorption	CAP_GLY;Dynactin	Anchoring of the basal body to the plasma membrane;AURKA Activation by TPX2;COPI-independent Golgi-to-ER retrograde traffic;COPI-mediated anterograde transport;HSP90 chaperone cycle for steroid hormone receptors (SHR);Loss of Nlp from mitotic centrosomes;Loss of proteins required for interphase microtubule organization from the centrosome;MHC class II antigen presentation;Recruitment of mitotic c…	24	28.4	141.69	119	7.00147	6.40254	7.07693	7.22108	7.36734	7.33325	28.3349	28.5531	3	3			0.890077	0.474014	0.218217	0.694357	Q14203
977	Q06210	Glutamine--fructose-6-phosphate aminotransferase [isomerizing] 1	GFPT1	27.5029	27.1331	27.8606	27.7266	27.9515	27.4713	circadian regulation of gene expression;energy reserve metabolic process;fructose 6-phosphate metabolic process;glutamine metabolic process;IRE1-mediated unfolded protein response;protein N-linked glycosylation;UDP-N-acetylglucosamine biosynthetic process;UDP-N-acetylglucosamine metabolic process	carbohydrate derivative binding;glutamine-fructose-6-phosphate transaminase (isomerizing) activity	cytosol;extracellular exosome	Alanine, aspartate and glutamate metabolism;Amino sugar and nucleotide sugar metabolism;Insulin resistance;Metabolic pathways	SIS	Defective GFPT1 causes CMSTA1;Synthesis of UDP-N-acetyl-glucosamine;XBP1(S) activates chaperone genes	14	25.5	78.806	47	7.09283	6.45462	7.26309	7.03898	7.36918	7.09729	27.4989	27.7165	3	3			0.360452	0.656595	0.217606	0.481743	Q06210
894	P63172	Dynein light chain Tctex-type 1	DYNLT1	29.3398	28.8217	29.4172	29.4035	29.7485	29.0787	axon development;cell division;dendrite development;establishment of mitotic spindle orientation;intracellular transport of viral protein in host cell;microtubule-dependent intracellular transport of viral material towards nucleus;negative regulation of cell death;negative regulation of mitochondrial membrane permeability;negative regulation of neurogenesis;neuron projection morphogenesis;neutrop…	identical protein binding;motor activity;protein C-terminus binding	axonal growth cone;cytoplasmic dynein complex;cytoplasmic microtubule;extracellular region;ficolin-1-rich granule lumen;Golgi apparatus;host cell;lamellipodium;mitochondrion;neuronal cell body;secretory granule lumen;secretory vesicle;spindle		Tctex-1	Neutrophil degranulation	3	38.9	12.452	33	8.18941	7.26785	8.34512	8.12392	8.3179	8.07489	29.1929	29.4102	3	3			0.33313	0.676655	0.217342	0.463444	P63172
1410	Q96FW1	Ubiquitin thioesterase OTUB1	OTUB1	27.3463	27.3209	27.349	27.6654	27.7862	27.2118	adaptive immune response;cellular response to DNA damage stimulus;cellular response to interleukin-1;DNA repair;negative regulation of double-strand break repair;negative regulation of histone H2A K63-linked ubiquitination;protein deubiquitination;protein K48-linked deubiquitination	NEDD8-specific protease activity;thiol-dependent ubiquitin-specific protease activity;ubiquitin binding;ubiquitin protein ligase binding	cytosol;extracellular exosome;nucleoplasm;nucleus		Peptidase_C65	Ovarian tumor domain proteases;Ub-specific processing proteases	4	24	31.284	33	6.58537	6.26297	6.72015	6.6885	6.57441	6.6471	27.3387	27.5545	3	3			0.544631	0.589032	0.215752	0.575199	Q96FW1
523	P26640	Valine--tRNA ligase	VARS	28.4615	28.1039	28.2013	28.4096	28.6566	28.3472	tRNA aminoacylation for protein translation;valyl-tRNA aminoacylation	aminoacyl-tRNA editing activity;ATP binding;valine-tRNA ligase activity	cytosol	Aminoacyl-tRNA biosynthesis	Anticodon_1;GST_C;tRNA-synt_1	Cytosolic tRNA aminoacylation	11	11.6	140.47	70	7.10326	6.61992	7.08329	7.02788	7.18147	7.02086	28.2556	28.4711	3	3			0.688094	0.540753	0.215504	0.629155	P26640
1124	Q15738	Sterol-4-alpha-carboxylate 3-dehydrogenase, decarboxylating	NSDHL	30.4562	30.4469	30.5165	30.6483	30.6813	30.7285	cholesterol biosynthetic process;cholesterol metabolic process;hair follicle development;labyrinthine layer blood vessel development;smoothened signaling pathway	3-beta-hydroxy-delta5-steroid dehydrogenase activity;4alpha-carboxy-4beta-methyl-5alpha-cholesta-8-en-3beta-ol:NAD(P)+ 3-oxidoreductase (decarboxylating) activity;4alpha-carboxy-5alpha-cholesta-8-en-3beta-ol:NAD(P)+ 3-dehydrogenase (decarboxylating) activity;C-3 sterol dehydrogenase (C-4 sterol decarboxylase) activity;oxidoreductase activity;oxidoreductase activity, acting on the CH-OH group of d…	endoplasmic reticulum;endoplasmic reticulum membrane;integral component of membrane;lipid droplet	Metabolic pathways;Steroid biosynthesis	3Beta_HSD	Cholesterol biosynthesis	13	46.9	41.9	165	7.98952	7.58234	8.11744	7.87822	8.12762	8.1313	30.4732	30.686	3	3			2.58068	0.28809	0.212819	0.917685	Q15738
1637	Q9NZB2	Constitutive coactivator of PPAR-gamma-like protein 1	FAM120A	27.3829	27.2574	27.1338	27.4647	27.6146	27.3269		RNA binding	cytosol;membrane;nucleus;plasma membrane				11	16.3	121.89	46	6.7591	6.1014	6.78315	6.31813	6.83761	6.7163	27.258	27.4688	3	3			0.894262	0.487788	0.210748	0.680096	Q9NZB2;Q5T035
203	O75694	Nuclear pore complex protein Nup155	NUP155	26.4479	27.1547	27.1267	27.1917	27.0889	27.0809	atrial cardiac muscle cell action potential;mRNA export from nucleus;nuclear envelope organization;protein import into nucleus;protein localization to nuclear inner membrane;transcription-dependent tethering of RNA polymerase II gene DNA at nuclear periphery;viral process	structural constituent of nuclear pore;transporter activity	membrane;nuclear envelope;nuclear membrane;nuclear pore inner ring	RNA transport	Nucleoporin_C;Nucleoporin_N	ISG15 antiviral mechanism;NEP/NS2 Interacts with the Cellular Export Machinery;NS1 Mediated Effects on Host Pathways;Nuclear import of Rev protein;Nuclear Pore Complex (NPC) Disassembly;Regulation of Glucokinase by Glucokinase Regulatory Protein;Regulation of HSF1-mediated heat shock response;Rev-mediated nuclear export of HIV RNA;snRNP Assembly;SUMOylation of chromatin organization proteins;SUMO…	11	13.4	155.2	28	6.33746	6.164	6.53452	6.37182	6.83815	6.60972	26.9098	27.1205	3	3			0.378408	0.65244	0.210742	0.485776	O75694
563	P31040	Succinate dehydrogenase [ubiquinone] flavoprotein subunit, mitochondrial	SDHA	26.5946	27.2243	26.7123	27.1633	27.1175	26.8771	mitochondrial electron transport, succinate to ubiquinone;nervous system development;oxidation-reduction process;respiratory electron transport chain;succinate metabolic process;tricarboxylic acid cycle	electron transfer activity;flavin adenine dinucleotide binding;succinate dehydrogenase (ubiquinone) activity;succinate dehydrogenase activity	mitochondrial inner membrane;mitochondrial respiratory chain complex II, succinate dehydrogenase complex (ubiquinone);mitochondrion;myelin sheath;nucleolus;plasma membrane succinate dehydrogenase complex	Alzheimer disease;Carbon metabolism;Citrate cycle (TCA cycle);Huntington disease;Metabolic pathways;Non-alcoholic fatty liver disease (NAFLD);Oxidative phosphorylation;Parkinson disease;Thermogenesis	FAD_binding_2;Succ_DH_flav_C	Citric acid cycle (TCA cycle);Respiratory electron transport	4	8.1	72.691	32	6.19731	5.8239	6.3141	6.35566	6.45912	6.33327	26.8437	27.0526	3	3			0.418456	0.640927	0.208924	0.506265	P31040
961	Q02878	60S ribosomal protein L6	RPL6	30.1541	30.3478	30.1415	30.3911	30.2902	30.5884	cytoplasmic translation;nuclear-transcribed mRNA catabolic process, nonsense-mediated decay;regulation of transcription, DNA-templated;ribosomal large subunit assembly;SRP-dependent cotranslational protein targeting to membrane;translation;translational initiation	cadherin binding;DNA binding;RNA binding;structural constituent of ribosome	cytoplasmic ribonucleoprotein granule;cytosol;cytosolic large ribosomal subunit;focal adhesion;membrane;nucleus;polysomal ribosome;postsynaptic density;rough endoplasmic reticulum	Ribosome	Ribosomal_L6e;Ribosomal_L6e_N	Eukaryotic Translation Termination;Formation of a pool of free 40S subunits;GTP hydrolysis and joining of the 60S ribosomal subunit;L13a-mediated translational silencing of Ceruloplasmin expression;Major pathway of rRNA processing in the nucleolus and cytosol;Nonsense Mediated Decay (NMD) enhanced by the Exon Junction Complex (EJC);Nonsense Mediated Decay (NMD) independent of the Exon Junction Co…	12	41.3	32.728	119	8.25083	7.87524	8.20788	8.23545	8.18868	8.26164	30.2145	30.4233	3	3			0.883074	0.492392	0.208764	0.673154	Q02878
900	P63261	Actin, cytoplasmic 2;Actin, cytoplasmic 2, N-terminally processed	ACTG1	32.7385	33.2557	32.7856	33.0889	33.0761	33.2405	cell junction assembly;cellular response to interferon-gamma;ephrin receptor signaling pathway;Fc-gamma receptor signaling pathway involved in phagocytosis;membrane organization;platelet aggregation;retina homeostasis;sarcomere organization;synaptic vesicle endocytosis	ATP binding;identical protein binding;profilin binding;structural constituent of cytoskeleton;ubiquitin protein ligase binding	actin filament;blood microparticle;calyx of Held;cytoskeleton;cytosol;dense body;extracellular exosome;extracellular space;filamentous actin;focal adhesion;membrane;myelin sheath;myofibril;nucleus;phagocytic vesicle;plasma membrane;Schaffer collateral - CA1 synapse	Adherens junction;Apoptosis;Arrhythmogenic right ventricular cardiomyopathy (ARVC);Bacterial invasion of epithelial cells;Dilated cardiomyopathy (DCM);Fluid shear stress and atherosclerosis;Focal adhesion;Hepatocellular carcinoma;Hippo signaling pathway;Hypertrophic cardiomyopathy (HCM);Influenza A;Leukocyte transendothelial migration;Oxytocin signaling pathway;Pathogenic Escherichia coli infecti…	Actin	Adherens junctions interactions;Cell-extracellular matrix interactions;Clathrin-mediated endocytosis;EPHB-mediated forward signaling;EPH-ephrin mediated repulsion of cells;Formation of annular gap junctions;Gap junction degradation;Interaction between L1 and Ankyrins;MAP2K and MAPK activation;Paradoxical activation of RAF signaling by kinase inactive BRAF;Recycling pathway of L1;Regulation of act…	10	40.3	41.792	341	9.0916	8.80176	9.1461	9.01816	9.19371	9.21508	32.9266	33.1351	3	3			0.529605	0.606582	0.2085	0.558458	P63261
1719	Q9UNX4	WD repeat-containing protein 3	WDR3	25.2433	24.8376	25.3523	25.5282	25.3062	25.2234	rRNA processing	RNA binding;snoRNA binding	nuclear membrane;nucleolus;nucleoplasm;nucleus;Pwp2p-containing subcomplex of 90S preribosome;small-subunit processome	Ribosome biogenesis in eukaryotes	ANAPC4_WD40;Utp12;WD40	Major pathway of rRNA processing in the nucleolus and cytosol;rRNA modification in the nucleus and cytosol	5	5.5	106.1	9	6.10339	5.55426	6.22029	6.1087	6.25672	6.12254	25.1444	25.3526	3	3			0.502691	0.608978	0.208232	0.546406	Q9UNX4
1404	Q96EP5	DAZ-associated protein 1	DAZAP1	28.4756	28.5196	28.6726	28.8133	28.6446	28.8325	cell differentiation;cell proliferation;maternal placenta development;positive regulation of mRNA splicing, via spliceosome;spermatogenesis	mRNA 3'-UTR binding;poly(G) binding;poly(U) RNA binding;RNA binding;RNA stem-loop binding	cytosol;nucleoplasm;protein-containing complex;ribonucleoprotein complex	mRNA surveillance pathway	RRM_1		3	11.5	43.383	15	6.62015	6.16313	6.75955	6.19778	6.59406	6.71492	28.5559	28.7635	3	3			1.15621	0.446647	0.207519	0.729668	Q96EP5
1532	Q9H078	Caseinolytic peptidase B protein homolog	CLPB	28.242	28.2238	28.6106	28.4959	28.5316	28.6654	cellular response to heat	ATP binding;ATPase activity	mitochondrion	Longevity regulating pathway - multiple species	AAA_2;Ank_2;ClpB_D2-small		11	26.3	78.728	46	6.65066	6.33706	6.95256	6.51071	6.98542	6.89445	28.3588	28.5643	3	3			0.686804	0.553633	0.2055	0.611355	Q9H078
958	Q02543	60S ribosomal protein L18a	RPL18A	31.0694	30.5267	30.7353	31.089	30.9053	30.9508	cytoplasmic translation;nuclear-transcribed mRNA catabolic process, nonsense-mediated decay;response to antineoplastic agent;SRP-dependent cotranslational protein targeting to membrane;translation;translational initiation	RNA binding;structural constituent of ribosome	cytosol;cytosolic large ribosomal subunit;membrane;polysomal ribosome;postsynaptic density	Ribosome	Ribosomal_L18A	Eukaryotic Translation Termination;Formation of a pool of free 40S subunits;GTP hydrolysis and joining of the 60S ribosomal subunit;L13a-mediated translational silencing of Ceruloplasmin expression;Major pathway of rRNA processing in the nucleolus and cytosol;Nonsense Mediated Decay (NMD) enhanced by the Exon Junction Complex (EJC);Nonsense Mediated Decay (NMD) independent of the Exon Junction Co…	5	29	20.762	40	8.56785	8.09012	8.62726	8.59922	8.70138	8.56189	30.7771	30.9817	3	3			0.53929	0.607918	0.204544	0.556708	Q02543
1741	Q9Y2R4	Probable ATP-dependent RNA helicase DDX52	DDX52	26.8538	26.6744	26.8591	27.0678	26.8062	27.1221	rRNA processing	ATP binding;helicase activity;RNA binding	membrane;nucleolus;nucleoplasm		DEAD;Helicase_C	Major pathway of rRNA processing in the nucleolus and cytosol;rRNA modification in the nucleus and cytosol	8	19	67.465	46	5.91417	5.36702	6.07496	6.9264	6.26288	5.98267	26.7958	26.9987	3	3			0.818309	0.521201	0.202971	0.64464	Q9Y2R4
751	P53004	Biliverdin reductase A	BLVRA	27.4867	26.9054	27.6055	27.4889	27.6167	27.4994	heme catabolic process;oxidation-reduction process	biliverdin reductase activity;zinc ion binding	cytosol;extracellular exosome	Metabolic pathways;Porphyrin and chlorophyll metabolism	Biliv-reduc_cat;GFO_IDH_MocA	Heme degradation	5	18.2	33.428	28	7.50737	6.96906	7.60662	7.70687	7.6064	7.51085	27.3325	27.535	3	3			0.387497	0.657185	0.202482	0.481938	P53004
661	P46776	60S ribosomal protein L27a	RPL27A	30.5981	30.2443	30.8046	30.788	30.7083	30.7554	nuclear-transcribed mRNA catabolic process, nonsense-mediated decay;SRP-dependent cotranslational protein targeting to membrane;translation;translational initiation	RNA binding;structural constituent of ribosome	cytosol;cytosolic large ribosomal subunit;endoplasmic reticulum;membrane	Ribosome	Ribosomal_L27A	Eukaryotic Translation Termination;Formation of a pool of free 40S subunits;GTP hydrolysis and joining of the 60S ribosomal subunit;L13a-mediated translational silencing of Ceruloplasmin expression;Major pathway of rRNA processing in the nucleolus and cytosol;Nonsense Mediated Decay (NMD) enhanced by the Exon Junction Complex (EJC);Nonsense Mediated Decay (NMD) independent of the Exon Junction Co…	5	41.2	16.561	73	8.48167	7.61326	8.62935	8.6051	8.53462	8.5294	30.549	30.7506	3	3			0.538563	0.606612	0.201596	0.55202	P46776
1493	Q9BVA1	Tubulin beta-2B chain	TUBB2B	27.6115	28.2388	27.6412	28.2768	28.2695	27.5467	microtubule cytoskeleton organization;microtubule-based process;mitotic cell cycle;modulation of chemical synaptic transmission;neuron migration;positive regulation of axon guidance	GTP binding;GTPase activity;protein heterodimerization activity;structural constituent of cytoskeleton	cytoplasm;microtubule;microtubule cytoskeleton;nucleus;Schaffer collateral - CA1 synapse	Gap junction;Pathogenic Escherichia coli infection;Phagosome	Tubulin;Tubulin_C	Carboxyterminal post-translational modifications of tubulin;Cilium Assembly;COPI-dependent Golgi-to-ER retrograde traffic;COPI-independent Golgi-to-ER retrograde traffic;COPI-mediated anterograde transport;Formation of tubulin folding intermediates by CCT/TriC;Gap junction assembly;Hedgehog 'off' state;HSP90 chaperone cycle for steroid hormone receptors (SHR);Intraflagellar transport;Kinesins;MHC…	9	45.2	49.953	30	7.26107	6.99118	7.42444	6.3533	7.31093	7.26684	27.8305	28.031	3	3			0.250857	0.720188	0.200487	0.387921	Q9BVA1
440	P17812	CTP synthase 1	CTPS1	29.4169	28.6777	29.3222	29.4993	29.3546	29.1576	B cell proliferation;CTP biosynthetic process;'de novo' CTP biosynthetic process;glutamine metabolic process;nucleobase-containing compound metabolic process;nucleobase-containing small molecule interconversion;pyrimidine nucleobase biosynthetic process;response to drug;T cell proliferation	ATP binding;CTP synthase activity;identical protein binding	cytoophidium;cytoplasm;cytosol;membrane	Metabolic pathways;Pyrimidine metabolism	CTP_synth_N;GATase	Interconversion of nucleotide di- and triphosphates	13	29.1	66.69	76	7.59468	7.04234	7.5741	7.503	7.77767	7.66247	29.1389	29.3372	3	3			0.322209	0.686132	0.198234	0.438141	P17812
1759	Q9Y3F4	Serine-threonine kinase receptor-associated protein	STRAP	26.7218	27.0112	26.6331	26.9725	26.9983	26.9892	maintenance of gastrointestinal epithelium;negative regulation of epithelial cell migration;negative regulation of epithelial cell proliferation;negative regulation of epithelial to mesenchymal transition;negative regulation of pathway-restricted SMAD protein phosphorylation;negative regulation of transcription by RNA polymerase II;negative regulation of transforming growth factor beta receptor s…	RNA binding;signaling receptor binding	cytoplasm;cytosol;nucleoplasm;SMN complex;SMN-Sm protein complex	RNA transport	WD40	Downregulation of TGF-beta receptor signaling	5	20.6	38.438	19	6.8949	6.62228	6.99158	6.26458	7.05111	6.88406	26.7887	26.9867	3	3			0.799793	0.540706	0.197968	0.629689	Q9Y3F4
984	Q07021	Complement component 1 Q subcomponent-binding protein, mitochondrial	C1QBP	28.6029	29.0968	28.0696	28.8622	28.6655	28.8345	apoptotic process;blood coagulation, intrinsic pathway;complement activation, classical pathway;immune response;innate immune response;mature ribosome assembly;mRNA processing;negative regulation of defense response to virus;negative regulation of interferon-gamma production;negative regulation of interleukin-12 production;negative regulation of MDA-5 signaling pathway;negative regulation of mRNA…	adrenergic receptor binding;complement component C1q binding;hyaluronic acid binding;kininogen binding;mitochondrial ribosome binding;mRNA binding;protein kinase C binding;transcription corepressor activity;transcription factor binding;translation activator activity	cell surface;cytoplasm;cytosol;extracellular space;GABA-ergic synapse;glutamatergic synapse;membrane;mitochondrial matrix;mitochondrion;nucleolus;nucleus;plasma membrane;presynaptic active zone		MAM33	Intrinsic Pathway of Fibrin Clot Formation	4	20.2	31.362	33	7.63399	7.49941	6.77207	7.72441	7.56555	7.67221	28.5898	28.7874	3	3			0.259876	0.719879	0.197641	0.392992	Q07021
456	P19525	Interferon-induced, double-stranded RNA-activated protein kinase	EIF2AK2	26.2861	25.7028	25.8903	25.9122	26.1016	26.4545	activation of MAPKK activity;cellular response to amino acid starvation;defense response to virus;endoplasmic reticulum unfolded protein response;evasion or tolerance by virus of host immune response;innate immune response;negative regulation of apoptotic process;negative regulation of cell proliferation;negative regulation of osteoblast proliferation;negative regulation of translation;negative r…	ATP binding;double-stranded RNA binding;eukaryotic translation initiation factor 2alpha kinase activity;identical protein binding;non-membrane spanning protein tyrosine kinase activity;protein kinase activity;protein phosphatase regulator activity;protein serine/threonine kinase activity;RNA binding	cytoplasm;cytosol;cytosolic ribosome;membrane;nucleus;perinuclear region of cytoplasm;ribosome	Epstein-Barr virus infection;Hepatitis C;Herpes simplex virus 1 infection;Human papillomavirus infection;Influenza A;Kaposi sarcoma-associated herpesvirus infection;Measles;Necroptosis;Protein processing in endoplasmic reticulum;Viral carcinogenesis	dsrm;Pkinase	Inhibition of PKR;ISG15 antiviral mechanism	4	10	62.094	15	6.82674	6.2791	6.86688	6.85621	6.84842	6.90493	25.9597	26.1561	3	3			0.348032	0.683099	0.196415	0.452442	P19525
884	P62913	60S ribosomal protein L11	RPL11	30.9548	30.8378	30.9729	30.9946	31.1507	31.2075	cytoplasmic translation;negative regulation of proteasomal ubiquitin-dependent protein catabolic process;negative regulation of protein neddylation;negative regulation of ubiquitin protein ligase activity;negative regulation of ubiquitin-dependent protein catabolic process;nuclear-transcribed mRNA catabolic process, nonsense-mediated decay;positive regulation of gene expression;positive regulatio…	5S rRNA binding;RNA binding;structural constituent of ribosome;ubiquitin ligase inhibitor activity;ubiquitin protein ligase binding	cytoplasm;cytosol;cytosolic large ribosomal subunit;extracellular exosome;membrane;nucleolus;nucleoplasm;polysomal ribosome;protein-containing complex	Ribosome	Ribosomal_L5;Ribosomal_L5_C	Eukaryotic Translation Termination;Formation of a pool of free 40S subunits;GTP hydrolysis and joining of the 60S ribosomal subunit;L13a-mediated translational silencing of Ceruloplasmin expression;Major pathway of rRNA processing in the nucleolus and cytosol;Nonsense Mediated Decay (NMD) enhanced by the Exon Junction Complex (EJC);Nonsense Mediated Decay (NMD) independent of the Exon Junction Co…	8	59	20.252	96	8.64455	8.2528	8.82738	8.76916	8.88783	8.81655	30.9218	31.1176	3	3			1.20362	0.457869	0.195772	0.708181	P62913
263	O96008	Mitochondrial import receptor subunit TOM40 homolog	TOMM40	27.681	27.4506	28.1166	28.072	28.1298	27.6308	ion transport;protein import into mitochondrial matrix;protein targeting to mitochondrion	porin activity;protein transmembrane transporter activity	cytosol;integral component of membrane;integral component of mitochondrial outer membrane;mitochondrial inner membrane;mitochondrial outer membrane;mitochondrial outer membrane translocase complex;mitochondrion;pore complex	Amyotrophic lateral sclerosis (ALS)	Porin_3	Mitochondrial protein import;Pink/Parkin Mediated Mitophagy	5	26.3	37.893	35	7.71401	7.12953	7.98476	7.59757	8.04505	7.87092	27.7494	27.9442	3	3			0.317911	0.690866	0.194811	0.431991	O96008
288	P04080	Cystatin-B	CSTB	29.4863	29.8535	29.1756	29.8395	29.8131	29.4413	adult locomotory behavior;negative regulation of peptidase activity;negative regulation of proteolysis;neutrophil degranulation	cysteine-type endopeptidase inhibitor activity;endopeptidase inhibitor activity;protease binding;RNA binding	collagen-containing extracellular matrix;cytoplasm;cytosol;extracellular exosome;extracellular region;extracellular space;ficolin-1-rich granule lumen;nucleolus;secretory granule lumen;tertiary granule lumen		Cystatin	Neutrophil degranulation	6	85.7	11.139	52	8.21032	7.60364	8.13408	8.07722	8.3497	8.01599	29.5051	29.698	3	3			0.340261	0.684372	0.192826	0.443955	P04080
626	P40937	Replication factor C subunit 5	RFC5	26.7766	26.2889	26.7127	27.121	26.8867	26.3438	DNA damage response, detection of DNA damage;DNA repair;DNA replication;DNA-dependent DNA replication;error-free translesion synthesis;error-prone translesion synthesis;nucleotide-excision repair, DNA gap filling;nucleotide-excision repair, DNA incision;nucleotide-excision repair, DNA incision, 5'-to lesion;positive regulation of DNA-directed DNA polymerase activity;telomere maintenance via semi-…	ATP binding;DNA binding;enzyme binding	Ctf18 RFC-like complex;DNA replication factor C complex;nucleoplasm;nucleus	DNA replication;Mismatch repair;Nucleotide excision repair	AAA;Rep_fac_C	Activation of ATR in response to replication stress;Dual Incision in GG-NER;Dual incision in TC-NER;G2/M DNA damage checkpoint;Gap-filling DNA repair synthesis and ligation in GG-NER;Gap-filling DNA repair synthesis and ligation in TC-NER;HDR through Homologous Recombination (HRR);HDR through Single Strand Annealing (SSA);PCNA-Dependent Long Patch Base Excision Repair;Polymerase switching;Polymer…	5	26.2	38.496	19	6.90419	6.21909	6.92712	6.56619	7.18156	7.05751	26.5927	26.7838	3	3			0.27797	0.715254	0.191141	0.401222	P40937
521	P26599	Polypyrimidine tract-binding protein 1	PTBP1	28.3855	28.6805	28.3377	28.6528	28.4909	28.8306	fibroblast growth factor receptor signaling pathway;IRES-dependent viral translational initiation;mRNA processing;mRNA splicing, via spliceosome;negative regulation of mRNA splicing, via spliceosome;negative regulation of muscle cell differentiation;negative regulation of RNA splicing;positive regulation of calcineurin-NFAT signaling cascade;positive regulation of protein dephosphorylation;regula…	poly-pyrimidine tract binding;pre-mRNA binding;RNA binding	extracellular exosome;membrane;nucleolus;nucleoplasm		RRM_1;RRM_8	FGFR2 alternative splicing;mRNA Splicing - Major Pathway;Processing of Capped Intron-Containing Pre-mRNA	12	33.6	59.632	102	7.80773	7.41522	7.87133	7.70706	7.91997	7.96183	28.4679	28.6581	3	3			0.583953	0.607101	0.190192	0.550824	P26599
1162	Q53GS9	U4/U6.U5 tri-snRNP-associated protein 2	USP39	26.3266	26.2534	26.4338	26.6072	26.3972	26.5792	cell cycle;cell division;mRNA processing;mRNA splicing, via spliceosome;protein deubiquitination;RNA splicing;spliceosomal complex assembly	thiol-dependent ubiquitinyl hydrolase activity;zinc ion binding	nucleoplasm;nucleus;spliceosomal complex;U4/U6 x U5 tri-snRNP complex	Spliceosome	UCH;zf-UBP	mRNA Splicing - Major Pathway	4	14.3	65.38	11	6.69315	6.31639	6.81421	6.52546	6.55493	6.74847	26.3379	26.5279	3	3			1.06122	0.497271	0.189939	0.668541	Q53GS9
735	P51812	Ribosomal protein S6 kinase alpha-3	RPS6KA3	26.0793	25.7845	25.9854	26.1768	26.3377	25.8998	cell cycle;central nervous system development;intracellular signal transduction;negative regulation of apoptotic process;negative regulation of cell cycle;negative regulation of cell proliferation;negative regulation of cysteine-type endopeptidase activity involved in apoptotic process;peptidyl-serine phosphorylation;positive regulation of apoptotic process;positive regulation of cell differentia…	ATP binding;cysteine-type endopeptidase inhibitor activity involved in apoptotic process;kinase activity;magnesium ion binding;protein kinase activity;protein kinase binding;protein serine/threonine kinase activity;protein serine/threonine/tyrosine kinase activity;ribosomal protein S6 kinase activity	cytoplasm;cytosol;nucleoplasm;nucleus	Insulin resistance;Long-term potentiation;MAPK signaling pathway;mTOR signaling pathway;Neurotrophin signaling pathway;Oocyte meiosis;Progesterone-mediated oocyte maturation;Thermogenesis;Yersinia infection	Pkinase;Pkinase_C	CREB phosphorylation;CREB phosphorylation through the activation of Ras;ERK/MAPK targets;Gastrin-CREB signalling pathway via PKC and MAPK;Recycling pathway of L1;RSK activation;Senescence-Associated Secretory Phenotype (SASP)	4	5	83.735	12	6.33045	5.64885	6.43799	5.86083	6.5114	6.01376	25.9497	26.1381	3	3			0.537308	0.617524	0.18837	0.531113	P51812;Q15349
773	P55039	Developmentally-regulated GTP-binding protein 2	DRG2	26.6312	26.5072	26.504	26.7519	26.9139	26.5388	cytoplasmic translation;signal transduction	GTP binding	cytoplasm;cytosol;intracellular membrane-bounded organelle;membrane;nucleoplasm		MMR_HSR1;MMR_HSR1_Xtn;TGS		5	18.4	40.746	25	6.66088	6.30218	6.74623	7.02502	6.6904	6.68813	26.5475	26.7349	3	3			0.738325	0.572912	0.1874	0.592299	P55039
708	P49821	NADH dehydrogenase [ubiquinone] flavoprotein 1, mitochondrial	NDUFV1	26.366	26.2186	26.8248	26.5431	26.5497	26.8764	cellular respiration;mitochondrial ATP synthesis coupled electron transport;mitochondrial electron transport, NADH to ubiquinone;mitochondrial respiratory chain complex I assembly	4 iron, 4 sulfur cluster binding;FMN binding;metal ion binding;NAD binding;NADH dehydrogenase (ubiquinone) activity	cytosol;mitochondrial inner membrane;mitochondrial respiratory chain complex I;mitochondrion	Alzheimer disease;Huntington disease;Metabolic pathways;Non-alcoholic fatty liver disease (NAFLD);Oxidative phosphorylation;Parkinson disease;Retrograde endocannabinoid signaling;Thermogenesis	Complex1_51K;NADH_4Fe-4S;SLBB	Complex I biogenesis;Respiratory electron transport	5	15.7	50.817	20	6.66393	6.19438	6.72151	6.32391	6.63739	6.26338	26.4698	26.6564	3	3			0.365797	0.682416	0.186605	0.451673	P49821
1073	Q14677	Clathrin interactor 1	CLINT1	27.9438	27.3603	27.5461	28.0479	27.8801	27.478	clathrin coat assembly;endocytosis	cadherin binding;clathrin binding;lipid binding	clathrin-coated vesicle;cytosol;Golgi apparatus;intracellular membrane-bounded organelle;membrane;nucleoplasm;perinuclear region of cytoplasm		ENTH	Golgi Associated Vesicle Biogenesis	11	22.1	68.259	42	7.4628	6.99692	7.40807	7.16242	7.50688	7.21479	27.6167	27.802	3	3			0.313938	0.697492	0.185281	0.419875	Q14677
492	P23396	40S ribosomal protein S3	RPS3	30.9706	30.7101	30.8355	31.1506	31.1821	30.7385	apoptotic process;cell division;cellular response to DNA damage stimulus;cellular response to hydrogen peroxide;cellular response to tumor necrosis factor;chromosome segregation;DNA damage response, detection of DNA damage;DNA repair;negative regulation of DNA repair;negative regulation of protein ubiquitination;negative regulation of translation;nuclear-transcribed mRNA catabolic process, nonsen…	class I DNA-(apurinic or apyrimidinic site) endonuclease activity;damaged DNA binding;DNA binding;DNA-(apurinic or apyrimidinic site) endonuclease activity;endodeoxyribonuclease activity;enzyme binding;Hsp70 protein binding;Hsp90 protein binding;iron-sulfur cluster binding;kinase binding;microtubule binding;mRNA binding;oxidized purine DNA binding;oxidized purine nucleobase lesion DNA N-glycosyla…	cytoplasm;cytosol;cytosolic small ribosomal subunit;endoplasmic reticulum;extracellular exosome;focal adhesion;membrane;mitochondrial inner membrane;mitochondrial matrix;mitotic spindle;NF-kappaB complex;nucleolus;nucleoplasm;nucleus;plasma membrane;polysome;postsynaptic density;ribonucleoprotein complex;ribosome;ruffle membrane	Ribosome	KH_2;Ribosomal_S3_C	Eukaryotic Translation Termination;Formation of a pool of free 40S subunits;Formation of the ternary complex, and subsequently, the 43S complex;GTP hydrolysis and joining of the 60S ribosomal subunit;L13a-mediated translational silencing of Ceruloplasmin expression;Major pathway of rRNA processing in the nucleolus and cytosol;Nonsense Mediated Decay (NMD) enhanced by the Exon Junction Complex (EJ…	12	58.8	26.688	163	8.45136	7.98379	8.55101	8.31597	8.63806	8.42555	30.8387	31.0237	3	3			0.500571	0.633464	0.185016	0.511815	P23396
925	P82912	28S ribosomal protein S11, mitochondrial	MRPS11	28.5545	27.5441	28.1605	28.2009	28.5238	28.086	DNA damage response, detection of DNA damage;maturation of SSU-rRNA from tricistronic rRNA transcript (SSU-rRNA, 5.8S rRNA, LSU-rRNA);mitochondrial translation;mitochondrial translational elongation;mitochondrial translational termination;ribosomal small subunit assembly;translation	mRNA 5'-UTR binding;RNA binding;small ribosomal subunit rRNA binding;structural constituent of ribosome	mitochondrial inner membrane;mitochondrial small ribosomal subunit;mitochondrion	Ribosome	Ribosomal_S11	Mitochondrial translation elongation;Mitochondrial translation initiation;Mitochondrial translation termination	5	38.7	20.616	28	6.41476	5.49679	6.38744	6.81702	6.443	6.21922	28.0864	28.2702	3	3			0.222968	0.737587	0.183867	0.352288	P82912
1679	Q9UHB9	Signal recognition particle subunit SRP68	SRP68	26.729	25.8107	26.6795	26.6101	26.4711	26.6889	response to drug;SRP-dependent cotranslational protein targeting to membrane	7S RNA binding;endoplasmic reticulum signal peptide binding;protein domain specific binding;RNA binding;signal recognition particle binding	cytosol;endoplasmic reticulum;focal adhesion;nucleolus;ribosome;signal recognition particle;signal recognition particle, endoplasmic reticulum targeting	Protein export	SRP68	SRP-dependent cotranslational protein targeting to membrane	9	23	70.729	16	5.95371	5.72523	6.66483	6.52794	6.61233	6.708	26.4064	26.59	3	3			0.236922	0.738805	0.183608	0.363642	Q9UHB9
122	O15504	Nucleoporin-like protein 2	NUPL2	27.0973	26.7415	26.7985	27.1239	27.021	27.0393	mRNA export from nucleus;protein export from nucleus;viral process	metal ion binding;nuclear export signal receptor activity;RNA binding	cytosol;nuclear membrane;nuclear pore;nucleoplasm;nucleus	RNA transport		ISG15 antiviral mechanism;NEP/NS2 Interacts with the Cellular Export Machinery;NS1 Mediated Effects on Host Pathways;Nuclear import of Rev protein;Nuclear Pore Complex (NPC) Disassembly;Regulation of Glucokinase by Glucokinase Regulatory Protein;Regulation of HSF1-mediated heat shock response;Rev-mediated nuclear export of HIV RNA;snRNP Assembly;SUMOylation of chromatin organization proteins;SUMO…	5	12.3	44.871	26	7.18087	6.7445	7.16041	6.96078	7.32042	7.13843	26.8791	27.0614	3	3			0.727131	0.585749	0.182303	0.57913	O15504
786	P56192	Methionine--tRNA ligase, cytoplasmic	MARS	27.4491	27.0134	27.3588	27.5918	27.4503	27.3229	cellular response to epidermal growth factor stimulus;cellular response to insulin stimulus;cellular response to platelet-derived growth factor stimulus;cellular response to starvation;methionyl-tRNA aminoacylation;positive regulation of transcription of nucleolar large rRNA by RNA polymerase I;rRNA transcription;tRNA aminoacylation for protein translation	ATP binding;methionine-tRNA ligase activity;tRNA binding	aminoacyl-tRNA synthetase multienzyme complex;cytoplasm;cytosol;extracellular exosome;membrane;nucleolus	Aminoacyl-tRNA biosynthesis;Metabolic pathways;Selenocompound metabolism	GST_C;tRNA-synt_1g;WHEP-TRS	Cytosolic tRNA aminoacylation;SeMet incorporation into proteins	13	17.1	101.11	43	7.17243	6.61445	7.32697	7.11214	7.30606	7.126	27.2737	27.455	3	3			0.517242	0.633669	0.181248	0.512295	P56192
1786	Q9Y673	Dolichyl-phosphate beta-glucosyltransferase	ALG5	26.1823	26.4475	26.3629	26.5785	26.3693	26.5882	determination of left/right symmetry;protein glycosylation;protein N-linked glycosylation;protein N-linked glycosylation via asparagine	dolichyl-phosphate beta-glucosyltransferase activity;oligosaccharyl transferase activity	endoplasmic reticulum membrane;integral component of membrane;membrane	Metabolic pathways;N-Glycan biosynthesis	Glycos_transf_2	Synthesis of dolichyl-phosphate-glucose	5	23.8	36.946	9	7.0456	6.74606	7.12516	6.92613	7.10823	6.78202	26.3309	26.512	3	3			0.789369	0.572715	0.181096	0.592019	Q9Y673
733	P51659	Peroxisomal multifunctional enzyme type 2;(3R)-hydroxyacyl-CoA dehydrogenase;Enoyl-CoA hydratase 2	HSD17B4	26.4106	26.5024	26.519	26.4932	26.5785	26.9014	alpha-linolenic acid metabolic process;androgen metabolic process;bile acid biosynthetic process;estrogen metabolic process;fatty acid beta-oxidation;fatty acid beta-oxidation using acyl-CoA oxidase;medium-chain fatty-acyl-CoA metabolic process;osteoblast differentiation;protein targeting to peroxisome;Sertoli cell development;very long-chain fatty acid metabolic process;very long-chain fatty-acy…	17-beta-hydroxysteroid dehydrogenase (NAD+) activity;3alpha,7alpha,12alpha-trihydroxy-5beta-cholest-24-enoyl-CoA hydratase activity;3-hydroxyacyl-CoA dehydrogenase activity;isomerase activity;long-chain-enoyl-CoA hydratase activity;protein homodimerization activity;signaling receptor binding	cytosol;membrane;peroxisomal matrix;peroxisomal membrane;peroxisome	Biosynthesis of unsaturated fatty acids;Fatty acid metabolism;Metabolic pathways;Peroxisome;Primary bile acid biosynthesis	adh_short;MaoC_dehydrat_N;MaoC_dehydratas;SCP2	alpha-linolenic acid (ALA) metabolism;Beta-oxidation of pristanoyl-CoA;Beta-oxidation of very long chain fatty acids;Peroxisomal protein import;Synthesis of bile acids and bile salts via 7alpha-hydroxycholesterol;TYSND1 cleaves peroxisomal proteins	6	10.6	79.685	19	6.20701	6.19209	6.73451	6.27291	6.57605	6.53074	26.4773	26.6577	3	3			0.6307	0.607169	0.180343	0.548492	P51659
1151	Q32P41	tRNA (guanine(37)-N1)-methyltransferase	TRMT5	27.1426	26.6768	27.1985	26.9961	27.4365	27.1256	mitochondrial tRNA methylation;tRNA methylation;tRNA N1-guanine methylation	tRNA (guanine(37)-N(1))-methyltransferase activity;tRNA (guanine-N1-)-methyltransferase activity;tRNA methyltransferase activity	cytoplasm;mitochondrial matrix;nucleus		Met_10	Synthesis of wybutosine at G37 of tRNA(Phe)	10	21.6	58.246	41	6.89908	6.30096	6.9913	6.64816	7.18156	7.01628	27.006	27.1861	3	3			0.355623	0.686737	0.180121	0.4385	Q32P41
245	O95433	Activator of 90 kDa heat shock protein ATPase homolog 1	AHSA1	28.9995	28.84	29.105	29.105	29.3051	29.0687	positive regulation of ATPase activity	ATPase activator activity;cadherin binding;chaperone binding;Hsp90 protein binding	cytosol;endoplasmic reticulum;extracellular exosome		Aha1_N;AHSA1		12	55	38.274	113	7.82544	7.35265	7.88128	7.68596	7.92494	7.82977	28.9815	29.1596	3	3			0.770598	0.583027	0.178132	0.581262	O95433
559	P30566	Adenylosuccinate lyase	ADSL	27.2232	27.2262	27.4233	27.4223	27.8119	27.172	aerobic respiration;AMP biosynthetic process;'de novo' AMP biosynthetic process;'de novo' IMP biosynthetic process;protein tetramerization;purine nucleotide biosynthetic process;purine ribonucleoside monophosphate biosynthetic process;response to hypoxia;response to muscle activity;response to nutrient;response to starvation	(S)-2-(5-amino-1-(5-phospho-D-ribosyl)imidazole-4-carboxamido)succinate AMP-lyase (fumarate-forming) activity;N6-(1,2-dicarboxyethyl)AMP AMP-lyase (fumarate-forming) activity	cytosol	Alanine, aspartate and glutamate metabolism;Metabolic pathways;Purine metabolism	ADSL_C;Lyase_1	Purine ribonucleoside monophosphate biosynthesis	6	19.6	54.889	32	6.75587	6.44733	6.89618	6.82253	6.96467	6.94679	27.2909	27.4687	3	3			0.377677	0.682409	0.177816	0.447202	P30566
983	Q07020	60S ribosomal protein L18	RPL18	30.9051	30.8062	30.8141	30.9451	31.0361	31.0762	cytoplasmic translation;nuclear-transcribed mRNA catabolic process, nonsense-mediated decay;SRP-dependent cotranslational protein targeting to membrane;translation;translational initiation	RNA binding;structural constituent of ribosome	cytosol;cytosolic large ribosomal subunit;endoplasmic reticulum;focal adhesion;membrane;nucleolus;nucleus;polysomal ribosome;rough endoplasmic reticulum	Ribosome	Ribosomal_L18	Eukaryotic Translation Termination;Formation of a pool of free 40S subunits;GTP hydrolysis and joining of the 60S ribosomal subunit;L13a-mediated translational silencing of Ceruloplasmin expression;Major pathway of rRNA processing in the nucleolus and cytosol;Nonsense Mediated Decay (NMD) enhanced by the Exon Junction Complex (EJC);Nonsense Mediated Decay (NMD) independent of the Exon Junction Co…	7	44.7	21.634	75	8.43683	8.09597	8.50031	8.45394	8.47933	8.46193	30.8418	31.0191	3	3			1.61884	0.458815	0.17731	0.70892	Q07020
1074	Q14683	Structural maintenance of chromosomes protein 1A	SMC1A	27.3975	27.2491	27.3685	27.4764	27.6262	27.4432	cell division;DNA repair;meiotic cell cycle;mitotic sister chromatid cohesion;mitotic sister chromatid segregation;negative regulation of DNA endoreduplication;regulation of mitotic spindle assembly;response to DNA damage checkpoint signaling;response to radiation;sister chromatid cohesion;stem cell population maintenance	ATP binding;chromatin binding;mediator complex binding;protein heterodimerization activity;RNA binding	chromosome;chromosome, centromeric region;cohesin complex;condensed chromosome kinetochore;condensed nuclear chromosome;cytosol;kinetochore;meiotic cohesin complex;mitotic spindle pole;nuclear matrix;nucleoplasm;nucleus	Cell cycle;Oocyte meiosis	SMC_hinge;SMC_N	Cohesin Loading onto Chromatin;Establishment of Sister Chromatid Cohesion;Estrogen-dependent gene expression;Meiotic synapsis;Resolution of Sister Chromatid Cohesion;Separation of Sister Chromatids;SUMOylation of DNA damage response and repair proteins	33	30.7	143.23	130	6.95916	6.43295	7.07496	6.56595	7.13994	6.96118	27.3384	27.5153	3	3			1.15036	0.516924	0.176933	0.6497	Q14683
581	P33993	DNA replication licensing factor MCM7	MCM7	28.4467	28.5887	28.6785	28.8068	28.8421	28.5948	cell proliferation;cellular response to DNA damage stimulus;cellular response to epidermal growth factor stimulus;cellular response to xenobiotic stimulus;DNA replication;DNA replication initiation;DNA unwinding involved in DNA replication;G1/S transition of mitotic cell cycle;regulation of phosphorylation;response to drug	ATP binding;DNA helicase activity;single-stranded DNA binding	chromatin;cytosol;MCM complex;membrane;nuclear chromosome, telomeric region;nucleoplasm;nucleus	Cell cycle;DNA replication	MCM;MCM_N;MCM_OB	Activation of ATR in response to replication stress;Activation of the pre-replicative complex;Assembly of the pre-replicative complex;Orc1 removal from chromatin;Switching of origins to a post-replicative state;Unwinding of DNA	11	22.4	81.307	90	7.02873	6.79613	7.15694	6.90364	7.28436	7.19989	28.5713	28.7479	3	3			0.795681	0.581073	0.176611	0.583781	P33993
[truncated: 609 more rows]
